# Supplementary material for: Analysis of Colon Transcriptomes in a Porcine Model of Dextran Sodium Sulfate (DSS)-Induced Ulcerative Colitis
Source: Biology (Basel). 2026 Jul 10;15(14):1123. doi: 10.3390/biology15141123 (PMC13405138; doi:10.3390/biology15141123)
Supplement: Supplementary file 1 [file biology-15-01123-s001.zip]

Archive with 9 entries (9 files):
- Figures.pdf
- Supplemental_file S1_MSTRG.xlsx
- Supplemental_file S2_six_genes.xlsx
- Supplemental_file S3_transcript.xlsx
- Supplemental_file S4_GO.xlsx
- Supplemental_file S5_KEGG.xlsx
- Supplemental_file S6_miRNA.xlsx
- Supplemental_file S7_miRNA-mRNA_pairs.xlsx
- TablesS_DSS_CON.pdf
