# Supplementary material for: Analysis of Colon Transcriptomes in a Porcine Model of Dextran Sodium Sulfate (DSS)-Induced Ulcerative Colitis
Source: Biology (Basel). 2026 Jul 10;15(14):1123. doi: 10.3390/biology15141123 (PMC13405138; doi:10.3390/biology15141123)
Supplement: Supplementary file 1 [file biology-15-01123-s001.zip › Supplemental_file S1_MSTRG.xlsx]

## Sheet: Sheet1
Transcript_id	CON_27	CON_31	CON_37	CON_38	CON_45	CON_46	DSS_29	DSS_32B	DSS_39	DSS_40	DSS_47
MSTRG.14117.4	1409	5778	2798	3047	2784	1622	5765	7940	3912	6319	3692
MSTRG.11041.1	602	784	1394	656	1023	1150	1251	2939	700	1929	1335
MSTRG.14117.1	240	142	489	644	563	1718	2328	1065	368	196	654
MSTRG.14117.2	6156	3923	10717	8738	10935	8623	17437	12030	8157	14464	8172
MSTRG.14117.3	3216	4642	1018	334	1067	2929	695	5048	1567	6724	1724
MSTRG.18793.48	0	0	0	0	0	287	0	0	0	76	0
MSTRG.19985.5	1215	1786	1504	2379	1886	1908	2031	1236	1165	2987	1159
MSTRG.15240.1	0	0	0	0	0	0	18	0	3	0	0
MSTRG.15240.2	0	0	0	4	3	1	1	3	3	0	0
MSTRG.4491.8	1756	2236	1449	1298	1559	1634	2141	2197	974	1747	1029
MSTRG.10001.1	106	113	81	3	73	3	28	20	0	4	4
MSTRG.8702.1	10216	11595	11400	6872	7538	5145	1945	7023	6346	11879	3936
MSTRG.13284.3	1830	2157	1468	210	168	1590	2649	3612	1556	317	182
MSTRG.13284.1	218	579	385	907	1163	214	721	2158	711	2807	1706
MSTRG.7046.3	34886	40135	16507	11871	14515	44705	23375	42737	36326	16756	15811
MSTRG.3225.1	3671	6240	3840	0	3758	2751	0	1337	2384	2755	1594
MSTRG.6633.2	37	171	22	0	342	138	0	0	98	0	95
MSTRG.6149.1	1524	1046	1847	1904	3311	1833	4186	1787	4043	3392	1859
MSTRG.18752.2	127	256	194	135	32	119	132	130	145	135	347
MSTRG.17747.4	0	0	0	0	761	0	0	1982	0	0	0
MSTRG.17747.6	140	878	98	570	325	820	1203	2483	83	895	1223
MSTRG.11041.2	336	793	611	907	1532	879	1138	2816	1209	1155	529
MSTRG.16703.1	3779	7479	4514	3505	2195	3006	844	1738	3414	1558	2767
MSTRG.19394.1	1783	2990	2051	2031	1470	1496	1794	2221	987	2460	1366
MSTRG.8147.7	67	468	337	667	459	50	471	548	125	53	263
MSTRG.154.1	8	0	0	3	0	0	15	203	0	0	0
MSTRG.154.2	1297	1838	1981	2333	2989	1723	9215	3178	3107	6721	2002
MSTRG.8147.1	251	258	268	363	362	274	366	649	642	362	396
MSTRG.1859.3	829	631	363	849	336	298	176	0	699	895	555
MSTRG.6149.2	4773	7562	5201	6253	3377	5207	2943	3923	4526	2833	4596
MSTRG.16230.5	762	2258	192	1854	241	141	347	354	257	2041	518
MSTRG.20162.1	0	0	3796	0	0	0	7383	3	0	0	0
MSTRG.16230.7	216	307	0	164	0	0	2024	26	53	207	38
MSTRG.11256.5	597	137	142	124	16	190	9	116	74	51	83
MSTRG.1557.1	267	648	261	610	662	427	3602	3823	1706	2964	1140
MSTRG.8630.3	0	0	0	0	0	1137	0	0	0	0	0
MSTRG.1557.2	356	0	0	0	0	80	337	0	0	0	14
MSTRG.16758.3	189	268	274	164	155	218	118	0	187	173	174
MSTRG.16230.23	0	0	3227	259	1	0	0	5629	0	0	3
MSTRG.2.1	167	253	310	316	213	159	213	232	343	265	177
MSTRG.5957.1	13	14	33	16	31	7	13	52	37	16	29
MSTRG.10069.2	237	602	230	247	168	220	140	139	384	262	367
MSTRG.16230.26	0	409	0	209	718	367	0	0	626	0	819
MSTRG.16230.24	2248	146	0	61	536	198	0	0	209	0	294
MSTRG.15690.1	7320	8595	8203	7447	9492	8561	6958	10888	6627	8496	7846
MSTRG.1017.1	1604	2179	832	1399	2234	2464	1043	3403	545	2462	1468
MSTRG.5480.12	862	302	1529	1352	487	371	2997	1135	584	2806	414
MSTRG.5480.11	841	1984	1735	725	303	274	911	909	516	1626	783
MSTRG.17892.1	3378	4953	4179	5694	3433	3221	4242	4334	3480	6521	3699
MSTRG.19364.2	5092	2590	2280	1576	1704	2585	331	256	1645	0	1479
MSTRG.19364.1	2044	2352	1501	1287	488	1777	174	2333	818	423	1668
MSTRG.8824.2	211	130	165	181	144	47	122	223	80	111	94
MSTRG.19364.4	0	187	713	85	117	0	0	268	607	0	1354
MSTRG.5570.1	362	154	334	97	56	71	369	266	353	192	691
MSTRG.3035.5	738	2110	1121	578	816	899	1461	9	1017	612	866
MSTRG.3035.2	0	0	0	0	0	427	0	0	0	0	0
MSTRG.18321.2	49543	127585	51677	50336	95041	40565	115530	233533	89921	76683	77327
MSTRG.6392.5	102	300	401	607	506	341	699	438	644	275	702
MSTRG.12052.2	11647	18202	11768	13091	8721	11268	10685	13017	11015	14943	10599
MSTRG.336.2	895	699	23	1333	788	8	1845	1208	1493	7616	1000
MSTRG.14580.1	17	10	51	19	14	48	15	29	13	17	3
MSTRG.15426.2	0	600	620	0	0	0	0	0	0	0	0
MSTRG.15426.1	1226	2509	1947	1267	1403	881	2294	1649	1433	1698	803
MSTRG.16206.2	17583	17456	25413	19400	16006	16969	4130	10344	12441	7318	11095
MSTRG.12025.3	34791	49231	29681	30461	21516	24456	22557	20204	21049	25650	22960
MSTRG.9809.1	0	0	0	0	0	1	0	0	0	0	0
MSTRG.9384.1	391	619	222	266	365	255	907	469	443	566	350
MSTRG.4954.3	930	854	925	686	280	959	464	637	263	0	263
MSTRG.4954.2	2224	6237	2421	5135	1799	3366	4180	4350	4557	10	3689
MSTRG.16832.3	104	595	505	269	252	217	160	169	378	314	245
MSTRG.2263.8	118	178	326	334	403	109	467	363	136	434	546
MSTRG.2263.9	467	761	506	529	469	443	438	735	238	935	468
MSTRG.2263.6	245	192	0	267	230	286	64	396	101	324	332
MSTRG.2263.7	103	0	0	0	0	445	0	0	0	0	0
MSTRG.2263.4	147	85	106	256	354	261	260	165	93	225	48
MSTRG.2263.5	97	66	0	94	81	163	15	161	56	104	133
MSTRG.2263.2	42	563	1667	74	65	146	108	830	884	464	402
MSTRG.14575.5	607	1263	466	543	582	235	1024	1728	849	247	905
MSTRG.2263.1	1291	1679	2362	320	237	2111	792	2301	2031	1064	1150
MSTRG.3451.1	1779	2317	1743	2328	1806	1503	1719	989	1251	1768	1152
MSTRG.8077.1	76	160	198	203	278	196	322	523	141	533	237
MSTRG.2322.2	2474	3762	1083	1722	1422	1406	515	894	1363	595	1862
MSTRG.2322.3	0	309	0	0	0	415	0	0	0	0	0
MSTRG.2322.1	3302	2280	3528	929	2430	1649	395	0	1234	532	928
MSTRG.8599.3	178	266	106	198	0	129	51	159	175	397	63
MSTRG.14575.6	597	1180	525	661	630	243	1093	1989	719	269	1303
MSTRG.4357.1	8405	3194	5810	5083	5932	6372	4016	3239	8276	6478	7413
MSTRG.12502.4	0	0	0	0	0	0	6288	0	0	7059	0
MSTRG.12502.1	1382	328	4898	493	663	322	674	1039	4179	143	5139
MSTRG.12502.2	311	534	1480	737	198	468	447	194	2208	68	2589
MSTRG.12502.3	5441	8825	4276	4872	3996	5419	1299	7852	3776	809	856
MSTRG.6607.4	5884	9386	3857	3770	8573	6472	10779	3475	2058	11290	2710
MSTRG.6607.6	2190	98	3960	1839	868	2036	5061	18497	8263	4656	7532
MSTRG.2950.2	124	290	150	109	83	149	149	154	150	147	21
MSTRG.2950.1	285	513	538	309	283	284	439	340	257	370	344
MSTRG.6607.3	5202	6891	4038	4073	5099	5149	8685	6538	1848	8266	3850
MSTRG.12483.5	11774	47421	12060	25506	19644	25460	8039	5292	26614	10616	13764
MSTRG.8838.1	434	1274	1085	783	651	786	851	900	1421	785	837
MSTRG.6716.1	6589	8278	5178	4375	4127	6031	4340	8235	7510	9635	4536
MSTRG.2477.1	58	127	85	150	48	68	71	53	59	53	50
MSTRG.3983.9	587	3791	12	1749	780	0	0	0	0	0	612
MSTRG.9813.2	473	879	439	472	507	370	800	443	608	322	573
MSTRG.7313.5	5150	9561	7311	5076	4282	4534	3231	5028	4269	5577	5775
MSTRG.4964.1	0	11	2335	0	2481	0	9381	14458	0	2825	4356
MSTRG.4964.2	267	5399	189	256	600	0	0	2698	4357	568	0
MSTRG.4964.3	6209	2719	2767	4437	571	4620	906	2000	1684	10927	0
MSTRG.18581.2	3043	916	2250	3365	927	579	1399	1345	1382	490	2088
MSTRG.3937.1	20553	33154	21182	15334	12733	16948	6057	8317	17124	7304	17287
MSTRG.18409.1	365	947	613	405	642	593	1617	1801	621	1523	625
MSTRG.3937.3	677	4616	504	2211	0	0	6	98	0	0	838
MSTRG.18409.3	370	10	160	294	90	146	355	1219	467	734	511
MSTRG.3937.5	2965	5545	1825	1783	0	4479	338	2839	10	1093	7276
MSTRG.3937.4	1434	176	415	0	370	624	0	129	1392	190	516
MSTRG.3937.7	337	1255	2697	545	0	431	0	82	0	107	73
MSTRG.16436.1	3	8	4	3	4	5	2	2	4	2	3
MSTRG.7060.4	0	5600	569	348	9866	2530	3646	3424	2058	814	2964
MSTRG.6617.2	384	320	239	153	95	186	212	180	254	281	225
MSTRG.4369.6	44	18	1744	207	17	39	298	46	38	201	285
MSTRG.2183.11	0	0	0	0	0	0	96	351	77	61	0
MSTRG.3755.1	623	97	1932	790	236	699	1826	2216	1174	1866	219
MSTRG.15599.2	3605	4716	3157	4007	2809	4094	3499	2226	3690	3630	2489
MSTRG.13440.1	273	450	1719	1485	311	1111	944	1768	252	654	560
MSTRG.4915.2	491	3111	1001	574	266	155	2	83	1428	190	35
MSTRG.4915.3	0	0	0	0	3287	0	0	0	0	0	0
MSTRG.8.1	1063	1532	454	902	1232	1064	787	907	671	1394	523
MSTRG.8.2	236	84	0	351	120	343	420	692	218	498	1012
MSTRG.8.3	177	87	591	178	126	95	187	76	141	168	74
MSTRG.4678.1	9803	12603	8374	12497	11184	10644	16739	13028	8526	16298	8051
MSTRG.2481.2	2217	3289	2877	2328	2838	2847	3227	2283	2091	3543	2305
MSTRG.18839.2	1549	853	333	1039	1022	927	1228	1379	1129	1715	851
MSTRG.3753.1	2756	6614	6911	11180	7215	4755	5714	12581	5521	6083	11063
MSTRG.17747.3	937	1204	825	1015	54	952	994	66	1208	1496	1039
MSTRG.2118.4	976	2827	3780	0	0	2672	0	2956	2853	0	6832
MSTRG.17747.7	937	2919	605	1628	1536	1004	777	279	894	282	1141
MSTRG.17747.9	6017	5677	7440	5178	6604	5619	6315	6187	5043	6438	6051
MSTRG.5391.2	3096	1036	567	3316	2945	561	826	936	1151	846	893
MSTRG.5817.1	1757	1882	2664	2853	2786	2094	3149	3056	2549	3928	2086
MSTRG.18862.1	2122	6531	4326	3698	3219	5646	5958	3851	3789	3156	3693
MSTRG.18862.4	7	748	355	841	57	21	894	28	38	112	825
MSTRG.2495.1	18869	24148	8656	17251	12564	8819	17256	25289	15087	27443	14800
MSTRG.7060.2	20	356	1305	481	1701	1692	3348	5870	418	1425	704
MSTRG.2648.3	1894	1015	3632	919	707	1571	1317	1136	2540	2590	2385
MSTRG.2648.2	6941	3172	6420	2011	2381	3141	2298	1931	513	1170	3930
MSTRG.7060.11	0	2787	519	1504	1617	209	248	1703	372	3455	521
MSTRG.16564.1	2423	576	267	2635	1912	329	1725	516	2661	974	481
MSTRG.4510.1	479	722	857	445	407	440	265	319	489	345	509
MSTRG.12789.3	1636	3248	1453	1562	1033	1196	1951	1858	1784	2264	2113
MSTRG.2690.2	907	639	1046	116	0	0	186	149	401	191	742
MSTRG.15423.13	108	224	10	651	552	1047	11	723	298	18	31
MSTRG.9271.1	32	73	38	35	9	33	26	7	18	16	81
MSTRG.13283.1	0	8	9	782	1	6	144	1052	7	742	6
MSTRG.13283.2	974	1180	1160	310	1003	877	997	183	988	850	703
MSTRG.6948.1	9347	17399	6331	7485	7540	11218	13610	10494	5595	13478	8213
MSTRG.6948.4	210	295	306	205	88	158	75	140	89	169	153
MSTRG.6948.6	283	344	701	801	133	416	203	265	88	256	230
MSTRG.6948.7	215	459	340	315	128	282	596	524	160	363	119
MSTRG.13302.7	0	26592	0	0	0	0	0	30447	0	0	0
MSTRG.13302.1	23444	1546	19835	9491	10372	1929	3246	4602	3231	18813	6123
MSTRG.3807.2	2383	3761	2936	3574	2414	2283	2931	3255	2599	2990	1895
MSTRG.17573.5	592	1267	1023	911	1176	675	445	689	530	54	161
MSTRG.3807.7	40	52	0	0	0	339	46	0	0	0	0
MSTRG.7590.1	0	26711	1	0	0	6	0	0	0	1	16381
MSTRG.8890.1	5290	1590	5285	4950	3711	3885	3724	3793	5084	4348	5073
MSTRG.12795.2	73	242	338	461	466	409	20	375	31	509	877
MSTRG.12795.1	1961	3809	1937	2020	1103	1613	1627	1394	2025	1364	1480
MSTRG.9923.1	299	626	317	209	23	468	240	179	18	195	499
MSTRG.6727.1	5482	12238	5953	5463	4172	4384	4282	3859	6810	4645	6022
MSTRG.7056.2	113	218	283	219	40	152	1893	837	628	1112	139
MSTRG.17573.3	15	358	149	85	425	62	116	350	20	928	149
MSTRG.3745.15	0	0	2	1	21	2	4	0	983	1	3
MSTRG.3745.13	0	200	0	3318	0	0	0	0	0	9	0
MSTRG.16278.4	0	0	4364	3167	2432	5103	879	1883	1109	2292	3997
MSTRG.16278.1	8497	0	0	0	0	0	1882	0	0	0	0
MSTRG.16278.2	2771	12010	4976	5117	2600	3250	1287	1551	2553	1986	4680
MSTRG.1165.2	0	63	0	0	0	0	133	0	33	0	115
MSTRG.5468.1	7535	10902	6034	4733	5436	5826	5163	8510	5935	4749	6809
MSTRG.2759.1	255	33	33	27	25	28	157	18	218	215	193
MSTRG.15668.2	2654	4632	2845	2176	2185	2859	3272	4356	2817	4747	3002
MSTRG.19147.1	0	5	12	15	30	47	30	62	29	0	34
MSTRG.4630.6	2898	0	0	0	1371	1863	0	0	0	0	3326
MSTRG.3756.1	832	1334	942	953	734	811	1028	1159	1046	1013	967
MSTRG.5303.43	0	0	1406	0	0	0	513	0	0	0	0
MSTRG.9428.1	251	410	168	147	295	105	561	533	429	434	406
MSTRG.1650.1	0	4	1	3	5	4	0	0	2	0	5
MSTRG.1171.1	1855	3529	2367	2341	2047	2120	2200	2323	2626	2204	1533
MSTRG.4630.8	0	2018	217	1642	826	2021	1064	2515	705	3432	841
MSTRG.15560.1	2152	3145	1989	2223	1881	2332	5103	7808	3688	6494	3537
MSTRG.15157.6	48	66	55	80	59	83	178	146	83	105	61
MSTRG.1339.2	3856	4506	3281	358	593	2665	3026	1351	2794	1860	2300
MSTRG.1339.1	4200	8689	3743	7909	4692	4314	3128	3177	3877	3782	4896
MSTRG.11444.6	253	3742	1603	1546	360	1116	266	2964	5076	2838	2538
MSTRG.11444.4	9533	6752	9329	6454	9151	5926	9864	10090	7309	10154	6404
MSTRG.11444.2	259	67	0	92	534	70	0	249	141	129	253
MSTRG.11444.3	451	6442	1000	1764	0	3143	679	4484	2094	2512	2172
MSTRG.7187.3	433	0	0	0	7	3	0	0	0	6	0
MSTRG.10054.2	0	212	2919	0	0	46	0	245	0	0	0
MSTRG.10054.3	2563	6403	0	5294	3106	1948	4957	5300	4592	0	3230
MSTRG.10054.1	2818	1007	562	0	5	3323	7	480	8	0	18
MSTRG.1062.1	1	0	0	1	1	1	1	1	1	0	1
MSTRG.5538.10	811	1528	616	613	55	492	325	934	1358	994	739
MSTRG.19086.1	301	470	371	382	322	335	666	1128	395	638	344
MSTRG.20162.3	0	0	0	0	0	0	0	0	2671	0	0
MSTRG.17997.2	3886	6442	5585	4624	2630	3641	6564	9004	5731	5565	2815
MSTRG.8583.1	13436	17675	7748	7775	10505	6743	16213	29956	7694	19560	5200
MSTRG.16343.1	3	1	2	0	2	0	0	1	0	1	1
MSTRG.681.1	76	103	42	64	37	65	80	85	56	103	55
MSTRG.6800.6	0	0	16	0	11	0	5	292	17	24	10
MSTRG.15421.3	21	55	38	74	16	17	56	166	45	91	100
MSTRG.15421.2	8	6	0	0	1	2	3	36	11	0	18
MSTRG.16059.1	1007	1830	942	1250	799	814	1145	701	1049	1026	909
MSTRG.1668.7	3	3	23	0	4	4	0	11	3	16	3
MSTRG.10409.2	2077	2096	1948	1189	1679	1509	1770	873	2996	1194	2459
MSTRG.10409.3	0	0	2099	0	2021	3121	0	2266	0	3488	0
MSTRG.10409.4	0	3840	0	0	0	0	0	0	0	0	0
MSTRG.4246.1	547	535	379	293	304	169	374	172	396	485	270
MSTRG.10409.6	3060	1886	2279	2941	1229	0	2667	1074	1252	1723	2039
MSTRG.7680.3	0	0	0	0	0	28	0	0	0	0	741
MSTRG.12334.2	0	0	0	0	0	0	0	0	0	1619	364
MSTRG.5616.1	582	936	471	328	217	280	326	160	418	340	182
MSTRG.4112.3	2315	3897	1607	1244	1731	2303	1282	1031	1929	2191	2537
MSTRG.9344.2	654	1138	726	879	1055	1201	517	479	514	527	470
MSTRG.18426.1	2305	3310	1970	1855	1292	1475	1870	1864	1304	1912	1705
MSTRG.4112.4	1412	3102	2740	1167	1594	1338	809	1370	951	954	1760
MSTRG.11982.3	0	7	0	6	79	8	0	0	2756	0	0
MSTRG.12329.12	326	894	312	319	165	577	20	23	238	30	342
MSTRG.16605.1	2042	3078	1719	1630	1066	1095	1033	919	1488	1071	1894
MSTRG.12986.2	8859	9658	5055	4193	2367	4184	455	2357	4061	2934	2612
MSTRG.16002.3	38	33	53	38	12	27	4175	35	34	26	15
MSTRG.14414.1	43273	76191	47822	43515	31810	31378	5183	10423	31696	7484	31950
MSTRG.6592.15	446	615	101	161	1551	184	215	257	160	719	518
MSTRG.4029.1	2924	9120	834	6580	4491	2586	5429	5024	3745	3043	6027
MSTRG.19909.1	583	518	567	277	312	293	524	1110	547	1084	610
MSTRG.20195.1	10239	590	4286	20991	10366	8066	5466	10517	3337	4555	6098
MSTRG.8309.13	0	506	0	18	0	0	0	228	15	32	148
MSTRG.18789.1	0	33	0	67	35	47	0	0	15	0	35
MSTRG.20062.3	1166	869	1933	2686	1468	1002	2356	2900	2093	1503	2577
MSTRG.1337.1	9	4	25	6	3	7	6	15	30	7	9
MSTRG.19777.2	606	1194	748	488	533	556	935	1032	531	753	885
MSTRG.1258.1	5284	6771	6335	4655	3862	4074	2421	1948	2741	2314	5391
MSTRG.1258.2	51	148	152	2703	112	1761	35	199	602	5	114
MSTRG.4556.5	16524	13963	10427	6602	9542	10187	5749	1090	8316	4654	16649
MSTRG.15035.1	4148	5652	1839	4769	5008	5992	3505	5588	3297	5578	6080
MSTRG.16901.1	17445	24513	12578	10160	7589	11276	2557	5867	3572	3424	12016
MSTRG.20102.1	1303	1309	522	639	604	430	316	577	1355	632	1033
MSTRG.12957.3	3599	3548	3306	1716	533	2964	2506	3235	3588	1529	3632
MSTRG.5303.12	3167	2333	4534	36156	40153	1563	983	1781	23860	794	0
MSTRG.5303.13	0	8100	465	5005	0	0	379	1423	0	804	11705
MSTRG.5303.10	53	466	0	0	0	0	505	627	0	173	0
MSTRG.5303.16	0	744	900	5350	0	83	0	451	0	0	0
MSTRG.7514.1	3532	5342	3241	3169	2455	2295	2280	2552	2585	2090	3048
MSTRG.5303.14	2	2389	168	1533	0	638	3268	2060	0	324	0
MSTRG.5303.15	0	1077	1116	8113	0	72	119	633	0	105	0
MSTRG.12695.2	0	411	0	0	235	0	85	0	116	0	0
MSTRG.12695.1	634	0	679	247	176	523	434	710	276	828	290
MSTRG.5732.1	8025	13686	9106	8423	6853	7599	5549	9469	6449	8568	6246
MSTRG.107.21	911	1291	795	1485	991	1511	1292	592	857	1929	1206
MSTRG.107.20	996	1386	2574	1967	1044	1335	1369	1975	2168	2021	964
MSTRG.13135.1	3801	7180	3892	5290	2347	3585	2157	1636	4251	2653	3531
MSTRG.13135.2	634	1771	1676	273	667	149	485	125	557	436	351
MSTRG.10580.1	6757	8136	7223	5838	3782	4599	7227	7375	5554	6000	5608
MSTRG.12689.1	1957	2235	3560	2773	4142	2828	5622	3973	3065	5683	2725
MSTRG.16472.1	7187	11712	8597	8735	7117	7696	6087	5015	11165	4046	8884
MSTRG.16472.3	1088	7889	1480	312	228	419	73	1615	184	2109	677
MSTRG.2880.4	970	1765	973	809	527	444	319	474	950	286	857
MSTRG.13121.1	587	679	533	512	555	691	629	1549	439	979	699
MSTRG.669.7	11871	7733	5926	3035	3189	7085	3268	1107	8532	4727	6145
MSTRG.669.6	26027	14892	8011	2217	4218	12986	2567	1190	13853	3218	10467
MSTRG.669.9	2191	7998	3794	8842	2615	4011	2908	1020	1179	3437	3472
MSTRG.669.8	673	14320	5878	8212	5888	8555	2910	1677	609	3299	18941
MSTRG.3718.5	1061	1767	1232	1555	934	1366	2155	3206	1101	1650	1599
MSTRG.17936.3	6723	12849	8030	6783	6707	8364	10410	8440	5991	9459	8392
MSTRG.5392.8	0	0	1	0	5250	0	0	5614	0	1	0
MSTRG.11722.4	0	0	0	0	0	0	0	3152	0	0	0
MSTRG.17687.1	3303	4392	3202	3645	2963	3136	5142	5985	3557	6125	3885
MSTRG.11722.6	260	52	47	54	331	292	286	456	247	249	281
MSTRG.8583.2	414	2044	2612	1693	688	1402	542	1519	1098	846	7509
MSTRG.51.1	68	143	106	111	53	79	125	73	41	265	125
MSTRG.9152.11	1311	3105	1449	20817	2351	2381	668	2523	1539	718	4756
MSTRG.8045.1	645	0	62	263	219	341	12	0	148	110	566
MSTRG.7607.1	3038	2718	4446	5573	9884	3712	12545	9616	4334	13990	5112
MSTRG.2862.5	157	930	493	159	53	3008	15	46	141	275	135
MSTRG.18161.11	6500	13165	6431	7361	4326	6748	3230	3040	4451	6054	6773
MSTRG.8374.3	1379	1769	1649	1471	1775	764	744	450	761	2091	548
MSTRG.12240.1	2297	3374	2262	2101	1894	2027	1462	1694	1999	2143	2027
MSTRG.2646.1	725	564	373	111	395	670	1693	1513	1192	140	456
MSTRG.8374.2	1443	2875	2296	1821	2053	1556	1963	1130	1168	2271	1221
MSTRG.9951.1	2187	1848	1605	1402	836	2170	175	418	862	311	1995
MSTRG.2222.1	331	497	331	415	334	409	303	160	433	177	160
MSTRG.17867.6	957	1362	1006	808	1139	738	747	458	1135	789	1207
MSTRG.13661.1	1658	2330	1094	1721	1137	1144	2107	883	757	1811	927
MSTRG.10761.2	484	405	259	263	148	282	111	300	439	261	406
MSTRG.2862.7	116	0	1612	0	0	31	0	0	216	0	0
MSTRG.14361.1	5609	6303	3961	6422	4616	5656	4159	7152	4966	99	7106
MSTRG.14361.3	353	1380	1817	169	302	38	54	150	53	5698	271
MSTRG.11164.1	2321	4407	2466	1757	1606	2142	1298	2754	3488	2029	2374
MSTRG.5056.4	110	217	1854	0	219	630	0	900	1598	0	1403
MSTRG.5930.1	1179	1943	2104	2526	1641	4067	1035	1567	800	1769	1982
MSTRG.5930.2	11595	18817	11618	12107	9632	8929	11026	11359	10092	12303	10699
MSTRG.1468.3	0	0	0	0	2952	0	0	0	0	0	0
MSTRG.7266.2	8021	2476	6176	5054	4167	7185	4603	4229	4140	2825	8170
MSTRG.16591.1	3120	4213	3085	3089	2700	3423	6306	7216	3492	5986	3179
MSTRG.6686.1	10187	10505	7295	8730	4206	8289	4782	4232	3697	2653	7364
MSTRG.4770.3	11180	14153	10548	12037	9162	11812	7673	12398	6052	10229	10275
MSTRG.10973.3	0	0	358	236	237	1062	1536	1349	1562	2021	0
MSTRG.10973.1	41	91	36	117	13	25	14	8	28	17	89
MSTRG.11039.1	0	317	271	1076	179	494	0	807	0	432	460
MSTRG.6423.1	52	64	32	40	35	30	83	91	57	63	38
MSTRG.19312.1	1040	982	927	356	220	786	319	102	369	187	194
MSTRG.19635.1	144	5965	5309	65	34	9189	9694	9714	5475	10697	4318
MSTRG.6686.9	1675	2265	604	699	1962	1494	383	516	2050	790	1329
MSTRG.11025.2	298	637	0	322	31	0	313	33	0	1190	599
MSTRG.7054.1	20922	36131	38353	23482	22086	21695	84471	158262	148759	291787	90360
MSTRG.4317.9	0	722	62	0	885	1058	255	1322	452	360	164
MSTRG.18622.5	762	1693	847	0	920	648	217	180	587	988	439
MSTRG.11537.4	3333	4031	1599	987	1552	2603	897	2705	1510	2216	2526
MSTRG.14391.11	0	4260	593	127	433	277	635	318	445	977	2251
MSTRG.2512.1	21268	17882	25761	35003	6843	18647	40759	1846	14838	26808	13859
MSTRG.18527.21	0	0	0	0	286	118	0	95	63	356	0
MSTRG.4697.10	1564	1755	2154	1582	2317	1982	1972	1817	1688	2478	2002
MSTRG.17267.1	65	129	110	74	107	89	47	52	68	45	122
MSTRG.6709.9	47	15	195	1042	58	12	50	243	4	38	30
MSTRG.291.1	6408	7590	6057	6590	4961	3831	3544	6643	4371	6877	5674
MSTRG.11537.3	2362	5357	4511	3954	1493	2786	2264	2152	3037	1743	3334
MSTRG.20173.4	0	0	0	0	0	0	0	0	0	864	0
MSTRG.2006.2	73	37	32	0	0	90	179	77	54	86	139
MSTRG.6709.2	1662	39	15	4	26	13	77	3	36	224	95
MSTRG.2985.1	46	3013	1686	1857	1399	1317	2899	4114	707	4620	1955
MSTRG.20173.1	272	170	147	0	178	79	0	508	98	178	146
MSTRG.12321.2	14	24	10	8	10	11	5	7	5	9	4
MSTRG.2778.7	280	644	965	164	0	159	64	511	140	0	378
MSTRG.5295.1	311	319	498	450	476	500	725	717	416	642	524
MSTRG.20173.3	0	327	529	148	173	327	256	598	343	708	186
MSTRG.9674.4	381	537	460	525	739	429	969	2224	727	1128	596
MSTRG.9674.1	501	642	638	488	793	353	1437	2245	810	2194	866
MSTRG.19312.2	18952	17110	16544	14358	13854	13740	4366	4050	4534	6977	3299
MSTRG.2778.4	4	11	5	5	4	12	12	9	6	8	11
MSTRG.17799.5	2887	3288	2264	2182	1821	1610	2396	1556	2067	2176	2684
MSTRG.6507.2	251	0	206	595	0	425	14	0	268	962	230
MSTRG.6507.1	323	1098	406	199	865	303	930	808	531	165	381
MSTRG.17799.2	1660	4188	3080	3546	2579	3498	3108	4547	2250	3223	2181
MSTRG.2985.3	0	810	314	789	1000	332	648	811	1616	393	571
MSTRG.2878.4	1841	2113	1531	1167	763	797	871	836	1165	1816	1099
MSTRG.11291.1	1	18	7	6	7	21	3	2	40	17	4
MSTRG.8407.38	0	0	0	0	0	0	0	0	383	0	0
MSTRG.6464.2	857	1710	1431	1269	444	887	311	2395	1023	1123	1290
MSTRG.6464.1	978	1956	892	997	1179	898	1506	118	914	1290	130
MSTRG.6178.5	0	3828	12	0	0	0	0	0	0	0	2317
MSTRG.12713.4	0	0	0	0	0	0	0	0	0	8405	0
MSTRG.12713.1	7698	13450	8806	5607	3037	6860	4332	5225	4945	499	3695
MSTRG.6486.1	473	325	447	234	169	259	63	129	134	141	272
MSTRG.273.3	1393	0	1197	1259	991	565	0	1848	1595	1939	849
MSTRG.15017.1	933	647	608	651	435	683	1196	805	428	1258	683
MSTRG.19292.15	741	122	0	122	0	359	0	20	0	0	0
MSTRG.6392.6	597	788	0	769	413	527	435	571	18	624	350
MSTRG.19292.14	651	1128	0	1079	246	461	0	359	0	34	0
MSTRG.19064.10	6869	0	1361	0	769	954	0	0	0	0	0
MSTRG.11748.1	3860	6781	4392	3953	2947	3433	3272	3178	3515	3391	3711
MSTRG.4551.1	12797	19630	13007	11331	9193	12207	5678	7752	10068	7408	3402
MSTRG.9707.2	481	499	555	585	231	315	136	158	686	162	629
MSTRG.17100.1	7644	6669	4399	6698	4645	3013	6865	8364	4242	3667	1116
MSTRG.19292.17	1052	581	0	279	0	0	44	0	0	71	32
MSTRG.19142.2	886	1112	747	834	589	1356	2422	1519	973	2704	1782
MSTRG.8931.2	18	117	100	186	87	49	151	63	193	189	77
MSTRG.8931.3	413	980	461	565	395	262	691	652	60	730	0
MSTRG.6699.1	10	1	8	15	3	0	11	0	0	75	0
MSTRG.4385.2	534	619	279	436	295	256	360	142	424	226	322
MSTRG.12864.2	4188	1443	3434	3740	436	3327	187	836	1098	253	1695
MSTRG.4544.9	222	286	97	330	306	58	463	122	436	158	193
MSTRG.6936.11	0	0	0	0	0	0	0	0	0	0	0
MSTRG.6936.10	593	317	113	227	130	206	0	0	96	0	279
MSTRG.10583.7	577	730	510	421	450	532	244	389	169	354	300
MSTRG.10583.6	225	138	150	379	112	95	196	37	286	204	253
MSTRG.14604.5	46	471	871	183	1394	1156	905	151	679	625	40
MSTRG.10583.4	1555	2547	1412	1589	1272	1201	825	2047	1235	2650	1846
MSTRG.10583.3	7520	11704	8245	8678	6177	6408	8090	8686	6552	6016	6792
MSTRG.10583.1	0	0	0	0	0	2267	0	0	0	1693	0
MSTRG.7518.3	606	1478	473	1035	547	2915	882	1418	54	641	0
MSTRG.19292.13	2578	624	100	1250	0	2277	0	190	19	1	144
MSTRG.1140.1	1	1	1	1	1	1	1	1	1	1	1
MSTRG.1140.2	1	1	1	1	1	1	1	1	1	1	1
MSTRG.6057.1	0	0	1	0	0	0	0	0	0	0	0
MSTRG.7003.3	5208	9490	5145	4564	4187	4211	9039	10092	5112	10234	5429
MSTRG.19151.1	95	119	8	68	574	70	231	58	868	697	106
MSTRG.19151.3	232	0	0	0	0	0	0	0	0	0	0
MSTRG.880.2	601	1913	538	298	1844	408	498	9	69	39	1195
MSTRG.880.3	351	2980	906	401	1181	584	234	6	57	42	1122
MSTRG.880.1	933	2867	560	383	2085	470	299	28	106	40	1169
MSTRG.880.6	1652	2176	2885	2284	1435	3225	3605	6206	2929	4581	2846
MSTRG.880.4	4680	1599	1495	5013	2117	4637	4936	6566	4639	5698	3556
MSTRG.4377.1	0	0	1	0	1	0	0	0	0	0	0
MSTRG.6677.1	0	0	0	2798	0	4468	0	0	2715	0	536
MSTRG.7290.5	0	69	1381	0	143	361	100	58	0	73	1202
MSTRG.7290.4	0	0	50	443	0	945	0	407	0	423	0
MSTRG.14862.6	185	268	181	152	148	214	139	229	265	190	259
MSTRG.14862.1	5017	1739	4426	4892	286	5532	5512	3043	128	1058	4709
MSTRG.14862.3	15	3141	0	24	82	133	718	1860	103	1769	0
MSTRG.14862.2	0	0	0	0	1300	0	0	0	6239	3593	0
MSTRG.14408.4	9183	17956	15972	14183	7339	12150	12839	21054	19076	14067	12870
MSTRG.12943.1	0	0	0	0	1	0	0	0	0	0	0
MSTRG.5303.51	0	0	9234	0	0	10685	0	8321	0	17838	0
MSTRG.11635.2	14539	31356	13543	12979	15292	12588	30111	54651	22670	27334	21867
MSTRG.18793.11	200	19	71	0	1	23	14	0	0	0	0
MSTRG.18793.12	0	0	111	0	0	0	0	0	23	0	0
MSTRG.18793.13	0	0	0	0	0	0	150	0	0	0	349
MSTRG.18793.14	662	599	128	1	1	2	0	270	5	0	80
MSTRG.18793.16	0	0	0	1028	12	64	131	0	0	29	7
MSTRG.18793.17	0	0	394	99	115	505	200	0	69	154	0
MSTRG.18793.18	0	0	0	226	0	0	0	0	0	0	0
MSTRG.17001.1	2877	3883	3229	2923	2559	2874	2759	2332	2281	3093	2876
MSTRG.8521.1	6149	7842	5080	3860	5632	3987	5727	9001	2984	7029	4533
MSTRG.18935.1	18900	19253	16348	7501	2596	3217	12987	4655	1421	10245	1690
MSTRG.9334.2	1	2	1	1	1	22	53	1	2	0	1
MSTRG.9334.1	35	132	57	2	10	0	0	3	4	15	14
MSTRG.6031.7	464	11736	7319	8094	3612	5528	4550	5950	1424	6947	1284
MSTRG.9524.4	0	0	0	0	0	0	0	1820	0	0	0
MSTRG.8985.2	1218	1439	967	1261	1235	1255	831	2370	956	1112	1500
MSTRG.14969.1	140	717	107	495	119	130	1011	1831	877	1387	281
MSTRG.7468.1	825	1097	762	960	911	846	1039	956	1032	1168	869
MSTRG.7617.1	1712	1891	1554	1975	1472	1615	1805	556	650	1429	705
MSTRG.84.9	1510	3520	2811	2656	1	1	1120	1697	814	2393	2603
MSTRG.84.8	5472	3305	4365	4898	1291	1164	5725	4048	4788	7266	3880
MSTRG.84.5	0	680	566	170	3184	2790	1467	2444	631	132	387
MSTRG.84.7	0	2838	339	781	1367	1766	1297	1119	1295	1164	643
MSTRG.17802.1	2029	1094	639	592	1657	2326	681	864	1525	762	2047
MSTRG.9144.133	0	0	0	0	0	0	0	0	0	0	63
MSTRG.9144.132	0	0	0	0	0	0	0	0	0	0	868
MSTRG.9144.131	96	13197	0	0	5740	3774	0	730	0	8757	10024
MSTRG.9144.130	824	0	185	1664	0	1529	698	0	0	0	1020
MSTRG.9144.137	555	1581	701	1429	851	622	601	2010	0	0	865
MSTRG.9144.136	516	1315	803	0	209	602	575	1569	797	0	0
MSTRG.9144.135	0	60	423	102	9	0	70	0	0	260	333
MSTRG.9144.134	0	0	179	81	0	2189	64	0	0	0	3517
MSTRG.9144.139	973	5038	4566	3554	3926	2386	1769	5578	18451	6143	5101
MSTRG.9144.138	210	567	0	250	60	173	283	629	0	293	100
MSTRG.934.2	3984	12483	2835	202	6329	365	1845	3531	4158	2418	264
MSTRG.18005.2	325	768	173	270	726	0	857	792	1176	681	0
MSTRG.18005.3	296	177	690	396	392	742	65	243	97	55	795
MSTRG.8038.2	298	264	541	148	4103	178	157	244	6073	321	321
MSTRG.12295.6	207	292	192	329	106	217	129	136	37	118	245
MSTRG.12295.3	105	292	155	0	0	59	0	11	110	26	0
MSTRG.12295.2	1321	390	219	1042	312	503	1007	542	283	850	901
MSTRG.16457.6	1741	1316	32	0	0	0	0	0	0	0	2024
MSTRG.16457.5	0	1590	67	0	0	0	0	0	0	129	0
MSTRG.5963.10	2290	2165	160	477	188	0	102	374	52	196	0
MSTRG.8765.3	31169	60663	37439	39836	31472	29391	33159	28768	41403	32887	37213
MSTRG.12506.1	12702	9006	11505	7970	5791	6859	4151	8903	9954	5611	12727
MSTRG.12506.2	3104	3236	3617	1231	1843	2117	197	1158	1542	834	1081
MSTRG.12506.3	14441	10417	7858	9750	3695	7982	3516	6580	6628	4075	11557
MSTRG.12506.5	2201	3631	4868	1531	2230	1317	0	839	1812	294	1849
MSTRG.2954.2	0	4578	0	2289	0	0	0	0	0	0	0
MSTRG.13402.1	11503	17159	10811	9618	6495	7958	1715	3038	8999	2510	10511
MSTRG.15231.1	4993	7401	4586	5167	4443	4908	5835	5239	5326	5553	4046
MSTRG.18657.4	279	52	269	7	558	21	21	0	374	16	129
MSTRG.12080.5	7	31	62	6102	32	0	215	4	11	0	5
MSTRG.12080.4	6815	5328	11547	0	3461	5375	0	682	6711	327	11649
MSTRG.15062.2	0	2	0	2	1	0	3	0	14	0	0
MSTRG.15062.3	8	0	0	6	420	0	4	0	740	667	703
MSTRG.19906.5	386	343	346	912	414	417	896	922	520	640	270
MSTRG.9215.2	308	333	199	237	244	119	225	776	297	543	175
MSTRG.458.1	187	271	155	173	102	119	127	98	171	153	162
MSTRG.3722.3	2180	9247	3176	2942	1880	4817	8114	2792	4881	2955	6835
MSTRG.7474.10	317	551	497	125	243	388	690	958	375	1364	701
MSTRG.17059.5	8793	8265	8242	17329	11543	18557	15530	12604	12612	13926	7696
MSTRG.17970.1	6590	9874	8088	8934	5865	6752	6456	7701	6637	8286	6409
MSTRG.19871.6	2506	3374	2255	2295	1924	2474	2511	3533	1682	2972	2147
MSTRG.19871.4	2860	3808	2089	2235	1724	2652	2861	4394	1973	3338	2355
MSTRG.7245.1	786	1877	1049	716	369	1090	1540	595	773	1500	977
MSTRG.3384.2	578	1912	1841	1256	743	493	76	55	161	412	266
MSTRG.19871.8	2376	3791	2203	3298	1835	2598	2648	4213	1705	3057	2324
MSTRG.18532.3	0	0	0	244	886	0	3319	525	2280	3972	320
MSTRG.450.2	6300	7812	10604	5520	8142	8632	3365	3638	5222	2466	9788
MSTRG.18507.1	903	1599	977	1352	876	693	1246	250	835	866	712
MSTRG.14037.1	564	581	331	528	180	420	471	381	263	415	341
MSTRG.7532.5	0	643	0	0	0	0	0	0	0	0	0
MSTRG.11880.4	178	645	290	248	184	268	252	287	313	275	171
MSTRG.2160.1	355	359	568	337	757	532	4023	3151	1116	4449	958
MSTRG.16100.1	2973	3254	3190	5222	1586	1810	4588	689	1791	2704	2872
MSTRG.7880.1	990	1800	895	802	569	658	708	611	1130	741	829
MSTRG.18866.1	8062	9910	5400	4839	4642	5668	4632	6453	7167	5364	4837
MSTRG.13732.1	408	504	351	229	167	332	18	42	199	25	213
MSTRG.15889.2	149	152	236	56	251	164	98	260	32	160	73
MSTRG.9061.8	0	2248	657	540	452	1201	0	418	0	36	437
MSTRG.9061.3	2759	4682	2732	2750	2263	2600	2195	3154	2487	4501	3424
MSTRG.6466.1	45	73	106	103	46	148	875	807	213	560	123
MSTRG.15889.9	660	959	595	632	513	679	630	798	517	838	490
MSTRG.7408.1	1272	1373	2232	2152	2703	1739	3773	2535	1711	3524	1722
MSTRG.9061.7	691	244	248	106	236	295	476	185	640	384	570
MSTRG.9061.6	2487	1528	1287	1151	382	794	248	542	804	502	435
MSTRG.4954.4	2643	2081	2973	840	2840	1191	1925	1337	1456	6168	1513
MSTRG.5546.1	1047	2163	887	973	573	689	566	725	968	802	772
MSTRG.19529.3	559	2118	248	671	391	1004	5589	7708	1519	1432	925
MSTRG.5438.2	0	0	0	0	1517	0	0	0	0	0	0
MSTRG.12710.1	5997	8511	7028	6673	7071	6178	7683	6715	5997	7775	6112
MSTRG.3722.6	252	2709	186	95	102	1553	746	158	1382	225	1082
MSTRG.19529.5	425	830	400	383	767	1185	217	1444	1230	2583	1704
MSTRG.470.2	2818	3884	2802	2242	1638	1106	680	2405	1736	1817	2346
MSTRG.470.1	2522	2994	2064	2192	1567	2002	1260	2361	2002	2309	3172
MSTRG.3535.2	2621	8669	5307	4875	4879	3902	3463	2417	7223	3592	4303
MSTRG.6216.1	90	0	0	0	2	5	0	68	2	3	3
MSTRG.5549.5	1430	4230	1849	1632	1668	1345	2249	1975	562	2406	1393
MSTRG.15504.1	1609	2216	2138	1956	1713	1327	2106	1901	1420	2235	1659
MSTRG.15504.4	1712	2361	1197	952	646	1960	0	1185	508	0	1359
MSTRG.1608.1	2443	919	1066	1632	1284	2491	855	1237	538	1521	3264
MSTRG.17749.13	730	197	280	67	5	519	1576	1280	44	391	1205
MSTRG.4696.2	3692	11430	6368	1958	1940	4810	1052	528	1643	1264	1747
MSTRG.4606.4	51	361	1237	882	114	0	0	0	402	0	245
MSTRG.11428.4	55	0	52	37	47	14	60	36	0	51	55
MSTRG.2525.4	13598	13251	12936	9837	8713	10800	14172	20853	10851	14097	16337
MSTRG.3208.3	216	432	307	293	408	441	124	211	189	33	233
MSTRG.3208.4	5144	8449	6763	6248	3883	4606	454	541	3076	672	1485
MSTRG.1871.1	23	75	63	541	456	107	984	143	189	544	86
MSTRG.3208.6	348	489	402	198	0	310	0	0	0	53	105
MSTRG.11428.3	580	1006	343	471	512	579	613	739	571	822	350
MSTRG.14039.1	65	85	80	50	71	93	69	52	77	57	37
MSTRG.6936.2	912	1876	2402	688	1249	2882	331	791	585	380	1230
MSTRG.6936.1	4782	12842	5932	4346	4519	2659	672	1052	2164	36	4937
MSTRG.6936.7	1108	363	313	180	148	550	0	90	539	0	139
MSTRG.6936.6	2052	607	816	952	576	707	64	383	741	659	1508
MSTRG.6936.5	0	0	0	0	0	0	0	0	625	0	0
MSTRG.3676.6	442	626	26	344	412	0	442	192	198	191	385
MSTRG.6936.9	1868	3239	2433	2004	1692	2319	53	324	1587	499	1753
MSTRG.6936.8	0	0	0	0	0	0	0	0	430	0	370
MSTRG.12718.6	163	666	0	0	0	0	0	115	0	0	0
MSTRG.12718.5	833	958	2062	1177	523	552	115	283	884	258	326
MSTRG.8371.1	2558	4888	1488	3063	0	4270	945	1328	1895	1055	940
MSTRG.278.1	6787	7234	5796	6060	3132	5531	4266	3587	5555	4071	5405
MSTRG.4853.2	1	3	4	0	0	2	0	0	0	1	4
MSTRG.3156.6	369	793	3009	0	0	1950	0	0	558	140	0
MSTRG.12424.2	197	275	303	363	261	152	326	577	55	647	204
MSTRG.12463.2	3586	6702	4435	2053	2307	2486	1151	2579	3263	1773	1913
MSTRG.16824.1	1	0	42	6860	6845	0	0	0	94	45	14919
MSTRG.18162.1	12	6	14	14	24	16	84	22	13	8	5
MSTRG.2263.3	71	30	71	56	51	907	103	156	312	106	43
MSTRG.4132.1	3996	7096	5503	4406	3605	3501	3358	3499	5157	3347	3505
MSTRG.883.4	1359	1067	740	476	724	758	857	322	2522	411	571
MSTRG.9144.39	447	123	0	0	925	0	501	133	0	1270	0
MSTRG.9144.38	3304	213	826	255	0	237	2036	0	0	126	455
MSTRG.9144.37	0	787	0	0	0	0	877	167	0	239	0
MSTRG.9144.36	5757	3481	0	14	12621	0	6992	3249	1	12669	3
MSTRG.9144.35	24	0	509	0	0	0	0	0	633	0	0
MSTRG.9144.34	0	0	603	0	0	0	0	0	0	0	0
MSTRG.9144.33	0	26	3423	0	0	0	10	54	2574	13	0
MSTRG.9144.32	726	1948	6763	1816	1030	1234	590	690	11292	1948	501
MSTRG.9144.31	0	154	305	190	0	0	0	45	0	25	374
MSTRG.9144.30	121	76	488	0	0	0	86	0	643	0	0
MSTRG.5599.80	5025	9129	87	747	0	527	0	4072	9	6188	0
MSTRG.5599.82	0	0	131	0	5199	0	50	0	294	0	0
MSTRG.5599.83	4901	9416	2	37	601	5298	42	0	0	6917	0
MSTRG.5599.84	0	9398	1114	0	0	0	0	0	861	0	0
MSTRG.5599.86	0	128	0	1998	2693	8	473	1	3	0	643
MSTRG.5599.88	0	0	2858	0	1942	0	0	1	1115	0	0
MSTRG.5599.89	0	12	0	2371	0	0	500	0	0	0	0
MSTRG.20038.4	1548	3434	450	3254	1947	3286	2079	1466	2392	1904	8
MSTRG.11795.4	767	1078	637	745	495	428	583	782	424	815	531
MSTRG.7017.3	0	0	0	0	0	2102	8255	5796	0	6283	2279
MSTRG.11321.1	885	1049	833	1027	498	924	527	553	764	711	765
MSTRG.9445.1	155	386	117	178	240	54	260	158	275	458	171
MSTRG.5480.9	1047	968	930	805	707	1651	1616	2649	927	1888	1124
MSTRG.9445.2	0	386	118	0	0	147	0	74	0	0	619
MSTRG.8599.2	200	286	145	230	73	150	217	177	5	428	42
MSTRG.8305.2	0	12	0	7	7	3	0	0	8	7	9
MSTRG.14195.1	215	256	129	261	129	0	147	301	183	555	115
MSTRG.18616.4	148	62	274	100	112	14	10	120	509	0	304
MSTRG.1797.4	1715	8308	2947	4549	1733	2288	1269	2267	2174	2105	3791
MSTRG.14940.2	4800	4569	4123	6430	6575	5821	8950	13105	6405	9810	6204
MSTRG.5220.2	580	1394	588	983	526	788	750	958	661	922	722
MSTRG.3105.3	4235	5043	3584	3337	4063	1520	2141	1086	2159	2393	1276
MSTRG.17678.9	1184	509	445	307	1217	1015	552	1059	170	146	312
MSTRG.1686.1	1398	1930	1224	1113	1062	911	1239	1453	1192	1184	933
MSTRG.1686.3	28	154	23	66	42	21	14	72	61	217	247
MSTRG.5289.2	604	1191	701	853	596	840	581	451	922	454	907
MSTRG.5289.1	929	1429	1081	877	1051	885	922	729	1292	1211	1021
MSTRG.7749.4	251	318	296	381	0	280	2633	347	236	1148	191
MSTRG.7749.2	45	352	719	341	78	288	192	181	218	86	9
MSTRG.14694.2	22	78	39	199	63	89	48	108	61	172	46
MSTRG.8328.12	0	332	352	2090	350	1355	784	693	250	0	626
MSTRG.16074.1	16102	18194	16390	22562	14551	12176	8771	3533	14129	10210	10907
MSTRG.10864.10	69	390	254	81	72	500	67	0	257	23	486
MSTRG.7388.6	655	1265	375	379	392	600	291	533	701	272	238
MSTRG.19643.4	691	11160	2101	5033	1260	197	1114	906	1394	4130	1903
MSTRG.19643.3	3118	1598	2129	889	1443	2797	284	1461	1335	305	1963
MSTRG.19643.2	2805	1866	2209	1044	1508	3015	1338	1952	1675	703	2155
MSTRG.19643.1	3011	2040	2685	1133	2028	2921	1322	1741	2140	512	2165
MSTRG.13111.1	6156	9021	2665	6451	2953	5585	2394	2177	3970	6324	2776
MSTRG.17456.11	78	0	0	0	0	0	0	0	0	0	142
MSTRG.4063.1	0	0	0	225	0	0	372	0	0	0	0
MSTRG.3477.4	0	0	4648	0	0	3880	0	28430	0	0	0
MSTRG.13988.1	125	318	367	117	214	148	127	212	240	162	161
MSTRG.15264.6	14	39	42	49	34	1834	0	27	52	30	31
MSTRG.15264.7	0	0	0	0	0	55	1008	0	0	0	44
MSTRG.15264.2	150	1556	2448	54	82	1783	2063	914	28	310	62
MSTRG.15264.1	0	3831	0	25	85	51	104	98	10	50	36
MSTRG.4898.2	641	9	11	738	3	14	22	6	303	15	20
MSTRG.6413.10	728	35	730	574	48	0	612	646	347	874	40
MSTRG.11555.1	0	0	0	0	14	0	0	0	0	0	0
MSTRG.15286.3	3021	5420	1501	2615	1993	1799	115	601	1510	465	673
MSTRG.15286.6	1457	73	0	809	560	1190	0	0	347	137	579
MSTRG.15286.7	875	1187	730	478	273	612	242	187	604	80	1920
MSTRG.15286.4	3051	5595	1176	2857	1953	2041	138	900	2012	409	667
MSTRG.15286.5	341	609	203	172	106	212	38	112	289	40	177
MSTRG.756.4	0	0	0	0	0	0	0	0	0	0	0
MSTRG.756.5	5658	5699	895	3033	4027	1085	5667	4849	3087	4403	1176
MSTRG.15286.8	318	562	287	172	138	196	56	76	376	46	190
MSTRG.15286.9	1160	1380	502	642	359	974	103	416	777	146	303
MSTRG.6786.1	175	504	202	338	152	246	336	418	269	234	262
MSTRG.16352.1	352	604	760	266	691	476	586	965	564	238	463
MSTRG.7080.1	577	0	723	667	653	404	808	11	710	742	730
MSTRG.17678.2	1783	4204	1929	1948	928	2045	1114	2017	1574	3789	2059
MSTRG.19446.2	2564	0	2709	0	0	0	0	11192	114003	0	79001
MSTRG.2478.1	44	117	70	97	41	110	48	23	78	54	33
MSTRG.1112.5	98	0	11	19	0	3	0	14	67	0	1104
MSTRG.1112.6	449	126	0	0	65	298	54	0	0	0	624
MSTRG.19439.1	22	30	16	22	26	20	19	17	21	52	24
MSTRG.8076.7	667	997	929	1047	2659	826	1644	1198	743	3909	1111
MSTRG.1112.3	71	424	48	259	167	0	0	4	784	35	744
MSTRG.1112.8	3327	4237	5423	3534	4357	3987	4457	3661	3901	4026	3258
MSTRG.3419.1	0	0	0	3	0	0	0	0	0	0	1
MSTRG.16107.1	4	7	7	14	34	4	32	14	38	23	14
MSTRG.6789.1	5416	7591	3933	692	5625	5144	5246	4995	4802	2042	4096
MSTRG.5538.1	1440	1339	1317	1584	878	1194	406	1566	1374	339	1395
MSTRG.2478.8	2809	4809	3894	3917	3295	3493	4346	2025	2562	4272	2674
MSTRG.19727.4	128	107	72	46	0	27	30	40	60	47	50
MSTRG.6267.5	0	132	77	106	57	0	0	0	0	166	0
MSTRG.6267.3	436	125	5	0	84	119	6	6	37	4	32
MSTRG.6267.1	178	905	601	524	427	322	626	728	588	607	640
MSTRG.3194.1	2708	4250	4759	3076	2180	3569	6523	6295	1220	1027	2868
MSTRG.3194.3	353	1852	1924	329	591	789	722	2414	1201	1308	831
MSTRG.3194.4	3286	2174	1476	7033	2427	2929	871	1717	5184	11978	3455
MSTRG.842.1	2389	4410	3162	2695	2830	2998	3553	4922	2397	3020	3409
MSTRG.3194.6	366	2242	2389	316	634	849	1279	3206	1234	1200	919
MSTRG.14850.14	870	1140	938	923	768	880	897	976	492	699	676
MSTRG.14850.10	0	0	0	0	0	0	0	0	0	0	0
MSTRG.18989.3	515	828	64	744	364	758	529	563	64	1003	640
MSTRG.3077.1	774	900	932	584	606	491	977	1686	599	971	621
MSTRG.3077.2	242	784	130	221	485	386	432	883	503	178	501
MSTRG.3046.1	369	511	111	43	266	358	561	968	275	662	413
MSTRG.4020.1	912	832	314	398	286	520	413	287	609	540	522
MSTRG.799.1	2511	3031	2093	1791	2015	1982	2911	4282	2201	3472	2435
MSTRG.17626.2	7	0	13	2	4	12	1221	8	1	4	707
MSTRG.16268.13	92	12	489	46	55	23	23	1164	0	15	239
MSTRG.16268.11	156	131	53	43	30	87	60	39	108	535	33
MSTRG.6277.9	219	254	212	191	171	211	351	537	653	648	347
MSTRG.6886.7	32	8	0	45	140	28	713	223	7	392	54
MSTRG.4788.1	51	59	972	23	247	114	60	38	4	300	27
MSTRG.7392.1	69	1189	0	60	194	231	863	438	217	101	224
MSTRG.8301.2	437	0	933	0	113	625	0	0	0	0	0
MSTRG.3003.1	2583	3492	2192	2790	2079	2624	2378	2262	2222	2806	2373
MSTRG.6993.2	477	0	719	128	548	400	573	394	178	542	37
MSTRG.6777.3	5447	7139	7214	5317	8030	5732	7511	6972	5415	9534	8368
MSTRG.579.12	2235	2099	2754	812	0	1792	611	4494	3328	818	2855
MSTRG.579.11	14317	2142	2705	6248	6227	2996	1801	6883	4795	1943	5553
MSTRG.579.10	976	2517	2658	841	0	1822	661	1076	1153	770	2000
MSTRG.7392.2	1911	798	211	1241	86	176	943	564	135	2096	1613
MSTRG.15657.1	27	11	25	9	3	42	29	15	45	31	11
MSTRG.14594.3	0	0	0	0	0	0	2427	0	0	0	0
MSTRG.13659.5	1411	1077	1501	1360	1360	1487	2801	2283	1555	1950	1061
MSTRG.13659.1	13	17	90	0	184	1	204	60	13	53	0
MSTRG.13659.2	982	2584	1716	1378	2236	1562	2576	5013	2037	3433	2303
MSTRG.7392.3	0	0	924	503	1056	1422	0	370	1170	0	0
MSTRG.15077.4	1430	1982	2069	2482	1412	1759	2521	3812	2038	3509	2414
MSTRG.15077.5	1538	3383	2161	1466	2585	1738	1805	1836	2488	1697	1717
MSTRG.15077.1	10	1048	2	4	1	17	56	1	114	1	1
MSTRG.18573.1	0	36	12	12	15	22	0	0	51	0	15
MSTRG.14090.1	0	0	2	0	0	0	0	0	2	0	0
MSTRG.20140.7	564	894	434	543	337	509	474	345	436	1511	543
MSTRG.530.1	1941	3449	2888	3205	2209	3148	2406	3225	2204	3317	3141
MSTRG.8712.1	2239	2720	4261	3780	2927	3971	1738	3304	2301	3081	2434
MSTRG.16634.2	25	65	9	17	9	21	47	19	13	8	11
MSTRG.20140.1	703	1447	909	1087	975	930	863	1428	1292	225	1400
MSTRG.16834.2	1528	2424	1499	1418	985	1166	1065	1155	1256	1368	1192
MSTRG.7028.2	0	4	402	0	2	0	0	1	0	0	3
MSTRG.7028.4	246	233	95	442	461	28	187	175	173	1382	888
MSTRG.8264.3	4523	1896	2884	4637	631	1199	3421	3668	1661	1769	4223
MSTRG.9626.1	17857	24292	15905	16614	10695	14187	13124	13334	12158	15519	12488
MSTRG.17721.4	1542	2956	1865	1616	1579	2001	1074	1011	3108	2949	662
MSTRG.17721.5	0	0	0	0	0	0	0	0	0	0	0
MSTRG.9677.10	0	8730	5483	0	0	2496	0	0	0	0	0
MSTRG.9677.15	1071	1353	714	949	518	767	989	2022	747	904	1013
MSTRG.16534.3	887	3146	1420	1183	571	2487	2026	4785	4224	1850	1166
MSTRG.16534.1	208	1756	266	296	85	190	7006	469	402	3185	295
MSTRG.3937.6	1466	0	0	0	1597	0	0	0	3044	0	0
MSTRG.16534.7	0	2733	2874	90	313	3580	0	4874	0	3026	1814
MSTRG.16534.6	321	0	0	0	0	0	363	751	0	649	0
MSTRG.16534.5	266	4552	3004	618	296	1606	5865	1181	136	1238	158
MSTRG.16534.4	0	0	0	0	0	480	891	696	2516	2715	3763
MSTRG.8722.2	1716	2465	4081	1552	730	715	837	1615	534	1309	1614
MSTRG.2516.1	33	44	86	12	45	106	85	60	60	148	40
MSTRG.8955.1	390	562	486	394	397	359	441	835	537	651	683
MSTRG.2280.11	3	4	539	3	10	3	5	0	4	4	2
MSTRG.4020.3	0	364	561	436	286	224	316	875	180	565	266
MSTRG.11806.2	2465	4553	3123	3136	2405	2191	2950	3250	3273	3114	2647
MSTRG.2060.3	8	3	0	0	83	4	3	3	8	0	0
MSTRG.2060.2	172	244	182	184	123	183	187	369	246	271	228
MSTRG.12658.2	3019	4256	2944	2554	2323	2597	3360	3735	2624	3902	2860
MSTRG.19009.1	13	95	60	37	58	32	88	118	43	92	54
MSTRG.6298.1	225	586	691	222	159	134	34	301	179	30	312
MSTRG.15551.1	95	50	51	99	52	56	34	53	19	17	101
MSTRG.15551.3	0	129	239	0	0	284	731	0	0	494	0
MSTRG.15551.2	442	428	299	405	345	567	47	424	356	134	196
MSTRG.13256.1	14553	24910	17038	15055	11439	13392	12340	11311	15930	13403	14668
MSTRG.8949.2	1495	2580	1467	1175	653	1625	1381	2462	1030	1329	1238
MSTRG.3847.4	2177	2842	874	3033	0	2085	1735	4752	1208	1134	2288
MSTRG.1778.1	939	1230	815	1016	569	1024	708	1100	645	913	748
MSTRG.17457.1	958	993	970	1134	1643	1373	1529	1868	818	2977	1685
MSTRG.6235.7	0	0	0	0	1713	0	0	634	0	1148	0
MSTRG.10245.2	2038	3775	1958	1612	1443	1479	812	749	1689	1016	1565
MSTRG.10245.1	5612	9805	5545	5188	3890	4666	2664	3054	5842	3146	5360
MSTRG.8187.1	210	419	228	231	151	53	230	206	220	382	202
MSTRG.9004.1	4822	7243	4731	3634	3040	4111	3493	6192	3896	3925	5324
MSTRG.3917.2	219	365	239	331	241	233	319	270	306	373	188
MSTRG.17457.3	2905	5749	3471	3399	2035	1801	3249	3448	2574	3667	2502
MSTRG.9371.5	1650	0	0	0	0	0	0	0	0	0	0
MSTRG.16409.1	166	242	314	157	208	331	355	455	489	274	240
MSTRG.9371.1	2427	7022	3869	1903	3273	3671	5145	8951	4650	8246	7357
MSTRG.3755.2	824	2946	0	1147	1458	983	0	0	1103	0	1920
MSTRG.2508.1	213	274	508	365	555	338	761	540	366	640	360
MSTRG.17457.4	3620	3978	3494	3343	2141	2186	2230	2038	2571	2440	2566
MSTRG.3623.3	1486	3154	2608	3704	2996	1826	4121	2597	2176	4369	1936
MSTRG.16415.4	1401	2684	1884	1790	1039	1364	950	1023	1491	1302	1281
MSTRG.12955.2	0	0	0	0	0	0	0	0	6	0	0
MSTRG.12035.10	0	554	85	266	337	0	0	0	263	1249	109
MSTRG.9199.1	3073	2855	3033	3499	492	3407	2836	2248	2680	2101	1764
MSTRG.6089.1	527	1642	830	315	235	613	199	526	211	533	614
MSTRG.19160.1	24	13	9	8	26	71	18	7	0	4	7
MSTRG.9185.4	7	10	6	7	1	8	11	10	14	5	4
MSTRG.9869.1	63996	79254	60072	48891	34296	60165	13523	27482	36809	16506	45585
MSTRG.13145.2	9118	8862	7651	9907	6227	8040	6274	7128	4581	9563	6823
MSTRG.13145.5	2763	7631	3558	1246	2617	3427	3467	3668	4116	1139	3404
MSTRG.5874.20	1367	23	1108	261	412	312	11	3	197	15	140
MSTRG.5874.21	103	142	52	102	40	74	645	173	254	747	183
MSTRG.5874.22	7	351	3	5	16	3	1	0	4	6	0
MSTRG.15805.3	2650	3476	1844	2316	1814	2125	2502	4634	2844	3273	3710
MSTRG.5846.1	10038	11953	8898	10596	10837	13720	12660	16643	10159	15085	11175
MSTRG.2118.10	0	0	11	2247	1981	780	2491	1095	123	990	1002
MSTRG.14314.4	419	530	251	450	441	36	1155	796	795	713	316
MSTRG.14314.1	869	2375	639	734	1054	1243	2146	1942	909	1645	874
MSTRG.10639.2	1936	2663	2128	2103	1527	2268	3285	5079	1964	4799	2151
MSTRG.14608.4	214	51	116	366	520	191	0	0	165	94	411
MSTRG.7242.2	0	0	0	0	0	41	56	45	0	45	0
MSTRG.14314.3	53	172	32	42	62	24	125	953	4	97	561
MSTRG.14314.2	848	286	875	304	698	831	1340	1068	660	1288	842
MSTRG.19671.3	370	664	318	789	1393	524	617	1856	712	301	518
MSTRG.2930.1	2851	2409	2896	1858	1607	1680	974	1847	924	1916	1257
MSTRG.9480.1	494	229	1230	6291	4666	588	5585	1603	946	1331	1500
MSTRG.9480.4	0	0	3850	0	379	112	0	221	1565	3629	1434
MSTRG.9480.5	7379	14529	3948	2969	265	3721	1533	7248	4317	5966	3727
MSTRG.9480.6	437	130	619	1428	1120	838	2373	487	1095	594	1043
MSTRG.9480.7	2342	528	2183	2164	1553	1048	1986	421	979	875	541
MSTRG.9480.8	939	0	395	162	595	94	125	601	220	476	821
MSTRG.9480.9	0	0	0	0	0	5	0	0	0	2565	0
MSTRG.10837.1	3213	4314	3197	4011	2539	3044	3104	5344	3586	5402	3693
MSTRG.4356.10	513	724	1392	272	1	334	379	1321	53	2242	742
MSTRG.17314.3	5297	2426	1379	1260	1899	1468	1016	398	2320	877	787
MSTRG.17432.1	1633	1119	2027	2505	1587	0	1108	1512	1003	1969	1456
MSTRG.18839.1	83	1584	1204	609	277	391	861	158	619	292	583
MSTRG.9490.5	0	291	59	113	299	133	34	364	333	194	37
MSTRG.5066.4	14322	0	11529	9322	0	0	0	0	12616	1171	0
MSTRG.9105.1	192	544	667	602	704	709	545	1301	0	113	662
MSTRG.9105.3	1354	1868	582	923	747	901	1015	788	4	98	917
MSTRG.9105.5	182	616	1338	794	856	609	545	668	2533	2523	894
MSTRG.5066.3	383	9380	1884	766	2621	4708	1810	8766	294	4020	6408
MSTRG.11625.5	206	1456	75	813	0	0	301	228	835	562	94
MSTRG.11625.4	147	1422	70	752	0	0	329	58	568	273	77
MSTRG.11625.3	788	318	734	209	770	758	967	1264	529	1020	706
MSTRG.11625.2	1156	0	1436	50	672	989	408	649	43	481	939
MSTRG.235.1	4478	2099	1731	1113	3091	4145	2000	3684	3454	5145	3869
MSTRG.235.3	223	22	35	0	170	210	35	36	174	82	241
MSTRG.14701.12	104	197	125	0	107	0	165	19	63	37	50
MSTRG.14701.10	0	0	0	0	0	0	0	1	229	61	0
MSTRG.1853.12	302	632	834	0	308	58	561	0	0	0	162
MSTRG.1853.13	62	62	34	154	33	137	577	39	125	41	82
MSTRG.1853.10	1144	1460	780	717	863	652	0	1537	282	792	605
MSTRG.7484.2	822	1276	962	516	233	561	899	1318	1020	1618	2232
MSTRG.19327.19	485	0	0	713	0	521	187	192	0	260	520
MSTRG.229.1	294	351	249	248	140	163	114	71	166	111	189
MSTRG.4526.1	969	4227	592	3252	1676	321	738	1209	962	1231	798
MSTRG.16268.16	167	122	1349	233	2598	492	3051	8197	307	12829	143
MSTRG.5158.11	14	236	54	54	16	11	76	38	25	26	16
MSTRG.5885.6	595	660	1237	741	1106	694	0	414	697	212	902
MSTRG.17839.12	280	637	205	0	481	0	0	91	0	920	0
MSTRG.17839.13	49	149	72	0	44	0	0	32	0	22	0
MSTRG.17839.10	607	716	325	369	461	342	296	417	291	322	374
MSTRG.17839.11	54	160	114	495	37	256	211	138	203	75	216
MSTRG.17839.14	0	166	316	0	0	236	241	0	20	19	0
MSTRG.6193.4	410	1158	202	565	506	380	1351	1084	430	1131	855
MSTRG.17005.1	0	0	0	0	0	0	0	0	0	0	0
MSTRG.2934.1	812	1127	762	680	472	561	960	913	664	1280	718
MSTRG.4962.1	5092	8830	6317	4704	3283	4305	26214	43991	15325	49355	15794
MSTRG.6272.2	765	2102	1183	1123	696	1921	172	352	224	593	1812
MSTRG.3932.7	406	829	366	724	584	843	3532	1692	895	718	457
MSTRG.19128.1	120	194	0	0	65	390	88	13	0	60	9
MSTRG.8429.2	134	31	23	142	0	17	25	0	34	43	136
MSTRG.19750.1	86	115	41	66	67	51	67	131	38	53	37
MSTRG.1688.2	455	220	507	569	160	335	522	314	349	900	327
MSTRG.13360.1	18274	29114	17297	16448	13096	15322	14669	15258	13010	16766	14890
MSTRG.8711.1	2	14	10	9	1	7	7	6	11	8	8
MSTRG.5247.1	2154	5520	404	1150	1357	1129	561	0	720	584	2466
MSTRG.10462.4	301	586	797	417	532	262	1564	1798	717	1340	837
MSTRG.10462.6	971	1454	775	878	425	935	245	1008	999	280	1054
MSTRG.4873.1	24	47	23	50	35	31	3	4	11	5	35
MSTRG.8888.3	0	0	0	0	415	0	0	0	764	456	1222
MSTRG.8888.2	261	1710	0	512	514	0	0	558	955	239	0
MSTRG.8888.1	2701	3552	2544	1497	735	1382	943	1065	1159	318	1363
MSTRG.20064.9	1966	365	1217	6	1066	67	41	782	110	1477	73
MSTRG.16102.2	9	1069	0	2057	40	0	0	14	26	105	129
MSTRG.16245.1	22746	34875	26647	26412	16887	26915	12353	8176	11662	12389	14460
MSTRG.10942.4	813	2146	1227	1182	2116	586	1520	1546	998	906	1309
MSTRG.2871.6	308	639	203	120	83	287	25	38	108	2	154
MSTRG.7509.13	6	17	12	8	26	20	17	21	11	11	4
MSTRG.19392.4	538	666	500	382	315	303	94	160	352	159	393
MSTRG.11805.4	13	19	39	49	27	28	35	36	23	16	15
MSTRG.7815.4	156	662	12	8	445	326	239	852	110	226	94
MSTRG.7434.9	1453	264	2507	2223	367	2532	1068	1260	2342	2380	1865
MSTRG.4987.4	850	1025	1182	1219	1382	911	1096	1214	880	1349	1231
MSTRG.7434.5	1413	1118	2175	470	1789	0	0	6397	0	1931	1180
MSTRG.7490.1	5249	13432	7278	8010	6479	7510	7003	9056	7932	8709	7793
MSTRG.807.1	190	69	3651	1054	1023	334	1408	21	97	118	217
MSTRG.807.3	792	1065	47	785	363	240	293	1147	1371	1014	525
MSTRG.807.2	2030	2936	0	1705	2251	2051	2097	1723	1683	1489	2068
MSTRG.807.5	0	0	0	0	0	0	0	0	0	1113	787
MSTRG.807.7	0	0	0	0	0	175	0	0	324	0	0
MSTRG.807.6	1637	937	69	6	113	480	167	1226	41	817	43
MSTRG.14472.2	1484	726	1901	2058	431	421	664	9776	2682	1271	2257
MSTRG.14549.1	2412	4873	4112	3827	2996	3265	3344	4530	4016	3799	3467
MSTRG.2495.2	13594	14394	21267	12334	8540	19502	11905	16469	10611	16811	10409
MSTRG.7038.1	0	0	0	54	1	2	0	0	3	1	0
MSTRG.6767.2	3058	1188	2911	2828	2020	1926	3323	3100	1607	3171	2204
MSTRG.6377.1	1092	1208	1207	634	901	909	1833	2902	1107	2038	1483
MSTRG.16822.5	521	672	342	148	197	160	455	881	599	747	438
MSTRG.8180.10	0	0	0	0	0	0	0	0	2130	2119	29
MSTRG.5119.1	22	59	2	2	28	36	29	1	24	1	29
MSTRG.9376.1	16230	23537	13994	12413	10795	14294	11329	16260	9294	16759	14336
MSTRG.19598.17	474	171	437	184	63	93	220	376	327	219	255
MSTRG.19598.18	112	733	255	105	671	718	300	866	72	887	190
MSTRG.9145.1	1603	4320	2088	935	795	452	972	1708	1411	873	1601
MSTRG.18325.4	1774	2737	2063	2143	1751	1742	2011	2231	1996	2534	1740
MSTRG.19319.1	57	42	88	51	101	29	265	83	125	177	59
MSTRG.11736.6	8785	17459	11997	459	8273	8683	14185	11791	14034	11652	7455
MSTRG.5811.10	957	1248	326	563	562	402	605	779	243	384	505
MSTRG.4589.5	824	274	639	598	463	469	2121	2004	663	1505	910
MSTRG.11736.5	648	2992	974	13778	1182	2883	354	2889	1921	2570	7209
MSTRG.1564.3	278	280	179	186	62	159	173	218	151	164	224
MSTRG.1564.2	951	1482	986	1191	907	1034	1058	1093	806	1129	837
MSTRG.4589.1	3066	4591	3550	3197	2745	4131	2987	3881	3189	4381	3851
MSTRG.8047.3	351	936	521	387	309	651	83	154	481	275	234
MSTRG.998.1	32	46	1	1	23	1	44	1	5	65	1
MSTRG.4241.1	1749	2593	1840	2986	2840	2326	5667	6720	2884	5591	2985
MSTRG.4241.2	0	0	814	0	0	0	0	0	0	0	0
MSTRG.15019.12	324	588	79	7	244	172	255	488	0	525	82
MSTRG.15019.13	0	173	19	0	0	21	0	0	0	28	0
MSTRG.15019.10	0	8	49	33	0	0	264	46	32	0	0
MSTRG.15019.11	113	257	31	146	66	0	670	577	0	510	289
MSTRG.10885.2	15	62	16	19	72	7	127	159	0	113	178
MSTRG.2885.3	1	1006	844	616	649	65	1	3	482	1435	784
MSTRG.12413.2	1505	2368	1836	1653	1268	1288	1655	674	1286	1666	1151
MSTRG.3672.2	550	0	634	445	520	716	0	871	394	900	462
MSTRG.19353.1	335	22	173	10	89	155	45	22	86	9	7
MSTRG.19530.1	345	408	156	297	158	122	374	550	342	462	327
MSTRG.6255.2	147	296	276	404	382	258	661	296	272	1106	236
MSTRG.15467.1	547	260	404	110	81	253	116	1532	2077	269	177
MSTRG.19163.6	56	1432	834	101	631	1066	1691	2069	1274	140	1381
MSTRG.8848.11	49	302	38	88	4	543	31	1625	1454	55	861
MSTRG.8848.10	24	140	5	24	22	70	59	268	236	26	118
MSTRG.12403.1	0	3	4	0	0	1	1	0	0	0	0
MSTRG.2933.2	896	8658	1538	4138	706	1905	8026	17855	4774	11327	1917
MSTRG.2933.3	0	3945	0	3098	796	2428	4438	8714	2646	2093	2564
MSTRG.2933.1	31479	29439	27576	24128	23348	26534	30820	26220	23174	34532	27037
MSTRG.16961.1	506	678	478	615	386	471	293	355	375	406	479
MSTRG.10562.5	504	283	281	153	202	84	84	169	114	286	113
MSTRG.10562.3	947	761	613	283	687	657	364	1237	929	729	433
MSTRG.1024.6	1219	0	0	0	94	0	240	0	0	0	568
MSTRG.8407.25	269	133	181	245	486	460	631	320	101	180	464
MSTRG.1024.1	354	2646	1841	1642	1141	1434	1737	1652	1485	2125	1121
MSTRG.1319.5	0	0	10660	0	0	0	0	0	0	0	0
MSTRG.1319.4	10055	8093	1469	8567	11174	0	0	23449	3017	0	0
MSTRG.6058.1	3567	2102	2503	1816	2931	3498	1020	2622	3047	2375	1776
MSTRG.1319.1	3246	14705	987	3346	3785	13073	13988	3994	8009	16973	13791
MSTRG.5820.6	412	155	137	120	246	554	105	248	148	157	171
MSTRG.5820.5	378	344	200	478	242	733	373	511	562	264	571
MSTRG.5820.2	711	78	63	94	112	628	87	623	39	189	570
MSTRG.5820.3	323	6	14	46	96	132	26	162	24	97	142
MSTRG.5820.1	0	932	1506	947	0	345	761	0	468	3140	328
MSTRG.13560.1	952	636	679	507	643	719	5412	4929	1332	5541	1227
MSTRG.4526.2	4360	4409	3627	2618	1833	3679	1459	1642	1955	1325	4172
MSTRG.4526.3	2525	5010	1669	2168	1817	1317	646	1198	1211	1263	1530
MSTRG.7073.1	574	1311	594	956	609	752	416	803	452	500	819
MSTRG.8674.4	0	0	1145	145	0	0	0	1784	0	0	0
MSTRG.18416.1	889	911	810	788	620	842	857	1175	601	1024	782
MSTRG.18416.2	34	28	0	19	15	40	14	25	34	29	0
MSTRG.16975.2	0	0	0	0	0	0	405	0	0	0	0
MSTRG.16975.1	35	133	37	65	10	99	319	339	382	110	105
MSTRG.16631.1	2485	120	1482	3147	411	2278	1667	1415	1401	1267	1117
MSTRG.9455.1	10048	14871	12960	10193	8165	9528	11059	8744	9825	11127	10125
MSTRG.11122.2	0	0	0	0	31	0	0	0	0	0	0
MSTRG.11122.1	1175	2051	1181	1001	867	1010	601	710	1240	829	1165
MSTRG.3294.3	0	0	0	0	0	0	0	0	0	0	2670
MSTRG.16631.3	2495	124	1223	2092	456	1686	1075	985	1124	817	721
MSTRG.3294.1	5154	11131	6703	5368	4719	4282	2119	3727	4362	2353	2819
MSTRG.4169.1	3516	3467	3282	2486	3028	3977	6134	12802	4696	9262	4663
MSTRG.16631.7	95	354	429	0	168	0	654	1599	814	1314	599
MSTRG.5013.3	4046	6576	6016	4564	3487	3705	5777	8680	5837	7936	4909
MSTRG.4360.6	0	0	0	0	0	0	0	207	0	911	0
MSTRG.3276.1	1383	2121	1422	1335	1038	1301	3934	6340	2794	5732	1601
MSTRG.16631.8	69	224	589	0	302	0	381	2070	395	1670	698
MSTRG.2468.5	0	1	0	2791	3208	812	0	451	0	41	2666
MSTRG.2468.4	0	0	0	0	0	0	0	0	3004	0	0
MSTRG.2468.3	3714	3488	6049	1169	848	1215	4723	2557	0	3056	721
MSTRG.2468.2	348	648	280	1598	1402	2657	981	1219	597	3005	593
MSTRG.4360.8	0	0	185	0	0	0	0	0	0	765	0
MSTRG.7181.14	958	838	1179	1927	2999	453	844	1496	1687	655	910
MSTRG.7181.12	3	0	0	0	0	0	0	0	0	0	0
MSTRG.15469.2	18231	23505	17256	15627	10528	15903	13324	16811	12233	13956	15313
MSTRG.9441.1	1210	2123	1743	1357	1184	1226	1461	1564	1372	1588	1442
MSTRG.17064.1	214	213	119	513	294	136	112	46	86	391	155
MSTRG.63.1	51580	79485	47706	47064	32916	37706	26992	29189	54138	29247	38091
MSTRG.17632.2	1132	1666	1025	1004	563	803	1648	1138	1486	1032	700
MSTRG.5030.2	598	1463	915	933	896	563	759	396	1042	688	623
MSTRG.1917.2	836	280	0	1301	1067	1152	875	2060	209	1381	0
MSTRG.2278.2	126	187	53	78	69	101	58	93	81	116	72
MSTRG.8723.10	13531	18563	14547	12107	10896	14107	7877	7224	11708	7937	11574
MSTRG.5824.4	1352	467	2154	1989	64	422	604	929	531	600	1488
MSTRG.20064.1	3733	6894	2733	4648	4605	9951	5904	11519	3604	15192	7558
MSTRG.17407.1	14804	17488	5524	7296	4636	5604	2662	4068	9583	2733	13690
MSTRG.5128.4	2313	2611	2373	2892	2576	1529	1276	1911	2102	2342	1758
MSTRG.14367.5	0	305	552	0	188	587	215	957	447	222	183
MSTRG.14537.2	0	347	333	475	288	426	381	506	172	628	238
MSTRG.16603.3	216	206	3610	23	86	681	238	2	202	59	238
MSTRG.13033.7	0	2569	1661	3186	0	4608	1141	4014	2430	2464	3294
MSTRG.13033.2	508	1526	2233	1618	265	1615	1306	2204	1013	823	906
MSTRG.13033.1	5825	7913	4004	3172	5868	2426	3687	2766	4287	4528	2172
MSTRG.7740.2	4952	11443	17337	13949	9129	1786	7794	27790	35920	11095	5053
MSTRG.19757.3	70	130	46	45	88	9	59	57	1	121	105
MSTRG.17955.1	0	0	0	4	0	0	1	0	0	0	0
MSTRG.20064.3	114	684	26	1289	752	192	478	1252	610	1566	104
MSTRG.10329.1	8705	12384	8250	8492	6098	7729	9778	9967	7226	10994	7232
MSTRG.3373.3	16	8	4	9	0	8	2	0	4	0	0
MSTRG.7512.2	4961	4246	3831	2243	2615	2295	36	1031	1141	980	2484
MSTRG.17488.10	295	90	0	128	0	62	0	0	93	0	355
MSTRG.13415.5	795	3409	2010	3907	3940	4402	4565	4406	4178	811	675
MSTRG.19318.4	325	626	788	199	518	540	1523	844	332	1624	285
MSTRG.1698.1	18358	11590	10471	15935	5256	32295	2988	5007	5656	5642	17639
MSTRG.8831.1	213	389	151	182	97	112	60	140	160	80	254
MSTRG.1698.2	2374	1912	675	7112	437	5971	63	469	1742	309	719
MSTRG.9144.71	1727	2356	4448	0	98	6112	1012	530	4352	1922	0
MSTRG.17257.2	488	168	1431	621	904	1467	73	5171	840	3028	3050
MSTRG.5116.2	7788	16219	11308	10752	9431	5496	34856	45917	27818	42002	14783
MSTRG.17257.1	585	1355	1302	958	524	252	3485	6778	1795	3624	2375
MSTRG.9088.1	1428	2968	2456	3324	1987	1827	1903	1095	2473	2026	1770
MSTRG.18124.2	0	3112	0	1	1658	2038	0	74	1942	0	0
MSTRG.17257.6	848	1742	491	638	1664	0	6525	1558	874	2591	0
MSTRG.19135.1	26	97	0	0	9	9	0	0	0	0	0
MSTRG.10335.2	0	153	5	0	0	235	471	60	0	0	0
MSTRG.10335.3	0	681	0	208	0	0	0	0	1	0	0
MSTRG.19700.2	3517	4855	4181	4257	3211	3577	4731	5657	3680	5196	3615
MSTRG.10335.6	156	17	0	0	3	0	0	3	0	9	77
MSTRG.3205.2	602	9778	622	695	429	415	225	2170	5272	222	516
MSTRG.10335.5	184	284	743	433	673	198	309	269	446	477	426
MSTRG.4764.3	0	0	0	1	0	2	0	1	307	0	228
MSTRG.7740.5	3575	6185	17041	4232	3075	2781	1857	5822	4296	2507	6477
MSTRG.16604.1	1027	1182	434	671	324	595	263	325	634	490	611
MSTRG.12987.2	3063	4346	2931	3003	2567	1546	2364	1994	3146	1720	1551
MSTRG.12896.6	3757	8396	1344	48	2210	1781	1386	13314	4634	2129	6471
MSTRG.12896.4	0	0	1069	855	1199	0	173	1652	8472	1055	0
MSTRG.12896.2	1799	5464	1123	1576	126	528	218	1323	1840	2382	1533
MSTRG.12896.3	2447	1975	6874	7318	4939	6616	4101	2603	1453	2936	4309
MSTRG.12896.1	3178	1467	6923	7653	5147	6504	4242	2110	1442	2313	4727
MSTRG.14901.5	52	83	686	157	0	228	0	0	496	0	0
MSTRG.11551.1	1617	1853	1684	1535	1254	1668	1729	1269	1074	1105	1180
MSTRG.11551.3	1677	1830	1259	1222	812	1323	937	959	714	2285	1174
MSTRG.11551.2	664	1672	903	1625	2386	1055	1870	1343	2772	552	1730
MSTRG.767.16	0	0	0	0	1593	359	518	424	0	0	0
MSTRG.17431.1	194	118	71	168	44	123	121	110	67	119	97
MSTRG.9419.1	1495	1879	1421	459	1167	1008	4607	1228	2208	1187	1646
MSTRG.17456.5	280	2607	562	648	263	206	751	393	296	355	270
MSTRG.12307.9	228	2258	551	427	429	0	165	432	0	679	292
MSTRG.2488.2	501	746	505	632	345	385	952	928	593	1004	490
MSTRG.17456.1	5296	5338	5634	4223	4490	5539	7707	8027	4344	9230	6881
MSTRG.18830.5	9	9	5	6	5	2	0	3	12	20	4
MSTRG.9681.1	210	385	311	363	445	292	3674	1591	739	2087	717
MSTRG.17456.2	691	266	401	580	452	1165	457	479	1210	265	623
MSTRG.12307.2	193	236	0	270	54	86	143	349	49	625	226
MSTRG.5721.8	58	940	169	241	342	182	1134	914	182	1216	1178
MSTRG.6389.2	20818	15283	30449	27172	41139	31206	0	61816	24895	55575	44695
MSTRG.12761.1	12041	17176	9130	9778	7443	10441	10262	12537	9048	11570	9718
MSTRG.17424.2	3798	10586	7920	5771	2765	5054	2303	2790	5295	4351	5135
MSTRG.7537.1	88	120	35	103	95	65	108	67	107	90	74
MSTRG.7589.1	2270	4893	1206	967	1300	560	1764	2121	2488	2353	1869
MSTRG.435.1	1816	2390	2715	2662	2366	2203	4500	4734	1853	4946	2124
MSTRG.5202.2	52	210	460	3166	3417	270	7217	302	1872	4043	1371
MSTRG.10755.1	720	1406	658	720	613	723	1182	706	633	529	753
MSTRG.5374.6	113	170	156	257	226	79	232	79	218	110	0
MSTRG.9278.6	4958	6667	5893	3035	3960	5364	10933	3108	4702	1308	6384
MSTRG.9278.5	6204	5321	3905	2832	2557	4959	6245	3121	4875	1598	4396
MSTRG.9278.4	5308	5468	4827	2561	3171	4084	8204	3925	4553	1191	5170
MSTRG.9278.3	1341	4195	1731	4292	2433	2318	1707	11141	1518	7983	2024
MSTRG.9278.2	1402	5054	2253	4334	2645	2266	2091	10061	1781	9679	2332
MSTRG.9278.1	1751	5130	1783	4257	2723	2244	1770	7747	1570	6872	2198
MSTRG.13109.1	1827	6052	582	66	474	2205	531	406	837	115	824
MSTRG.10741.1	1	0	0	0	0	1	0	0	0	0	0
MSTRG.300.1	342	639	386	323	263	344	284	389	415	479	462
MSTRG.7701.1	560	4282	2078	3051	1475	2906	2063	3192	1202	2587	3712
MSTRG.16280.1	1131	6141	6738	4989	5420	5275	2744	3584	5223	2951	3286
MSTRG.16280.3	6019	5154	1473	0	0	0	0	0	0	0	832
MSTRG.16280.2	0	6517	5778	7006	4354	6469	2808	4315	5362	3662	6855
MSTRG.2079.4	135	104	155	519	108	504	85	110	190	145	102
MSTRG.5582.1	9513	13598	10920	10067	9537	8645	6779	9624	9683	7849	11063
MSTRG.11005.1	8015	13594	7565	6183	5356	6493	5977	8435	7124	6426	7834
MSTRG.3399.2	748	1219	1056	701	1326	764	1038	1020	440	933	354
MSTRG.6704.3	667	1549	1365	1350	1482	3245	1113	846	2682	2776	3638
MSTRG.15808.1	517	652	534	503	203	486	372	246	343	125	383
MSTRG.19049.1	2579	3319	2353	2628	2134	2498	2670	3097	1728	3351	2408
MSTRG.8598.1	2867	3331	2298	2215	2307	2357	2237	1967	1901	2818	2822
MSTRG.16705.1	242	173	208	219	150	323	132	90	192	234	161
MSTRG.16705.6	208	433	319	325	146	230	204	243	131	151	307
MSTRG.1900.4	16337	28837	1579	14663	9854	537	8	1095	11777	13394	13478
MSTRG.17417.1	52	1041	33	345	384	379	769	856	244	1260	509
MSTRG.17122.1	2821	3465	2463	2626	1342	2011	1400	3271	1569	3786	2038
MSTRG.1279.2	4922	7472	4338	6053	3230	4568	5719	5888	4597	8208	2720
MSTRG.1279.3	156	384	133	114	670	478	1897	1057	156	146	2563
MSTRG.3110.1	4406	5950	4420	3942	3599	2819	2768	2303	5310	3161	4954
MSTRG.11019.4	1267	2100	1123	1039	747	945	832	1129	758	1204	924
MSTRG.427.1	1664	2867	1750	2167	1564	1958	1782	2058	2014	2110	2165
MSTRG.19419.3	1006	1971	731	505	415	310	472	479	1288	568	1228
MSTRG.19419.4	2271	2663	2286	1943	1923	2087	1172	1996	1370	1851	1456
MSTRG.7701.2	4622	1977	2110	1782	1336	1304	1866	1227	2727	2102	734
MSTRG.2427.1	3069	3314	2059	1869	2206	2194	3910	7102	2605	7266	2659
MSTRG.2427.2	256	509	499	315	0	481	0	332	265	304	271
MSTRG.2599.5	2566	48	982	3010	2674	2698	2470	1968	1603	2976	8531
MSTRG.14161.3	7	104	8	6	2	5	0	0	0	50	8
MSTRG.14161.5	287	0	886	9	0	0	0	0	0	21	15
MSTRG.14161.4	568	0	0	0	0	0	2	1	0	0	0
MSTRG.3031.1	10371	13320	12907	10885	8412	11118	9023	15450	9762	13409	9925
MSTRG.16054.3	7814	9986	6964	5661	4242	5410	2465	2490	4066	2460	6354
MSTRG.8951.4	1139	2124	389	1930	1754	784	1064	359	1680	310	1444
MSTRG.8951.5	68	286	0	666	193	11	0	0	0	159	0
MSTRG.6031.9	10583	5136	1683	4673	4140	5565	2972	1508	5525	2603	7702
MSTRG.8951.1	529	1579	919	650	496	2054	87	50	625	540	196
MSTRG.8951.2	2297	3152	2556	1395	1319	1681	1482	2328	2338	1154	2624
MSTRG.8951.3	273	1729	921	0	25	66	172	299	663	552	35
MSTRG.13459.5	4394	6294	3741	3296	2008	3467	1798	2009	2362	3387	3248
MSTRG.10275.1	750	601	518	567	1191	684	488	1719	559	1908	1145
MSTRG.4517.2	0	232	452	145	1	0	1	0	364	8	307
MSTRG.16606.1	10195	15992	11169	10214	7921	10319	5081	6641	7394	6899	10482
MSTRG.2065.3	2303	1250	4862	922	0	261	1132	1172	463	2524	300
MSTRG.8945.1	2032	3563	2076	1908	1415	1506	1611	1697	2250	1770	1814
MSTRG.894.1	1705	1054	1177	0	1106	732	1727	2192	826	1701	637
MSTRG.894.3	434	2045	1417	2269	954	2023	2227	3297	1322	1790	1524
MSTRG.10269.1	18	133	58	57	69	64	95	218	75	80	105
MSTRG.17053.1	7665	7990	5914	7146	3251	3751	8462	2322	5537	10688	5833
MSTRG.7017.6	1850	0	0	975	0	170	0	0	0	0	0
MSTRG.19216.13	185	462	152	655	453	304	2554	889	211	1925	602
MSTRG.17053.2	3950	9085	4460	3378	5654	8193	2918	11085	3502	1664	5287
MSTRG.7017.4	0	0	0	0	0	1646	0	0	0	0	0
MSTRG.19678.3	3068	3286	509	1885	1846	2989	3471	3733	0	4500	0
MSTRG.6881.3	0	822	0	0	0	0	0	0	0	0	0
MSTRG.1348.1	9498	14397	7778	8239	5708	9736	2987	4688	8653	3574	10091
MSTRG.17511.2	331607	335101	0	235	0	0	0	0	0	0	0
MSTRG.17511.1	9811	18177	296	333	99	505	357	274	142	529	252
MSTRG.3381.22	160	264	217	172	238	153	168	223	202	210	214
MSTRG.3381.21	219	0	0	0	0	0	0	0	0	0	0
MSTRG.17511.4	16203	151734	241604	275449	89946	288955	35778	29759	84562	15463	49963
MSTRG.5337.3	2586	3026	2411	2475	2012	1965	1931	2193	1822	2299	2018
MSTRG.19678.2	42	6	2455	16	0	0	4	2	1321	15	746
MSTRG.4507.1	6	3	14	19	13	19	39	39	67	29	18
MSTRG.19211.4	0	12538	0	0	0	0	0	0	11898	0	0
MSTRG.6010.6	0	0	0	0	0	0	0	0	0	0	364
MSTRG.372.1	785	1767	577	662	1215	555	1781	3093	1218	1398	1534
MSTRG.5659.3	0	0	0	0	0	0	1034	0	0	0	0
MSTRG.6010.2	4578	2438	469	2076	1369	5595	2351	33	2866	848	4348
MSTRG.11094.12	1298	3503	1098	2212	165	907	2491	1593	1418	2502	2248
MSTRG.18443.2	4470	9274	5604	2572	1900	2514	830	2166	3557	0	2070
MSTRG.7499.10	1279	2686	2964	2212	1833	3248	2234	1536	1372	2575	2485
MSTRG.2948.1	2616	4156	3642	4000	2296	1277	4332	2542	990	1295	2444
MSTRG.2948.2	4150	5362	4111	2890	4527	6312	5274	6946	5489	9441	4140
MSTRG.6010.8	1360	329	85	524	201	1144	477	83	116	637	1206
MSTRG.14634.2	506	131	241	272	270	428	468	671	509	452	334
MSTRG.12388.6	483	759	462	539	835	577	483	142	414	314	412
MSTRG.14741.17	95	2334	53	102	1892	216	408	285	955	525	1226
MSTRG.6333.1	1675	3238	2318	1576	2243	1927	2791	5693	2363	3062	2573
MSTRG.6333.2	561	650	280	639	217	127	696	1660	469	352	418
MSTRG.15368.32	206	598	280	496	378	224	922	1842	220	1002	324
MSTRG.2640.6	1637	3	13	0	9	1248	4	2307	0	4	0
MSTRG.10620.4	172	242	201	167	223	107	334	392	193	285	297
MSTRG.6570.1	1307	2230	1519	1255	983	1163	1347	1717	1444	1786	1146
MSTRG.8836.2	1284	1967	1416	1130	641	1116	2609	3035	1401	1029	1653
MSTRG.8836.3	1192	1652	1150	1363	1206	341	450	1197	610	872	996
MSTRG.11840.3	222	69	194	159	188	50	228	77	112	339	0
MSTRG.14741.10	546	259	407	219	167	277	46	15	0	0	108
MSTRG.15809.3	271	713	1	472	288	362	0	453	326	426	0
MSTRG.15809.2	0	0	0	0	0	0	1698	0	0	0	0
MSTRG.15809.1	4441	9178	7580	6408	6716	6547	4437	4694	7575	5804	4605
MSTRG.13615.2	1334	2795	1556	1236	927	1014	298	1124	481	1234	1248
MSTRG.15449.5	0	0	215	2075	35	10	145	30	161	77	65
MSTRG.13615.3	97	128	48	48	87	84	1709	43	1308	174	0
MSTRG.8455.7	164	0	52	53	78	117	46	18	0	69	40
MSTRG.16960.10	3211	3382	3163	2531	1594	2456	1671	1859	1846	1612	1839
MSTRG.1732.1	2668	4569	1516	1863	1826	2327	2577	2744	1503	2988	2273
MSTRG.1732.2	1156	2019	1992	2121	1712	932	1043	1089	2332	1240	829
MSTRG.1732.5	114	106	272	226	115	228	188	206	0	359	264
MSTRG.8455.2	2749	2034	3244	3879	1810	2401	1059	2400	1865	2523	980
MSTRG.12891.1	1078	2073	2108	1267	1086	971	1104	1401	1427	1673	633
MSTRG.12891.2	2169	1870	578	1991	2286	1999	1520	2660	1238	2581	2211
MSTRG.2663.3	1836	400	0	0	168	1300	0	0	0	1029	366
MSTRG.2640.2	3860	9735	7640	10849	6184	8578	4102	3952	6107	4298	9598
MSTRG.10635.1	91	142	122	106	65	79	143	92	158	117	102
MSTRG.5431.3	211	213	552	396	314	397	171	0	770	263	977
MSTRG.4008.8	1085	1341	1245	849	754	832	720	460	569	654	878
MSTRG.4008.3	632	567	1378	1428	283	1536	693	63	2227	342	1541
MSTRG.4008.2	2855	3409	1801	1765	2759	1419	0	0	713	754	1297
MSTRG.4008.1	2006	3852	2220	2147	470	1694	916	4571	1142	2553	1510
MSTRG.4008.4	820	1271	1286	1342	1750	1537	1198	50	222	520	1399
MSTRG.19576.1	1284	846	730	507	454	1186	1089	903	451	459	533
MSTRG.19198.2	36	104	182	77	259	195	57	289	62	523	195
MSTRG.8541.1	1995	6329	5613	1377	1313	3386	2008	2162	3956	2495	1840
MSTRG.1447.8	2274	267	357	87	193	243	1192	562	1932	1374	3785
MSTRG.18.2	515	726	1010	632	318	658	216	430	895	641	1091
MSTRG.18.3	1200	836	1037	931	906	714	316	632	1000	710	798
MSTRG.18.1	3024	1734	1165	1171	1610	667	173	430	3460	424	943
MSTRG.18.6	140	972	289	604	277	610	1377	637	258	697	679
MSTRG.18.7	142	948	280	596	281	583	1173	617	261	710	697
MSTRG.18.4	1558	1328	1262	1168	1261	635	196	536	1619	394	953
MSTRG.18.5	998	789	1085	931	1121	649	304	629	888	711	815
MSTRG.18.8	550	1134	1230	725	351	596	216	532	901	371	873
MSTRG.18.9	141	889	273	555	275	536	1046	607	269	731	853
MSTRG.7654.1	23049	39643	19759	36292	6006	9396	43227	22189	11503	10402	28532
MSTRG.19157.1	1584	2009	1450	2104	1710	2419	1115	3323	1787	1484	1791
MSTRG.8187.2	2253	3496	2739	2474	1679	1603	2028	2056	1998	2499	1909
MSTRG.2650.1	454	672	411	350	345	354	204	281	413	236	306
MSTRG.2158.1	0	0	0	0	0	0	0	1047	0	0	0
MSTRG.608.1	311	317	620	158	183	382	206	70	290	220	337
MSTRG.7169.1	1054	1529	1091	875	504	893	749	780	891	918	961
MSTRG.9227.3	10918	14993	10321	11135	7691	10342	11478	11729	9871	11848	10534
MSTRG.14269.1	1641	1919	1596	1940	1241	1734	2126	2489	1433	2402	1221
MSTRG.16962.13	0	0	0	0	0	0	0	0	0	0	409
MSTRG.1950.3	1209	889	36	89	68	288	2753	2773	1148	29	5
MSTRG.22.3	483	1040	895	779	758	694	1027	875	563	819	1101
MSTRG.22.2	0	277	86	0	0	240	0	166	638	392	0
MSTRG.22.4	288	0	0	324	78	0	0	0	0	0	0
MSTRG.18065.2	1533	0	1999	962	208	1624	0	0	1949	1522	352
MSTRG.18065.1	32	2804	62	451	1779	413	2189	3410	12	1830	2253
MSTRG.12783.2	6791	10272	6167	6290	5736	7470	6425	1	0	9282	8764
MSTRG.18079.1	3470	4196	3003	1867	2879	2635	1390	2020	3673	1951	5976
MSTRG.18079.2	173	147	83	457	1	1911	1	1	110	0	494
MSTRG.6224.3	34	261	232	147	197	0	0	0	0	510	16
MSTRG.9996.1	5011	7440	4230	3028	3358	4562	3439	6685	4286	5082	4493
MSTRG.6400.2	221	137	212	160	43	261	33	19	101	34	67
MSTRG.13668.4	573	2955	762	292	535	1200	851	336	570	89	428
MSTRG.4828.15	10	138	146	249	79	214	608	1368	269	167	359
MSTRG.786.8	1372	1993	1328	1181	1015	1071	399	673	1257	521	1177
MSTRG.15658.3	1090	2245	1129	1079	893	710	738	732	1123	1007	807
MSTRG.6212.2	5244	475	454	641	850	595	89	336	500	119	529
MSTRG.6212.3	34	42	15	42	0	142	199	0	40	0	504
MSTRG.6212.6	11950	23063	9060	18068	6553	12347	2946	9808	8637	14074	9134
MSTRG.5418.1	625	1564	525	988	1257	824	766	559	345	524	77
MSTRG.6212.5	20171	32167	21448	17204	14129	17526	18233	17406	13883	17108	22616
MSTRG.5532.2	0	0	0	6233	0	0	8069	0	0	0	1
MSTRG.11201.21	174	152	199	205	478	262	4982	1294	261	3102	259
MSTRG.11201.22	231	152	261	378	495	279	808	1572	317	1010	339
MSTRG.16272.6	354	1425	525	753	568	684	160	71	263	846	362
MSTRG.16272.7	389	4205	234	0	47	52	186	308	851	578	144
MSTRG.16272.5	3895	5277	5207	1528	2587	1745	2510	2081	1597	2575	4151
MSTRG.16272.1	10056	8746	9380	14071	8775	11509	11516	12511	14423	6086	10329
MSTRG.513.1	1325	2112	1102	1135	719	1700	93	278	835	65	1112
MSTRG.6159.1	29	29	37	43	27	15	370	189	37	106	26
MSTRG.9645.12	3081	2991	3417	4134	887	3762	1104	1182	2956	861	2974
MSTRG.9645.11	1826	2136	1021	676	638	618	380	835	199	245	701
MSTRG.6914.3	0	942	0	166	0	0	0	0	114	0	0
MSTRG.4744.4	116	691	93	231	604	735	115	89	731	911	109
MSTRG.18386.3	739	469	504	473	142	16	1011	1218	395	1639	579
MSTRG.18386.4	47	0	82	74	152	21	74	589	201	117	0
MSTRG.7309.1	4154	4689	3582	3591	2585	3363	2359	2644	3011	2458	3512
MSTRG.14630.1	57029	71011	47969	52092	36016	47797	25908	29674	29399	29980	39803
MSTRG.18207.4	0	0	0	0	0	0	0	0	91	0	0
MSTRG.19761.3	419	1202	350	17	1342	35	314	14	17	1472	379
MSTRG.4993.1	0	16	0	0	7	0	4	10	57	40	11
MSTRG.7443.1	5700	6670	4519	3492	2263	2978	5847	850	1382	1027	10899
MSTRG.19769.1	1105	1857	742	672	425	836	1125	2241	606	2327	717
MSTRG.16399.2	4004	4976	3253	2543	1977	2826	2730	3956	2325	3483	2791
MSTRG.11444.1	1002	3181	372	1004	1942	150	1564	353	713	1162	450
MSTRG.10875.1	12	29	28	21	17	14	23	33	42	27	36
MSTRG.16966.1	1000	882	606	660	483	649	528	551	529	684	479
MSTRG.16347.1	366	668	395	353	305	250	488	303	354	422	397
MSTRG.19817.10	2692	2395	3596	396	2935	2090	1811	1900	1712	461	2685
MSTRG.14391.5	3444	1960	2096	963	1104	560	793	2800	792	2483	718
MSTRG.8238.4	1421	20	0	539	0	32	0	0	0	20	38
MSTRG.14391.6	249	124	477	143	54	201	79	0	285	134	109
MSTRG.19103.1	75	62	96	0	95	0	57	83	97	44	30
MSTRG.12730.4	148	470	331	249	196	171	149	8	246	0	0
MSTRG.16287.5	179	202	117	114	171	276	54	90	72	659	792
MSTRG.12730.1	115	392	213	108	121	132	0	133	166	143	252
MSTRG.4854.3	0	0	0	0	0	0	0	210	0	0	0
MSTRG.4854.4	593	0	1389	499	304	410	96	0	356	3	30
MSTRG.4854.6	2962	2646	1189	1613	91	2746	2	341	288	1	2539
MSTRG.7937.1	0	0	1	1	0	1	4	1	1	1	1
MSTRG.4647.3	8748	13319	8448	8710	11030	9085	10567	7927	7901	9923	10592
MSTRG.16347.6	535	554	136	230	22	177	72	261	368	0	346
MSTRG.17790.3	0	217	0	402	561	340	892	0	0	705	0
MSTRG.13583.3	212	2086	105	86	514	0	1200	1499	310	2136	1442
MSTRG.11760.2	34606	65760	66314	21320	8737	5299	2884	5651	47264	4457	41128
MSTRG.16904.1	2016	3346	2736	2676	2462	2373	3512	4693	2289	4514	2807
MSTRG.10403.2	3102	4800	3758	6304	2608	2825	2427	5600	3080	4153	5534
MSTRG.10403.1	1326	6276	1097	376	369	1055	1116	1100	2349	1306	956
MSTRG.16163.1	0	0	38	0	0	0	0	0	0	0	0
MSTRG.10403.4	1325	189	73	45	661	64	1321	72	103	1316	36
MSTRG.12651.1	817	1489	1023	1092	644	1005	962	740	885	934	789
MSTRG.15102.4	770	1168	0	0	0	612	1020	0	0	0	5488
MSTRG.2717.3	38	149	17	76	5	3	3	12	1	3	31
MSTRG.2717.1	3773	3977	711	2982	1443	647	23	194	752	70	1064
MSTRG.7941.4	6031	4409	1483	1424	2501	4563	4510	5481	3459	5079	4964
MSTRG.7941.5	1168	4047	5112	4886	2078	2017	1012	2310	1569	1603	1147
MSTRG.20131.2	1184	82323	5093	41652	18935	14946	33205	18290	7025	1354	5856
MSTRG.20131.1	36948	52977	8188	26262	118052	12468	33049	209429	9764	94356	8902
MSTRG.6592.20	95	404	60	726	405	135	91	782	326	234	70
MSTRG.1508.1	1166	1531	1168	1482	1861	1739	3329	3127	1729	3152	1988
MSTRG.9974.1	378	852	484	341	191	319	341	279	403	448	298
MSTRG.5586.1	190	324	237	173	248	131	175	196	190	236	264
MSTRG.19525.1	26	0	29	22	0	21	85	145	49	0	0
MSTRG.9718.1	3734	5367	4267	4003	3146	3561	2988	575	1916	3924	3375
MSTRG.9718.2	0	0	0	0	0	0	0	2603	1386	0	0
MSTRG.13106.3	0	268	141	362	28	203	0	108	0	0	95
MSTRG.9846.2	0	0	0	0	0	8	703	0	5	0	1556
MSTRG.4913.8	0	0	412	0	0	0	1312	0	2920	1654	3203
MSTRG.20193.1	443	602	250	220	130	299	180	300	48	226	221
MSTRG.6311.5	4960	6582	4085	3498	2738	3628	1189	1625	2338	439	4508
MSTRG.5230.3	15136	36920	32426	22876	0	13627	14407	43910	8583	48439	7893
MSTRG.16194.5	474	4	0	14	2	133	24	9	1269	14	4
MSTRG.10889.1	1406	2318	1659	1970	1653	1605	2281	2547	1697	2473	1968
MSTRG.3357.1	363	316	232	423	170	285	403	268	306	287	238
MSTRG.12417.1	920	1959	1247	1467	1734	1968	1244	1720	1600	1993	1173
MSTRG.3357.2	38	149	0	0	64	0	0	0	0	0	0
MSTRG.6221.21	70	505	23	0	83	53	50	113	58	309	252
MSTRG.6221.20	1332	1150	90	160	845	692	369	123	192	307	713
MSTRG.2312.2	36540	51426	27309	31757	25392	30358	29013	24833	31675	35654	19909
MSTRG.10598.2	450	742	738	847	559	463	394	310	341	618	278
MSTRG.199.1	1166	3563	2182	2190	1694	1166	1214	512	2245	1317	1649
MSTRG.199.2	184	431	328	243	209	147	256	88	273	125	128
MSTRG.15098.5	2429	1685	2746	2867	827	2519	1757	3567	2400	3209	2420
MSTRG.15098.4	2963	1806	2448	2420	821	2638	3335	2850	2101	3135	3003
MSTRG.15098.1	3101	1770	2010	1959	765	2974	4533	2125	1804	2751	3050
MSTRG.15098.2	2461	1720	3089	3304	886	2318	2016	4688	2750	2661	2572
MSTRG.15098.8	1414	12596	2740	1949	8373	2084	4907	3748	2074	4672	2512
MSTRG.724.2	292	600	389	240	304	453	55	0	470	119	180
MSTRG.724.1	1901	2883	1804	2392	1716	715	2551	509	1050	2284	1297
MSTRG.16478.6	0	1294	0	0	0	0	1164	454	0	0	1
MSTRG.16478.5	162	5511	73	187	174	243	1625	1426	113	75	58
MSTRG.16478.1	271	3878	3853	1803	3959	300	1747	11513	11506	2052	10
MSTRG.12782.1	96	78	95	105	78	102	40	79	84	54	99
MSTRG.5192.3	379	624	2586	1423	760	493	1165	2830	1040	3159	1385
MSTRG.5192.6	1847	2972	895	2094	2201	2645	2867	771	2158	644	1642
MSTRG.7146.2	0	0	0	0	0	0	0	0	0	0	0
MSTRG.10651.1	1025	6984	5754	3518	3411	3174	1090	4268	1670	942	3883
MSTRG.16275.2	86	150	185	0	11	205	104	123	101	145	102
MSTRG.9476.2	170	445	409	257	299	332	47	103	261	34	467
MSTRG.10820.3	0	0	0	0	0	0	0	0	0	0	86
MSTRG.10820.2	1927	2535	2003	2102	1360	1562	161	705	1185	715	960
MSTRG.9476.4	12	0	0	0	3	0	0	0	0	0	5
MSTRG.16059.2	171	425	197	224	113	259	145	160	167	241	346
MSTRG.12073.1	2	1558	211	4	839	273	225	7	164	554	43
MSTRG.12073.3	1102	0	1113	1016	0	1108	1200	1323	719	1493	1301
MSTRG.12073.2	556	150	0	330	124	0	0	0	0	0	0
MSTRG.913.1	6382	11788	6799	7315	5088	7043	9078	9947	7777	10023	7462
MSTRG.5675.2	0	31	0	752	37	9	19	4	63	0	0
MSTRG.7372.3	0	0	0	0	511	0	0	0	0	0	637
MSTRG.6925.1	2161	4215	2652	1525	731	1181	1663	4084	3301	1930	3622
MSTRG.13043.2	1605	1373	979	720	966	1229	853	853	645	687	1207
MSTRG.13043.1	1033	2360	1292	1044	807	538	284	730	1405	794	678
MSTRG.1668.1	794	1410	1012	933	1045	1268	1755	2758	1491	2123	1049
MSTRG.11941.2	0	688	0	982	101	417	0	0	682	0	0
MSTRG.14251.1	1304	1459	1403	1307	1176	801	332	745	1491	221	1120
MSTRG.14251.2	3127	991	68	624	1102	378	254	693	1385	201	77
MSTRG.6158.1	3579	4341	3154	3012	2577	2721	4901	5098	3108	5523	3220
MSTRG.1668.9	2611	5583	2826	3139	3216	3001	3332	3704	2756	4206	3380
MSTRG.19360.1	4991	7166	4343	4051	3398	3917	2338	3455	3260	2985	3716
MSTRG.17060.2	400	2784	2200	1449	431	1214	769	1270	742	1999	2231
MSTRG.5484.3	5628	6288	6207	5944	4016	6433	7545	15384	6050	10702	7241
MSTRG.17060.4	4218	5119	2774	3059	3263	2588	3538	3116	2488	3112	2451
MSTRG.7091.3	506	1169	1039	843	516	674	735	654	627	1024	651
MSTRG.9933.2	992	1194	905	763	602	595	583	680	668	719	871
MSTRG.15631.4	6596	4771	9003	7258	8864	8480	8722	5073	5396	8415	7897
MSTRG.15631.5	61	45	727	129	3067	101	45	474	72	36	40
MSTRG.1863.1	1883	2797	2423	3396	3187	2182	3932	6009	2819	5061	2774
MSTRG.15631.1	11020	14558	5507	2836	1356	5420	5122	9229	4507	6357	4913
MSTRG.15631.2	368	2770	1353	1834	695	1488	332	884	887	276	1024
MSTRG.15631.3	602	3609	2807	2863	717	2896	418	1129	1814	1192	1506
MSTRG.5675.3	808	159	636	38	289	463	91	70	145	498	72
MSTRG.2266.4	0	2632	0	2320	0	0	0	0	0	0	0
MSTRG.2266.3	0	3459	3497	0	0	0	0	0	0	0	0
MSTRG.2266.1	0	34	3	0	0	2377	0	5518	0	3814	0
MSTRG.19555.1	526	642	557	520	600	673	996	1394	632	1116	644
MSTRG.10493.1	42	21	45	17	28	27	8	8	90	0	41
MSTRG.14986.5	509	80	40	67	73	75	0	99	40	108	69
MSTRG.14986.2	1290	1282	275	499	1717	863	1686	2021	84	2306	466
MSTRG.7752.1	15	14	30	14	17	21	30	44	13	65	9
MSTRG.8462.4	1727	0	2275	478	0	338	2399	2774	0	0	2349
MSTRG.19925.2	687	1543	649	610	680	1377	1006	1675	480	789	297
MSTRG.7230.12	548	169	272	280	274	244	306	883	247	680	88
MSTRG.19846.1	479	680	454	1648	971	643	1106	94	604	421	177
MSTRG.6602.2	65	98	50	194	162	39	392	169	184	422	118
MSTRG.552.3	7033	9098	7280	6526	3672	4458	4603	5923	5475	5475	6487
MSTRG.1014.4	0	20	0	3	18	7	5	5	151	53	20
MSTRG.2798.3	240	2157	1357	1856	488	789	1133	1867	1099	1345	332
MSTRG.2798.5	1788	819	761	449	133	532	3616	308	1313	572	242
MSTRG.4768.2	438	1453	983	889	712	279	1794	140	67	131	218
MSTRG.4768.3	93	348	71	105	81	165	333	0	491	133	250
MSTRG.13288.1	1406	2637	1505	1313	1251	1300	1125	1303	1511	1454	1428
MSTRG.4768.6	1031	2346	623	157	558	885	0	0	485	1165	455
MSTRG.4768.4	2879	4346	2799	4128	5417	2790	5891	1681	2515	4583	1692
MSTRG.524.1	27	25	2	23	24	7	53	35	0	38	0
MSTRG.619.2	0	0	792	0	0	0	100	85	768	0	712
MSTRG.619.1	463	1347	777	951	431	1548	0	45	0	526	0
MSTRG.9042.2	1149	3232	789	916	1420	675	939	943	688	1643	1509
MSTRG.9042.3	1165	117	1174	719	0	689	386	871	1062	56	317
MSTRG.6329.2	365	515	221	171	87	292	0	180	348	356	302
MSTRG.19100.1	45	234	105	95	179	134	150	342	106	221	173
MSTRG.20198.1	909	753	628	608	791	785	776	1059	555	1293	817
MSTRG.7923.5	576	905	493	647	241	504	376	130	419	374	354
MSTRG.6374.2	488	693	302	225	401	274	62	208	451	72	424
MSTRG.17476.2	20013	32996	16283	18088	16239	17489	37331	67238	27435	45293	27236
MSTRG.6213.4	14	12	8	8	10	5	15	10	14	11	6
MSTRG.5419.6	6711	6625	6944	3119	7262	3022	5232	3749	2588	6144	1961
MSTRG.2147.1	3519	5002	3197	3373	2988	3505	5238	5882	3608	5972	4207
MSTRG.6213.2	5	70	6	12	5	52	49	6	6	51	55
MSTRG.1201.1	877	1554	654	2532	1153	738	786	1920	849	542	1077
MSTRG.2484.9	738	1540	1245	488	358	576	750	1280	556	916	1374
MSTRG.2484.8	541	1037	820	376	413	528	545	207	480	943	712
MSTRG.2484.7	425	2328	571	912	836	1161	655	631	467	277	1181
MSTRG.4922.14	1562	2436	1743	2477	3120	2031	1404	1814	1526	3389	2555
MSTRG.15347.1	1283	1678	684	863	951	1253	467	940	1055	1177	931
MSTRG.6148.1	398	492	410	716	1004	341	1700	1441	514	681	832
MSTRG.6148.4	0	0	500	0	0	0	0	0	0	0	0
MSTRG.15237.3	2948	1026	1102	2697	1952	3051	3324	2908	2867	2732	1645
MSTRG.12146.2	0	868	353	512	192	515	6338	6357	1336	3691	1513
MSTRG.15533.1	10	23	23	28	8	11	22	98	48	53	59
MSTRG.12146.5	993	824	1043	1055	1649	911	4096	4651	1279	2987	721
MSTRG.13618.2	508	726	642	424	468	727	221	417	457	261	470
MSTRG.15987.1	1	1	3	1	1	0	37	1	117	0	0
MSTRG.17494.8	5	4	18	4	0	31	0	0	325	2	0
MSTRG.17237.1	2169	3246	2519	2926	923	1359	2501	2364	1081	1540	293
MSTRG.5041.4	0	1039	0	510	0	1500	1065	973	468	0	901
MSTRG.14465.9	1833	3663	2230	133	1359	1314	1605	2576	396	1561	802
MSTRG.18750.1	1711	4588	1583	28	2452	2297	3494	3264	4358	3280	2453
MSTRG.19319.4	0	0	0	52	64	62	0	64	177	133	48
MSTRG.14465.1	281	502	423	444	439	349	313	385	698	262	350
MSTRG.14465.6	1837	2099	755	151	897	1300	3231	1938	106	2386	1640
MSTRG.14465.4	1235	2668	1299	3843	1326	1349	1131	2432	3033	1720	2143
MSTRG.14465.5	117	52	4	147	74	100	3	38	3	58	45
MSTRG.18331.2	5540	7268	4658	4546	4057	6138	1168	2120	5521	1594	6429
MSTRG.1380.2	0	10	0	23	53	0	77	1	68	80	16
MSTRG.1380.1	631	3	30	3	86	0	1	11	2	16	0
MSTRG.1380.6	6381	0	0	0	0	0	0	0	877	0	0
MSTRG.1380.5	1960	192	380	295	363	641	1043	105	545	549	236
MSTRG.1380.4	8069	7970	3576	1187	474	217	210	7622	668	11053	512
MSTRG.1380.9	499	1872	401	16933	1025	10759	453	32	3639	11130	8658
MSTRG.1380.8	19257	23273	16437	14	24700	9048	13418	14045	0	0	20202
MSTRG.8881.6	6	182	135	219	370	212	131	4	20	17	470
MSTRG.8881.7	419	0	0	289	0	0	0	0	4	0	0
MSTRG.8881.4	53	107	31	100	65	71	40	558	60	138	97
MSTRG.8881.5	88	201	179	66	166	302	0	0	141	108	174
MSTRG.12196.2	8227	9040	10845	10943	10378	10562	7702	6851	6323	10025	8172
MSTRG.5783.4	822	658	447	395	238	408	1376	2819	615	761	538
MSTRG.8386.2	529	377	319	70	312	200	59	171	480	82	512
MSTRG.8386.3	580	390	95	81	182	341	23	96	626	25	771
MSTRG.4254.1	1190	2400	2379	1417	1817	2106	2371	1989	1789	2127	1968
MSTRG.13894.1	4447	4970	4341	3567	3733	3721	4695	5835	3672	5123	3881
MSTRG.17654.1	326	320	537	396	325	436	62	160	212	106	345
MSTRG.6426.3	2728	5155	2606	2886	3567	3702	5770	3675	2446	3119	2997
MSTRG.6426.5	1213	5651	474	1134	466	3336	3902	460	916	1021	1408
MSTRG.18080.1	1543	2517	1989	1987	1428	1331	1642	1238	1100	1910	1589
MSTRG.8895.1	728	1149	861	436	1304	334	1218	2303	450	1264	422
MSTRG.18075.5	0	0	0	0	0	0	0	0	0	0	0
MSTRG.18075.4	144	0	0	0	0	0	0	0	0	0	0
MSTRG.2729.1	3319	4926	4196	4596	3476	4092	3687	4771	3669	3204	3790
MSTRG.11721.1	6055	3092	1692	2098	3491	5062	203	433	755	304	3991
MSTRG.2000.1	0	0	3	0	0	0	0	8	6	6	0
MSTRG.18216.8	0	0	0	2667	0	0	0	0	0	0	0
MSTRG.12472.2	0	199	0	0	0	0	173	355	70	319	0
MSTRG.17569.1	8687	10450	9331	10336	8481	10072	13665	14705	8329	15766	9330
MSTRG.18075.3	100	0	0	0	0	0	0	0	0	0	0
MSTRG.7007.3	21264	51	6313	6895	4	165	7	26	3	1613	4383
MSTRG.20160.1	76	0	79	104	52	67	146	412	116	234	206
MSTRG.20170.1	779	1610	661	1134	622	1205	665	665	2045	605	556
MSTRG.6390.1	2	3	1	3	1	1	1	1	1	3	1
MSTRG.5292.1	0	0	0	0	0	0	1215	0	0	0	0
MSTRG.13511.3	6574	12037	7492	7346	4724	5942	6880	8571	7005	10142	8096
MSTRG.6329.4	0	0	0	131	36	0	0	0	0	0	0
MSTRG.8975.1	1666	3859	2144	2594	1250	2539	1772	2914	1910	2313	2708
MSTRG.17368.1	2626	4030	2769	2589	2293	2354	2480	3149	2103	2729	2623
MSTRG.11316.1	6246	12507	8156	6367	5928	6329	6192	8525	6092	7474	5237
MSTRG.2448.1	721	845	520	833	333	412	207	160	245	287	474
MSTRG.6035.1	225	0	23	0	0	103	0	41	0	84	17
MSTRG.10271.4	0	0	0	2262	0	1791	2515	1995	3417	3640	3601
MSTRG.10271.3	0	0	0	4908	0	4835	8225	5857	5374	7424	6458
MSTRG.6035.4	47	56	219	23	40	465	638	731	498	201	95
MSTRG.19366.1	17	220	1	0	12	50	0	0	1	7	0
MSTRG.8407.18	0	182	26	135	34	0	0	39	0	30	0
MSTRG.8407.19	0	143	278	365	245	46	154	0	0	113	99
MSTRG.15599.4	4355	5961	3203	2921	2626	3005	3584	3810	1883	3399	2881
MSTRG.8407.12	448	403	1118	254	191	329	269	145	78	307	69
MSTRG.8407.13	542	1148	967	1168	938	469	683	449	329	1466	345
MSTRG.8407.10	24	317	32	49	0	45	32	0	0	15	0
MSTRG.8407.11	0	0	0	1684	0	0	0	0	0	0	0
MSTRG.8407.16	10	101	71	144	37	17	24	13	38	12	17
MSTRG.5196.2	806	521	656	942	3831	1152	6747	7569	1604	1319	539
MSTRG.8407.15	103	0	0	0	0	0	0	0	0	0	0
MSTRG.4517.1	1180	1595	1066	984	670	1016	174	370	509	221	656
MSTRG.2028.3	537	2091	1042	1553	1164	594	1556	586	832	2405	772
MSTRG.18423.1	592	115	871	1187	2	617	555	654	557	832	889
MSTRG.18423.2	326	1241	250	14	791	287	472	9	168	187	13
MSTRG.15599.1	10586	12022	10289	9139	7056	7714	8172	4947	6096	5493	7745
MSTRG.5596.2	8703	12797	5323	2694	1876	3162	4103	2020	5515	2230	7302
MSTRG.330.2	0	251	152	186	164	193	202	141	172	217	163
MSTRG.4829.4	334	44	48	412	0	65	267	40	1633	868	1392
MSTRG.4829.5	102	322	603	331	46	316	808	2861	1694	1063	748
MSTRG.4829.6	62	591	184	373	10	321	874	1114	1276	389	1147
MSTRG.4829.7	276	102	223	235	355	153	553	187	729	1059	413
MSTRG.4829.1	2011	2907	1722	1350	211	1911	3178	10288	7336	6849	4763
MSTRG.4829.2	91	249	126	243	123	97	348	547	338	97	447
MSTRG.4829.8	0	0	492	0	10	185	666	2911	650	0	825
MSTRG.4829.9	113	201	186	118	63	132	364	1026	838	575	701
MSTRG.2486.2	2058	3199	2464	2520	2065	2100	2370	1836	2078	2936	1961
MSTRG.3312.1	94	515	175	123	136	56	433	254	109	252	0
MSTRG.4323.2	877	1936	1004	21	564	10	4	844	873	13	5490
MSTRG.2320.1	8	0	18	10	9	8	9	7	3	16	15
MSTRG.5074.1	39717	37395	26933	19965	14545	12685	1890	7094	13962	2784	17047
MSTRG.7107.8	0	270	806	0	0	0	0	0	691	0	649
MSTRG.8065.2	694	1368	439	1088	1032	726	1609	1332	1009	1474	801
MSTRG.8065.3	133	123	0	45	0	95	195	0	6	212	50
MSTRG.4416.2	82	29	167	192	390	19	394	274	344	1684	824
MSTRG.12044.3	2316	2216	2442	331	1919	1607	354	1089	1663	2282	669
MSTRG.12044.2	2945	4180	1535	6304	2278	3350	4417	2932	2395	4059	3620
MSTRG.12044.1	6165	7890	4919	4892	4072	5718	6347	7394	5143	8081	3425
MSTRG.4416.3	375	1070	1047	1599	417	627	259	1688	860	865	244
MSTRG.11987.4	2129	3	2	1	3326	1	1	18	1636	5	2209
MSTRG.11987.5	2424	13331	8754	10024	2200	9452	8082	6163	2287	7401	3356
MSTRG.11987.2	14075	18771	11248	9673	6337	9111	6368	7972	9676	8424	8507
MSTRG.11987.3	2308	4	2	2	3445	1	1	25	1752	8	2529
MSTRG.12539.6	781	419	286	281	296	610	1003	916	158	190	240
MSTRG.12539.7	490	134	222	132	129	133	785	1156	164	76	144
MSTRG.82.1	73	151	122	158	67	307	112	181	147	291	57
MSTRG.12539.5	1229	409	367	321	408	757	3009	3276	1876	161	236
MSTRG.4556.6	26505	1531	6333	0	3515	2799	1280	0	8917	1916	0
MSTRG.12491.1	978	1084	806	843	651	788	701	631	528	759	777
MSTRG.6990.6	26	107	23	82	28	37	92	28	43	85	36
MSTRG.6990.3	7	131	38	38	47	72	36	78	40	34	0
MSTRG.9700.3	158	179	97	181	167	162	190	49	143	6	74
MSTRG.17038.2	62755	97836	51858	57009	45668	49797	53048	74953	61482	56300	64972
MSTRG.10659.1	0	2503	1525	2072	1081	1556	1769	2945	2207	1330	2013
MSTRG.10659.2	2344	715	1746	733	880	834	1811	437	913	287	796
MSTRG.18842.1	7139	11501	10803	5021	5537	6448	7392	8022	6241	7915	6519
MSTRG.12032.2	151	409	296	557	417	600	161	1319	584	759	359
MSTRG.12032.4	1280	2646	1351	1415	861	1440	1542	1319	1254	1396	1086
MSTRG.19432.6	0	418	1370	2419	0	511	708	887	236	1354	268
MSTRG.13002.5	25457	33809	23587	23275	16917	22284	21858	24302	19710	26791	22346
MSTRG.6976.6	0	0	0	0	0	0	0	0	0	759	0
MSTRG.6976.3	1576	721	146	887	0	0	50	0	110	0	0
MSTRG.7241.6	4542	9935	3408	4125	4876	7780	9261	10191	8697	8978	3823
MSTRG.6.7	951	563	0	0	0	0	1015	2765	1436	0	0
MSTRG.6.4	500	61	0	617	0	1453	234	58	539	2662	0
MSTRG.6.5	0	0	0	0	0	1911	622	940	0	0	0
MSTRG.6.2	191	164	176	212	295	262	2022	390	252	645	344
MSTRG.6.3	806	1640	919	1728	1079	178	0	0	142	1	1736
MSTRG.6.9	0	0	339	0	0	0	0	0	740	0	0
MSTRG.2642.1	2411	1000	2669	3614	1913	2033	1931	1670	2245	2369	2087
MSTRG.7241.1	3390	4022	7046	8950	2234	3815	5257	9748	3892	7840	7117
MSTRG.6944.1	218	1210	750	939	691	757	566	650	704	1441	460
MSTRG.6944.2	824	149	278	170	160	272	383	363	224	0	701
MSTRG.12957.4	3798	5338	3610	4640	2654	4665	112	2447	2319	3560	1740
MSTRG.17357.3	1615	2485	1856	1995	877	2211	2011	2239	1869	1602	2191
MSTRG.4053.1	294	537	539	861	394	398	1065	762	711	1643	1109
MSTRG.13981.1	309	646	610	496	655	434	715	785	436	796	464
MSTRG.4701.4	0	452	1	607	9452	148	0	0	293	12069	1
MSTRG.4701.7	439	715	173	3053	1861	8770	14	4130	12221	1641	89
MSTRG.4701.6	3345	1157	1016	1137	50	530	607	0	0	0	0
MSTRG.4701.3	13653	23850	13967	12082	0	5637	11200	7877	0	0	14819
MSTRG.3757.1	0	0	0	0	0	0	1	0	0	0	0
MSTRG.17357.4	759	702	81	96	599	348	154	137	347	1177	0
MSTRG.5303.11	211	0	0	0	0	401	0	343	0	39	0
MSTRG.3473.2	20	0	30	0	1587	214	92	85	0	34	0
MSTRG.15340.1	139	348	31	138	107	126	372	398	222	660	347
MSTRG.128.1	732	1188	1255	787	1560	1063	2451	4240	1415	4698	2018
MSTRG.17185.2	206	272	330	302	399	212	142	538	135	179	369
MSTRG.12145.1	12	6	11	10	41	29	85	160	20	133	21
MSTRG.7060.7	0	589	369	498	10	2	847	2075	484	8	269
MSTRG.16736.2	454	802	300	475	549	361	783	1448	566	1006	537
MSTRG.7728.3	1034	1517	1535	1108	1212	1447	5432	6310	2276	7030	3887
MSTRG.7252.9	754	4009	1666	857	1733	1094	0	105	503	0	428
MSTRG.2202.1	2169	3238	1668	1037	1606	2164	1303	292	720	980	1874
MSTRG.2102.1	1850	3416	1972	2316	2333	2023	5119	8000	2782	7665	4453
MSTRG.7406.2	1731	1672	2313	2349	1431	1462	2870	2190	2205	2188	1378
MSTRG.10719.3	0	0	348	117	9	191	18	81	348	38	72
MSTRG.5474.1	1061	1222	1041	732	1039	900	1165	1179	803	823	880
MSTRG.3749.2	1059	1611	1222	1249	770	856	891	952	1038	979	813
MSTRG.3749.4	0	0	0	0	0	0	0	0	114	0	0
MSTRG.3473.3	1125	225	1656	1645	963	1503	3130	207	2346	715	174
MSTRG.10921.2	298	301	929	124	190	299	200	3470	144	3101	240
MSTRG.6789.6	0	0	0	4647	0	0	0	0	0	3185	0
MSTRG.4031.1	148	1774	756	1652	515	2089	5620	3749	2448	608	769
MSTRG.4638.2	7056	8850	5739	4191	3279	4464	2653	3670	3539	4028	4144
MSTRG.13664.4	6636	8919	3457	3884	2667	5277	4002	4731	4458	4228	5569
MSTRG.19504.3	3709	0	2474	3810	3789	3956	0	5516	4834	4342	2160
MSTRG.13664.1	726	909	2625	1770	1397	802	1020	1723	573	1511	505
MSTRG.4857.2	517	739	746	476	405	1026	7	662	271	0	854
MSTRG.4857.1	2827	6389	3345	2466	5151	5333	4561	6501	6506	8117	1699
MSTRG.11956.1	2339	1868	2237	898	823	1522	1504	3231	871	2298	504
MSTRG.17746.1	7363	12113	6789	6100	3902	5607	905	1488	5907	1229	6635
MSTRG.14063.1	632	987	226	526	65	127	958	144	1107	694	1184
MSTRG.14063.2	1376	2037	1170	717	1338	543	1343	1900	34	1398	993
MSTRG.4423.1	26825	49342	31387	25293	15450	23765	2753	14933	18195	7624	19225
MSTRG.4223.1	767	997	682	696	594	723	759	1194	573	917	731
MSTRG.15807.10	580	2082	953	819	2685	1743	119	767	450	0	24
MSTRG.6469.3	0	0	0	0	38	2693	19	23	371	0	381
MSTRG.3438.3	126	136	38	43	22	64	17	24	289	129	93
MSTRG.3438.2	137	119	209	138	55	222	59	93	298	99	144
MSTRG.3438.1	326	286	321	277	121	209	114	148	513	125	210
MSTRG.4423.5	6410	9136	4982	5391	3737	8290	1251	903	3032	441	10603
MSTRG.3438.6	70	51	90	28	18	60	22	69	80	45	41
MSTRG.3438.5	69	75	53	0	0	20	0	0	96	0	53
MSTRG.3438.4	87	0	40	0	0	0	0	0	176	0	0
MSTRG.19155.4	2118	2937	2008	1248	2067	2007	572	2330	1828	3714	1008
MSTRG.11028.2	5	1	0	1	1	1	4	0	0	0	1
MSTRG.16596.9	0	6053	0	3466	4998	4279	0	1015	0	3553	4112
MSTRG.19155.3	1034	1639	0	0	308	0	3335	0	0	1409	872
MSTRG.19155.2	1877	3348	4920	4008	2437	2965	2191	8800	4167	3495	3547
MSTRG.19341.1	136	438	253	64	12	120	72	136	192	9	14
MSTRG.3246.1	203	262	0	117	251	175	481	339	336	359	356
MSTRG.13868.6	0	0	0	0	0	0	2131	2919	0	0	1909
MSTRG.13868.4	38	2036	78	1457	122	217	68	312	1451	3811	87
MSTRG.13868.5	781	0	227	0	1726	0	1242	0	0	0	0
MSTRG.16596.5	4644	0	2778	1925	0	0	0	1452	4773	3535	734
MSTRG.16596.4	525	1824	2150	3391	275	4454	2609	643	1152	383	2590
MSTRG.1664.3	244	67	47	102	60	36	100	256	47	22	42
MSTRG.517.3	926	1524	1294	902	436	1126	361	316	853	699	766
MSTRG.517.2	1743	2018	1647	1839	682	1976	1274	1266	1114	1037	812
MSTRG.19376.1	0	1834	133	94	64	0	517	2983	269	51	0
MSTRG.3503.1	345	690	350	100	456	534	132	272	401	58	355
MSTRG.517.5	0	0	0	0	357	0	0	0	0	0	0
MSTRG.517.4	0	0	0	0	607	0	0	0	0	0	0
MSTRG.1167.7	680	0	569	879	825	750	0	1688	0	0	744
MSTRG.1167.2	13070	23241	14267	14174	10224	12451	19553	17522	16728	18183	15955
MSTRG.13966.3	291	271	654	278	439	360	2077	3922	526	1309	452
MSTRG.7939.1	506	1364	730	638	386	924	559	817	999	1021	578
MSTRG.3246.4	61	0	0	0	21	0	57	14	0	0	0
MSTRG.19794.1	1148	1370	1344	837	1095	1184	1624	1298	921	1567	909
MSTRG.16538.8	168	841	620	744	413	179	355	444	140	182	155
MSTRG.14814.1	1189	1935	1123	1003	780	1092	334	562	760	674	757
MSTRG.4556.3	1675	30384	11789	18045	8446	22727	220	6564	2127	8717	12930
MSTRG.6336.1	310	499	361	551	472	397	916	563	358	918	278
MSTRG.15323.10	253	278	122	486	465	266	0	158	0	525	581
MSTRG.7252.2	1713	2862	1590	1413	1288	1470	1272	1767	1076	1864	1231
MSTRG.3559.1	253	294	240	299	197	193	236	239	176	420	181
MSTRG.18698.1	1423	2351	1978	1336	1761	1480	2010	2652	1941	2934	2325
MSTRG.8330.2	248	554	534	586	0	0	317	270	313	823	0
MSTRG.17430.1	23	23	23	52	16	22	57	32	22	26	18
MSTRG.4110.9	23	71	162	192	100	101	1201	918	85	402	216
MSTRG.9346.3	996	848	1033	1075	1102	43	368	335	1507	1416	1025
MSTRG.9346.2	3940	7769	5153	9122	4074	6276	7521	6274	4717	5097	6681
MSTRG.9346.5	809	1550	866	558	528	463	321	2077	876	851	1064
MSTRG.9346.4	334	256	280	51	64	238	121	326	220	167	597
MSTRG.10258.1	16527	26513	14989	13828	10805	12724	13891	16887	13167	15850	14989
MSTRG.13231.3	0	474	0	0	0	0	184	0	54	234	212
MSTRG.13231.1	426	217	559	462	537	476	641	1468	545	1137	359
MSTRG.5622.7	13	38	24	50	25	21	10	32	22	33	43
MSTRG.4126.1	517	867	570	829	649	642	3353	4391	1343	6149	1477
MSTRG.5622.8	15	22	25	48	57	33	14	26	14	38	25
MSTRG.13443.1	11	20	31	22	15	19	34	25	40	10	37
MSTRG.5011.15	2313	3520	1740	0	1693	0	83	1431	1399	919	583
MSTRG.5338.2	2646	3531	2759	2658	2141	1581	2850	1509	2963	1018	2160
MSTRG.5338.3	1249	1064	917	437	1859	3805	1417	6870	602	3637	1576
MSTRG.5338.1	2465	4897	2921	2932	1893	1249	5175	4010	3272	2711	2731
MSTRG.2737.1	1968	5550	3712	2357	3119	2517	2320	3504	2559	1488	1827
MSTRG.2737.2	0	0	0	1294	0	0	0	0	0	1673	0
MSTRG.2737.3	1702	0	0	0	0	0	0	0	0	0	0
MSTRG.2737.4	287	508	312	297	365	225	286	615	325	949	1189
MSTRG.5709.1	0	0	0	0	0	0	0	0	0	3	0
MSTRG.9702.1	5831	8809	5340	6057	4510	5991	9270	13441	4082	10741	5623
MSTRG.1635.4	0	0	8	182	0	0	5	0	389	0	302
MSTRG.6113.1	1746	2484	2505	1841	1926	2045	3881	3698	2400	3831	2146
MSTRG.1635.5	464	1390	1111	946	402	810	264	745	1039	432	666
MSTRG.18269.4	914	1439	664	787	486	595	843	1196	729	828	1147
MSTRG.11984.1	101	220	110	126	119	115	756	1094	289	610	284
MSTRG.17502.1	52	50	46	38	19	24	16	19	51	24	46
MSTRG.18906.2	23661	37656	23133	22644	24375	22247	58118	103375	35527	67014	33689
MSTRG.3343.2	225	280	285	259	164	182	189	198	390	436	247
MSTRG.3343.1	0	0	0	0	0	0	1414	0	0	1	0
MSTRG.12941.3	840	1633	1127	4	787	1109	6009	3318	335	3811	2209
MSTRG.12941.1	354	194	7	394	588	0	0	2327	499	164	107
MSTRG.12941.4	0	6	0	5	0	0	0	665	0	1957	0
MSTRG.14736.12	942	0	1123	399	1648	1329	0	783	438	0	363
MSTRG.9666.2	837	1874	863	745	771	768	603	547	931	891	813
MSTRG.9666.3	268	692	177	152	241	301	253	345	391	325	400
MSTRG.19399.2	464	742	218	1321	1230	1314	1571	786	1399	3183	1851
MSTRG.8092.2	13893	36083	0	77313	0	0	0	0	10004	0	0
MSTRG.17894.1	5	5	44	19	46	36	6	82	25	6	39
MSTRG.2478.21	0	0	0	0	0	0	0	0	0	0	77
MSTRG.2478.20	581	0	841	0	0	0	851	0	0	0	482
MSTRG.5044.1	1014	1126	1063	827	782	906	2343	999	1241	1958	917
MSTRG.13540.5	0	0	0	0	0	0	0	5075	0	0	0
MSTRG.9077.2	0	0	8	0	0	0	0	51	0	9	0
MSTRG.15748.4	18162	25060	14497	14464	9405	13861	7977	10435	8442	10530	11648
MSTRG.19645.2	438	549	331	257	309	549	293	353	160	431	466
MSTRG.5053.4	142	165	101	55	45	42	13	29	2	14	86
MSTRG.16143.1	1828	2719	2528	2198	2163	2210	1556	2520	2166	1566	2616
MSTRG.19057.1	30	85	53	19	27	54	60	90	118	59	116
MSTRG.8468.3	1730	5844	2254	1437	1437	1981	5833	7785	3448	10620	2952
MSTRG.5303.30	328	3005	1128	1736	0	0	0	0	0	557	0
MSTRG.10314.1	375	1028	572	705	1177	634	3186	3727	1309	5034	803
MSTRG.15824.4	0	1	0	616	1	0	2	3	3	2	0
MSTRG.5853.2	1601	1279	0	1176	1410	2	4008	671	2086	1685	861
MSTRG.18269.3	1909	2707	1878	1753	1058	1193	809	1359	908	1653	1532
MSTRG.15138.1	409	666	418	268	156	143	321	384	371	1027	375
MSTRG.10586.1	6277	15839	9259	9314	8222	6873	8379	4303	11197	8337	7461
MSTRG.2965.6	249	687	672	633	73	668	659	376	131	364	699
MSTRG.17902.3	60	76	1036	417	1484	0	1507	2111	0	1123	134
MSTRG.13681.1	1248	610	1004	836	0	1043	2054	1051	948	1166	1558
MSTRG.13681.5	0	0	0	0	945	0	0	0	0	0	0
MSTRG.18484.11	199	410	276	198	429	330	5	168	273	215	368
MSTRG.1638.4	189	431	182	449	217	383	251	78	510	460	408
MSTRG.5303.44	0	0	0	0	0	0	5109	0	0	0	0
MSTRG.18484.12	946	1437	1277	920	880	1342	0	651	796	401	1218
MSTRG.17186.1	2380	2795	4668	6909	4268	3979	3930	4766	1969	3706	3552
MSTRG.18523.1	58	100	61	1018	1089	75	2073	51	527	658	338
MSTRG.16318.1	1058	742	2460	2762	0	1979	0	1287	1690	0	2359
MSTRG.8128.5	1857	1424	3453	1921	129	4780	205	250	1015	353	113
MSTRG.8128.7	554	1294	736	3864	448	529	449	471	234	176	12
MSTRG.8128.2	2791	4960	1334	663	3112	70	803	1014	2297	514	593
MSTRG.8128.8	0	0	0	0	0	0	0	0	0	0	5047
MSTRG.9943.4	6583	8166	6320	6098	4439	5403	4070	5822	3730	4119	6488
MSTRG.13047.1	456	1423	1028	888	1257	913	1270	2037	1233	1460	832
MSTRG.17939.2	6422	8755	7232	7424	6291	7689	9802	9256	6295	11216	3490
MSTRG.8780.2	1043	1457	1095	980	662	726	720	1066	1112	1096	967
MSTRG.6324.1	353	464	218	279	362	254	409	410	385	475	288
MSTRG.14629.2	2629	2909	1836	2075	911	2153	2283	2732	1228	2618	1888
MSTRG.18795.3	4	919	210	1452	8	32	9	244	10	244	1311
MSTRG.7402.1	72	0	0	0	114	12	2	0	9	5	1
MSTRG.19454.1	302	1	0	553	0	0	0	1366	1	144	0
MSTRG.8304.7	102	140	180	91	82	116	90	49	115	105	134
MSTRG.7890.3	3852	9882	4683	4748	3387	4296	3357	4034	5314	4103	4603
MSTRG.6922.2	0	0	1096	0	0	0	0	0	0	0	0
MSTRG.8419.13	29	3477	214	309	0	204	0	0	0	0	749
MSTRG.13697.1	784	6110	181	1708	21	2332	33	9052	11152	4839	26
MSTRG.14060.2	0	168	194	416	127	0	140	343	317	0	0
MSTRG.14060.1	782	745	551	912	743	796	1361	1020	907	1697	772
MSTRG.6599.4	7884	10950	9490	7317	3986	2123	17176	16525	9046	17942	4413
MSTRG.6599.1	1263	2670	179	1203	3455	8578	5321	11746	6487	7870	11695
MSTRG.9586.3	66867	149452	81748	72520	55671	69620	55497	62302	91748	63106	69711
MSTRG.4754.2	0	41	0	0	33	0	100	0	6	0	0
MSTRG.5936.3	0	291	0	59	68	0	0	0	0	332	144
MSTRG.5138.1	554	850	815	1327	959	782	1303	1085	1092	595	1145
MSTRG.5138.3	935	3228	549	0	948	0	0	2154	112	1639	0
MSTRG.9218.1	2332	3613	3366	3042	2204	2578	2779	4058	3161	3410	3100
MSTRG.9218.2	391	493	415	443	451	397	772	948	367	1056	484
MSTRG.11486.1	3789	5208	5328	4945	7457	6777	38012	40547	10685	30748	11714
MSTRG.11271.3	1058	1587	0	869	929	1226	1318	2822	960	1746	1052
MSTRG.11478.7	2794	3962	2870	2709	2145	2661	2883	2422	2275	3173	2524
MSTRG.11478.8	317	423	85	241	23	48	36	150	190	265	224
MSTRG.15959.1	1013	1855	998	964	952	962	1870	2512	1013	2601	1186
MSTRG.19186.1	859	2195	419	1014	670	994	448	786	1089	1380	420
MSTRG.2527.4	1595	931	678	990	1328	1227	1705	2600	1418	2473	353
MSTRG.2218.1	902	1961	787	2275	599	1969	6933	3545	480	4169	2492
MSTRG.9600.4	329	312	204	176	208	58	257	118	345	392	303
MSTRG.9600.5	72	281	242	94	151	1594	125	200	103	106	12
MSTRG.297.1	216	210	215	163	89	132	173	224	137	145	108
MSTRG.19514.1	2211	3832	2310	2188	1999	1626	1734	2240	1888	2242	2607
MSTRG.14282.2	1837	1702	3208	2360	705	1677	1348	1419	1044	2004	1964
MSTRG.16865.1	270	252	338	250	369	362	639	487	233	540	267
MSTRG.15902.1	330	281	773	512	423	784	66	157	283	193	357
MSTRG.19436.1	179	1179	52	18	815	365	662	1424	815	371	865
MSTRG.11283.2	13664	20849	11673	11620	9965	11028	13279	16758	11730	14368	11491
MSTRG.12323.4	4202	6743	4406	4810	2434	3458	3128	3142	3628	4048	3865
MSTRG.9422.3	4062	6465	4018	4086	3298	3477	6567	6288	4775	8959	3202
MSTRG.2832.1	933	1793	1765	1959	1484	1323	2281	2851	1741	2763	1433
MSTRG.6410.2	11811	27522	13826	16239	13844	10752	15549	8242	16518	12827	13799
MSTRG.275.1	3835	5319	3194	4214	5079	3735	5566	10726	3425	5816	3895
MSTRG.9588.1	92	154	74	157	132	69	147	43	114	137	81
MSTRG.19117.2	270	212	117	218	119	188	173	111	153	282	263
MSTRG.16511.1	390	841	226	209	273	325	349	363	298	304	384
MSTRG.261.3	404	648	220	394	155	498	536	277	155	445	336
MSTRG.261.2	562	1010	576	605	365	644	613	426	448	694	495
MSTRG.261.1	439	1276	506	334	365	820	1075	996	889	1329	701
MSTRG.261.4	110	851	250	219	187	390	287	310	266	401	200
MSTRG.15001.1	7487	12798	8229	7412	6586	7619	10284	17244	7797	11746	8137
MSTRG.5179.1	9493	14247	10524	9235	3364	12100	4439	5990	8498	266	11429
MSTRG.19036.1	5	78	52	86	5	12	200	150	59	59	79
MSTRG.14387.1	784	1022	597	740	563	746	632	803	471	1115	777
MSTRG.5232.1	0	304	0	3	0	5433	0	37	24	0	247
MSTRG.14115.3	238	1018	676	125	383	232	774	722	273	250	740
MSTRG.475.2	258	1426	1977	1116	615	915	834	0	0	1023	1366
MSTRG.475.1	2503	796	999	425	870	951	446	586	504	279	561
MSTRG.2700.5	1250	4533	3522	4743	3609	2349	3776	5465	3909	4276	4347
MSTRG.3589.6	0	912	858	813	496	589	366	592	563	445	576
MSTRG.3589.5	2	697	0	699	90	490	369	737	179	696	504
MSTRG.3589.2	1223	1064	1006	871	1032	672	408	841	1021	455	640
MSTRG.3589.3	0	766	1218	951	429	620	509	598	616	530	617
MSTRG.9735.8	0	0	0	0	1654	0	0	4635	0	0	0
MSTRG.9735.1	308	518	403	298	3029	0	1787	650	42	0	341
MSTRG.9735.7	944	1394	1193	1018	163	371	3155	390	1175	3205	1269
MSTRG.9735.5	702	626	543	168	217	0	0	8298	0	0	737
MSTRG.9735.4	166	182	197	1711	152	793	0	126	1342	1752	169
MSTRG.19064.4	3	110	0	22	0	883	0	0	0	7	0
MSTRG.18011.13	0	0	0	278	777	0	0	0	0	0	0
MSTRG.18502.2	21057	24144	16119	22652	17668	13422	20338	6674	16033	18700	12816
MSTRG.14886.1	0	3043	0	0	1782	0	0	0	0	2681	2054
MSTRG.6571.1	2246	2811	1977	2225	1050	1570	1811	1305	2140	2000	1985
MSTRG.5663.1	0	1509	0	1189	7629	0	832	1224	3378	9958	1319
MSTRG.5663.4	10963	17803	9329	6517	2290	10739	5767	8225	4515	2775	9193
MSTRG.17136.22	0	86	113	0	4	0	134	81	0	0	0
MSTRG.5645.1	1046	1180	1275	1084	854	1009	716	549	1143	960	0
MSTRG.5718.1	9	20	42	21	0	0	0	0	44	6	11
MSTRG.4201.6	0	846	72	434	3257	0	153	81	0	4	74
MSTRG.5830.1	179	416	511	31	166	3921	725	759	608	128	193
MSTRG.18502.1	14137	27299	13631	14282	11129	18445	15057	11039	11954	22695	20937
MSTRG.10581.1	1	1	1	2	1	1	1	1	1	1	1
MSTRG.10581.2	1	1	2	0	0	1	1	1	1	1	1
MSTRG.5303.36	3283	0	0	0	0	336	193	1836	0	1080	0
MSTRG.6665.2	11564	17897	12103	10382	8258	9480	9967	9622	11634	12499	10746
MSTRG.13156.1	0	0	0	0	0	1871	0	0	0	0	0
MSTRG.12429.1	5257	94	684	3226	5378	2115	129	1722	2183	507	55
MSTRG.12429.2	9933	15989	15433	11616	6775	9959	13336	24	15462	7779	15805
MSTRG.12429.3	0	12338	0	7400	13381	0	0	22519	8954	3673	0
MSTRG.12429.4	6383	8096	13338	6057	5552	10537	5166	0	4787	5568	24163
MSTRG.12429.5	1847	0	6077	2875	3052	6814	5465	15755	2643	0	0
MSTRG.12429.6	18619	37978	6470	0	0	0	0	0	0	8951	0
MSTRG.12429.7	0	0	0	7754	0	41	0	0	8207	0	0
MSTRG.12429.8	5190	15398	4	0	0	3761	0	6654	0	7	13
MSTRG.6724.2	0	0	0	1	1	1	0	0	0	2	0
MSTRG.4523.2	0	890	3	0	14	795	1990	1148	4	26	143
MSTRG.11798.1	4711	9123	6724	6577	5829	4950	5283	6529	5559	6706	4995
MSTRG.2280.4	1792	1277	56	78	0	1624	1576	282	0	2019	411
MSTRG.1352.6	0	0	2057	0	0	0	0	0	0	0	0
MSTRG.1352.7	1676	1568	619	1207	250	953	644	6037	108	1079	1718
MSTRG.1352.4	0	135	101	36	39	54	53	0	55	0	83
MSTRG.1352.5	0	1025	0	0	0	1626	0	142	0	0	0
MSTRG.1352.2	3	2298	0	3211	6140	2191	9229	20444	5200	5101	6239
MSTRG.1352.3	0	2508	0	1737	6349	2520	10719	17683	3950	7604	5791
MSTRG.10773.10	123	69	0	0	66	169	234	578	83	339	743
MSTRG.1352.1	10494	8234	8477	3758	3662	4865	5103	5122	3387	10820	3219
MSTRG.11623.9	128	1505	69	378	318	9	178	544	335	199	145
MSTRG.11623.1	9424	3578	8621	10085	3042	8193	6692	8099	10145	10043	10221
MSTRG.4458.1	23498	36385	21799	19912	14233	17661	14993	16875	18101	16492	18672
MSTRG.5830.5	7794	12052	7602	7739	5416	3293	5608	6205	6714	7629	7833
MSTRG.1726.3	0	87	0	0	0	0	75	99	0	289	0
MSTRG.5839.1	348	454	197	174	322	187	70	177	35	83	27
MSTRG.17166.2	1765	3047	1696	2484	999	1350	2452	657	2863	1038	1673
MSTRG.8997.2	53	991	667	849	501	921	0	1323	572	0	479
MSTRG.16252.1	8472	13006	8063	7362	4781	7903	5510	7304	6996	5521	7858
MSTRG.11354.6	162	158	53	34	48	44	12	9	13	3	24
MSTRG.13390.9	0	0	0	0	0	0	0	303	0	0	0
MSTRG.3160.3	2430	2700	2229	2520	2515	1962	2858	2451	2334	3859	2670
MSTRG.13390.2	54	123	100	139	300	81	1154	88	2596	146	146
MSTRG.19703.3	400	1257	1041	678	749	799	141	374	521	202	634
MSTRG.78.1	929	2395	1585	3392	2006	1930	1960	2230	1182	4081	2858
MSTRG.6235.16	31	35	26	299	32	9	44	51	69	7	9
MSTRG.78.4	0	0	915	0	0	0	0	0	0	0	0
MSTRG.78.8	61	35	60	55	56	348	100	117	34	179	117
MSTRG.78.9	5429	6207	8069	7635	10306	6252	13650	11395	6848	14339	8612
MSTRG.9902.1	1446	2232	1997	1636	1302	1328	2066	2056	1514	2261	1406
MSTRG.13022.3	0	0	0	50701	0	0	0	0	0	31083	0
MSTRG.13022.4	0	56323	0	0	0	0	0	710	0	0	0
MSTRG.12027.1	1902	2579	2331	1950	1766	1018	3030	5037	3541	4845	3319
MSTRG.900.1	43	32	52	20	41	24	63	32	32	44	45
MSTRG.231.13	361	381	0	323	40	96	278	2355	148	386	0
MSTRG.231.17	4626	3257	3365	2760	4420	4121	6827	6242	2846	6227	3957
MSTRG.10986.1	6801	10649	8179	8535	6697	7212	4476	7508	6821	6533	6709
MSTRG.12287.4	320	492	383	1323	1565	394	1320	5568	1077	2383	3569
MSTRG.12287.2	1688	2828	2650	2693	2633	2685	3996	3559	2779	7209	5101
MSTRG.86.1	1177	1439	1409	1555	1145	1262	1532	941	603	1486	556
MSTRG.6230.2	640	4	744	6	121	5	38	365	623	349	185
MSTRG.569.1	153	162	189	172	334	215	462	380	211	473	254
MSTRG.6230.1	0	1253	5	931	790	872	1151	1498	345	1404	744
MSTRG.4068.3	884	1419	206	851	792	1063	1708	957	1044	385	513
MSTRG.13055.1	0	1	0	0	0	0	0	0	0	0	0
MSTRG.19299.1	85	15	33	16	15	13	39	68	116	60	14
MSTRG.2359.1	3973	11733	6310	4911	5930	4822	7539	7415	7880	7132	4636
MSTRG.18508.1	1025	930	1866	1780	1370	1973	2361	1699	910	1582	978
MSTRG.18508.5	1212	2131	1053	741	1001	525	749	2415	2039	2624	1144
MSTRG.3976.2	4694	307	4990	852	928	2648	118	8490	2592	1727	2770
MSTRG.18489.1	2544	3949	2253	3385	2620	2509	3457	2493	2559	4051	1975
MSTRG.18489.2	1738	2756	2050	1291	724	1231	877	1117	918	698	1626
MSTRG.11078.2	2119	951	2065	2010	1501	1160	0	0	2237	504	1566
MSTRG.11078.1	638	825	1243	322	494	544	237	143	447	233	600
MSTRG.11078.6	882	398	939	619	561	626	31	35	615	535	973
MSTRG.11078.5	2529	5297	1907	974	985	2179	1559	1992	1124	1966	1058
MSTRG.11078.4	147	1568	87	173	533	995	0	0	1385	3162	1167
MSTRG.6625.9	0	0	0	0	0	0	0	16	108	85	50
MSTRG.4898.3	576	2104	383	0	695	787	833	618	876	405	960
MSTRG.4898.4	0	0	0	0	0	0	0	0	0	588	0
MSTRG.9081.2	48	751	648	146	341	23	110	17	414	90	221
MSTRG.2537.1	10414	15347	5373	12373	13519	5672	13106	17298	8239	20226	5963
MSTRG.14991.3	32	106	24	26	15	21	23	5	93	18	24
MSTRG.14991.1	822	1462	871	931	687	698	538	753	1424	692	999
MSTRG.12082.5	35	1264	86	535	403	3747	46	3850	16	910	1472
MSTRG.12082.4	4200	2054	0	1441	65	96	1967	100	0	4206	124
MSTRG.12082.1	1964	10640	4000	6311	7008	719	6699	3867	9154	4355	7002
MSTRG.12082.3	391	1233	1306	348	356	3259	1700	2325	117	3572	751
MSTRG.12082.2	1063	3305	3832	843	860	1291	502	0	569	0	1281
MSTRG.290.3	5591	11708	5887	8396	4405	8572	3552	6147	10312	7332	9084
MSTRG.290.1	0	499	16	0	0	0	0	960	174	0	0
MSTRG.1702.6	0	1352	484	1211	719	538	0	593	1033	603	456
MSTRG.290.7	0	1522	0	0	0	0	0	0	0	0	0
MSTRG.290.6	3101	813	2954	0	0	0	906	2497	0	0	0
MSTRG.290.5	2628	0	2413	1045	2845	2239	1061	0	735	173	4775
MSTRG.290.4	418	2652	2220	1064	2395	632	1731	261	1896	1059	964
MSTRG.16102.4	0	203	645	72	0	100	200	0	0	330	0
MSTRG.2162.1	14757	23755	16095	19283	11629	17077	15079	11783	13878	14757	14099
MSTRG.16102.1	553	1631	735	0	1021	1019	1071	846	977	754	1401
MSTRG.16102.3	343	900	1384	1965	869	909	1954	383	782	1584	945
MSTRG.1970.1	862	2296	1606	1223	1850	2044	1845	1667	1123	2644	1388
MSTRG.577.1	884	1419	753	592	444	626	467	450	650	635	731
MSTRG.17896.2	1198	0	0	0	3859	3367	0	0	0	0	0
MSTRG.6427.2	0	63	0	164	201	0	316	18	102	251	78
MSTRG.3178.2	573	532	71	328	15	316	345	186	344	315	464
MSTRG.19997.2	348	1539	217	239	1213	1607	1072	1799	365	495	2513
MSTRG.655.10	0	0	0	0	0	1226	3653	0	708	130	0
MSTRG.5406.6	554	532	383	343	34	213	193	139	495	0	665
MSTRG.20035.1	7640	11793	7063	6588	4603	5866	5094	5161	5197	5630	6032
MSTRG.9073.4	0	52	138	0	6	0	142	0	9786	6	0
MSTRG.8749.1	1761	3041	1251	2234	2436	1612	2444	0	1195	5	2303
MSTRG.19538.3	34	376	0	137	0	51	69	73	153	91	0
MSTRG.8749.3	2	172	633	10	36	31	261	2065	14	3467	3
MSTRG.9073.1	8316	9737	7568	8577	7229	8147	8195	8760	1063	11016	7857
MSTRG.1117.4	0	0	0	1	2	4	0	798	6	152	0
MSTRG.19997.4	8154	12193	6578	8822	5765	7397	7889	11543	6622	11817	7965
MSTRG.1117.1	3	10	14	253	269	0	2399	10	5	24	9
MSTRG.8749.8	644	187	496	531	686	598	3	185	344	125	167
MSTRG.9073.8	592	2051	342	778	1065	463	4256	8968	1330	3918	1340
MSTRG.9073.9	153	130	126	30	177	267	142	233	76	47	214
MSTRG.5406.8	0	292	0	0	0	0	343	0	0	0	0
MSTRG.2499.6	41	207	53	153	156	89	586	85	193	1073	347
MSTRG.1891.1	1	0	0	0	0	0	0	0	0	0	0
MSTRG.15676.12	260	277	2066	129	193	248	153	80	99	94	221
MSTRG.15676.11	872	589	209	664	360	285	320	506	810	466	518
MSTRG.15676.17	289	345	344	148	370	330	21	107	112	46	241
MSTRG.4022.1	22922	34150	20784	18457	15440	18962	11276	16038	18357	13036	23457
MSTRG.15676.15	3174	6681	764	2145	1634	3539	590	1404	5461	1252	4958
MSTRG.3199.2	180	342	176	93	184	166	311	644	273	365	221
MSTRG.1782.1	1517	1734	1236	1372	1711	1473	2811	938	198	1471	1749
MSTRG.18707.1	0	0	0	0	1	5026	0	2	0	0	1
MSTRG.18707.2	0	0	0	0	0	2660	0	0	0	0	0
MSTRG.4690.2	907	1189	863	920	755	872	700	1304	812	1017	1065
MSTRG.3867.1	14640	23298	15063	13946	9347	13745	9182	10381	9774	10724	10247
MSTRG.476.3	21485	21384	18786	8526	7308	8168	1632	506	4537	1751	8918
MSTRG.476.2	32437	44584	23738	26857	14432	23783	2694	7866	13647	3700	18075
MSTRG.10509.1	3324	4451	3183	2757	2421	2771	3171	3719	2564	3664	3111
MSTRG.6143.3	14336	18134	13326	11335	10321	12164	10761	10974	7612	13212	9676
MSTRG.18830.1	0	0	0	277	0	0	0	0	26	0	0
MSTRG.13622.3	95	838	42	117	749	276	36	343	315	121	245
MSTRG.11414.1	1074	2898	486	2919	4007	1204	4433	2217	4882	5822	2288
MSTRG.11414.3	0	0	0	10479	0	0	0	0	0	0	0
MSTRG.11414.2	2376	6242	2867	5143	3955	12672	3891	10678	7390	2629	2841
MSTRG.11414.5	2774	3373	2833	560	1475	0	1589	1334	2263	2681	3539
MSTRG.11414.4	20776	37541	22989	10137	11621	8351	16044	7972	11545	14658	16028
MSTRG.1468.1	1961	4787	9367	4744	2738	642	2102	2218	3655	8546	4237
MSTRG.18830.2	491	0	269	0	0	179	10	48	0	0	241
MSTRG.10036.2	642	185	11	66	320	742	72	182	17	8	45
MSTRG.10036.1	700	937	0	0	345	609	0	214	0	0	0
MSTRG.14257.2	1736	6222	885	5275	3813	4145	4709	7110	2835	8547	4883
MSTRG.17328.1	11708	15816	4739	8129	12871	15302	1996	11040	4252	4127	3066
MSTRG.19198.1	1434	1528	2238	1606	1686	962	2836	2096	972	1660	1356
MSTRG.8447.4	1530	0	3034	0	1030	2004	0	2500	2796	1435	1203
MSTRG.3875.4	0	0	9	0	0	125	0	39	458	0	806
MSTRG.3875.5	0	0	951	0	0	0	2	0	169	6	6
MSTRG.3927.1	3706	358	2211	397	1685	2050	142	1358	1422	1072	2502
MSTRG.20145.5	1541	1860	56	1751	13	1867	0	4439	1968	138	1523
MSTRG.18830.6	12	0	7	18	11	16	10	15	3	1	4
MSTRG.2017.1	34	18	110	319	37	319	808	250	213	306	458
MSTRG.7025.3	321	0	754	1014	951	417	905	1329	467	2180	0
MSTRG.2017.2	368	750	551	301	602	250	292	1288	424	912	310
MSTRG.7025.5	222	408	86	0	286	213	97	297	120	153	529
MSTRG.7025.4	11	0	41	119	0	28	7	58	14	10	554
MSTRG.17312.1	5	19	20	11	0	10	16	9	7	27	0
MSTRG.198.5	5067	8794	363	3086	478	3780	193	386	224	473	324
MSTRG.14349.4	594	601	334	205	67	191	141	158	67	400	175
MSTRG.6056.1	2235	3367	1666	1782	1387	1305	840	1028	1303	984	3763
MSTRG.3869.2	0	418	142	484	215	257	404	154	175	235	0
MSTRG.3598.2	376	529	1113	771	682	533	1504	1072	963	1207	395
MSTRG.4379.3	3570	0	0	0	0	0	0	0	0	0	0
MSTRG.4134.7	2055	3423	1899	711	1635	1616	732	1175	1928	3070	721
MSTRG.4134.5	783	0	0	998	0	0	2269	974	0	0	148
MSTRG.4134.4	2056	3036	2149	1618	2357	2002	1000	3742	1623	1438	2124
MSTRG.4134.3	2066	3645	2068	694	2379	1937	1091	2541	1759	559	1889
MSTRG.4134.2	1369	3564	2059	2007	1859	1819	1062	3361	1625	632	1737
MSTRG.4134.1	1860	3628	1875	2487	2131	1663	1164	4506	1757	1589	2099
MSTRG.12925.1	37	7	15	79	41	60	2	32	20	15	2
MSTRG.4770.2	12400	14869	11023	9760	7172	11381	7974	10076	7206	8329	10735
MSTRG.7106.1	1519	1981	1370	1763	1461	1485	5445	5819	2152	6198	2185
MSTRG.16944.5	1353	4714	1321	2673	1012	1418	299	899	1119	462	2325
MSTRG.16944.3	409	274	369	243	220	247	519	596	372	592	268
MSTRG.19306.1	0	96	14	3	19	17	8	26	122	5	11
MSTRG.15399.1	978	741	1270	770	573	1283	1176	1488	818	1215	850
MSTRG.10254.1	8	4	6	5	3	10	4	4	5	12	3
MSTRG.11333.1	34592	52995	33780	38280	27224	30762	37638	29231	26710	40262	28136
MSTRG.18105.3	2	28	6	14	402	9	949	26	8	30	0
MSTRG.5433.3	4792	7898	5970	4779	3414	4126	4591	9207	2212	8716	3651
MSTRG.9453.2	1318	2721	1592	1603	1127	1446	1272	1212	1368	1352	1451
MSTRG.16386.1	3839	7230	1889	4570	4101	3541	6344	9986	2439	5843	2238
MSTRG.19350.2	240	92	0	279	41	124	77	64	11	143	11
MSTRG.15433.1	14136	20840	14683	13586	9030	13860	11716	12146	9277	15525	8710
MSTRG.13524.2	162	0	0	199	0	0	0	0	0	0	43
MSTRG.18675.4	0	0	40	0	786	0	0	39	714	35	1884
MSTRG.5438.1	2608	4698	2879	5942	4302	4847	5684	2585	3163	3561	4641
MSTRG.18346.2	566	298	589	576	401	232	72	396	282	1392	390
MSTRG.17074.3	474	650	233	206	94	151	19	97	144	63	411
MSTRG.9836.1	4398	4526	2815	2748	1711	2464	978	1680	1906	1605	3041
MSTRG.5486.2	0	0	0	0	6	0	2	0	156	5	0
MSTRG.19917.1	159	263	121	195	145	114	95	151	141	133	95
MSTRG.5486.1	849	1005	889	668	899	1006	2541	4027	875	3381	1233
MSTRG.8181.4	0	882	1280	0	0	0	0	143	719	0	642
MSTRG.2733.2	828	719	1377	610	370	1188	835	644	1210	376	647
MSTRG.2733.3	11	372	163	77	134	28	71	34	190	79	38
MSTRG.323.4	544	1351	572	677	627	429	681	291	1108	601	613
MSTRG.6219.2	819	548	746	612	629	459	233	389	593	471	734
MSTRG.8419.12	763	771	0	885	0	0	0	0	0	0	1639
MSTRG.323.1	1328	2377	713	849	431	1572	1057	955	2042	1494	1492
MSTRG.9188.1	5965	6336	7617	6591	2861	3841	7141	5594	5342	9512	6400
MSTRG.9188.3	1062	3334	220	0	1500	3635	0	421	379	1162	0
MSTRG.9188.2	0	3	26	3	1993	2	0	2	507	0	3
MSTRG.9188.6	342	571	168	712	134	0	165	606	163	74	491
MSTRG.8088.1	1094	560	584	654	614	914	686	539	866	911	716
MSTRG.218.2	5583	10597	5592	5618	3758	4805	7435	7078	6059	7274	4548
MSTRG.218.1	27538	44245	40050	48517	22864	25915	29157	27350	30498	33337	35731
MSTRG.4767.4	14	116	311	14	209	35	0	0	516	233	1310
MSTRG.2941.1	24146	36346	23070	24350	18558	23282	21804	20594	19753	23866	22294
MSTRG.6612.1	5	192	4	7	15	6	4	5	9	11	4
MSTRG.1680.1	172	231	125	163	137	131	687	896	436	951	315
MSTRG.8456.1	1	0	0	0	0	0	0	0	0	0	0
MSTRG.15305.1	1629	2179	1849	256	905	1605	223	1033	673	1717	1545
MSTRG.15305.2	2324	5002	3331	4195	3489	3220	4339	3444	3348	4012	3245
MSTRG.5882.4	6499	7742	5115	5102	3207	4519	3212	1829	4578	2973	4613
MSTRG.12548.2	1750	6023	2898	4201	1143	2233	5426	570	1775	2555	2328
MSTRG.12548.3	1245	975	1542	827	1019	767	550	354	559	310	0
MSTRG.12548.4	1476	1120	892	1164	1105	2446	1820	1652	2043	2584	982
MSTRG.12548.5	1847	0	1408	0	0	0	0	0	0	0	0
MSTRG.9806.1	1265	2584	2091	2042	1705	2065	2342	2498	1840	2095	1747
MSTRG.13746.1	1220	54	1715	1144	65	1876	1030	576	447	108	519
MSTRG.13746.2	3742	12555	11393	9682	6066	5831	3158	5064	4553	5909	7198
MSTRG.754.2	656	700	555	650	656	804	1363	1172	750	1249	768
MSTRG.13746.4	6487	6063	288	538	1129	2514	1226	444	2491	1283	842
MSTRG.8576.7	0	0	290	0	0	0	0	0	216	145	203
MSTRG.8576.6	1361	955	987	1026	1481	1480	2273	2767	1544	3211	1833
MSTRG.16154.53	0	0	2	82	0	103	107	0	1259	0	22
MSTRG.11694.1	1196	2461	1523	1381	1295	1531	1456	1878	1026	2081	1366
MSTRG.16154.59	956	102938	0	32099	1	1220	4104	0	0	510	0
MSTRG.11789.2	496	991	927	424	772	248	694	194	820	520	577
MSTRG.14380.2	329	164	288	85	0	541	300	354	216	323	52
MSTRG.14380.3	2	0	0	0	64	2	5	0	8	6	118
MSTRG.12693.1	801	0	0	1540	634	0	1493	0	1162	1529	1567
MSTRG.15800.1	16	29	8	0	10	0	0	0	0	0	263
MSTRG.10310.5	293	470	222	0	244	67	0	2128	0	327	34
MSTRG.10310.4	1542	2635	2653	268	939	1062	164	879	295	1230	866
MSTRG.10310.3	1315	1295	404	591	963	1382	120	1	361	828	1635
MSTRG.10310.9	177	194	168	161	455	161	71	72	116	133	134
MSTRG.10310.8	329	201	86	415	185	305	0	103	162	709	288
MSTRG.9011.1	117	93	53	103	48	47	27	34	47	38	44
MSTRG.19567.4	0	8716	176	3936	1820	199	2607	5613	1258	0	144
MSTRG.4027.7	805	319	117	33	126	394	72	55	55	62	137
MSTRG.16148.1	4417	7402	6767	5232	3829	4405	2821	3567	4861	3256	4118
MSTRG.11909.1	8518	9562	6922	4710	5339	4130	406	1231	3306	723	3517
MSTRG.224.1	2029	2293	1331	1619	1729	1747	2194	3360	1469	2839	1621
MSTRG.19822.6	2399	1942	0	1	730	1828	3036	1949	400	1539	373
MSTRG.19822.7	742	0	75	0	0	387	0	374	323	0	0
MSTRG.19822.4	480	29	1577	1072	209	396	119	290	574	0	0
MSTRG.16354.2	1376	1597	1126	1589	1398	1239	1860	1840	1078	1871	1372
MSTRG.955.1	2829	3733	2247	3403	2677	953	2266	2153	1721	7466	1819
MSTRG.19861.6	1076	549	162	1369	195	62	168	79	43	18	452
MSTRG.12160.1	169	558	151	36	103	131	297	224	341	196	331
MSTRG.12160.2	133	308	194	160	114	154	219	228	68	239	91
MSTRG.2659.1	544	1534	613	921	484	548	482	255	859	576	551
MSTRG.2659.2	83	90	57	14	56	52	104	50	214	78	41
MSTRG.840.1	21	43	41	19	0	0	27	94	12	116	23
MSTRG.15371.9	0	29	15	10	45	24	0	7	0	3	0
MSTRG.3079.9	76	1229	148	540	0	0	151	50	0	86	0
MSTRG.15371.3	60	108	0	0	391	44	52	318	732	256	175
MSTRG.15371.2	36	858	0	0	110	651	342	244	934	872	282
MSTRG.15371.4	0	30	257	566	117	373	0	0	0	0	0
MSTRG.15371.7	0	0	495	190	0	71	2195	2286	15	0	438
MSTRG.18981.1	1425	3243	1749	1876	1382	1283	666	452	1198	712	1426
MSTRG.10390.4	194	618	149	751	477	294	489	368	475	850	95
MSTRG.10390.1	115	135	99	97	77	68	607	410	65	466	65
MSTRG.2123.2	0	0	0	0	163	0	0	0	0	0	0
MSTRG.6469.5	19	23	297	1948	12	1045	21	1691	109	25	4
MSTRG.10763.8	1865	1738	2098	1796	123	2038	1515	1376	1573	2098	269
MSTRG.19569.1	4303	8700	5258	5060	4550	3578	4869	2856	4975	4444	3964
MSTRG.15124.1	4404	2278	2924	2408	1654	3731	1660	3158	5147	2523	5522
MSTRG.10763.1	2640	5756	4358	4234	3661	3263	4573	5406	3969	5103	4230
MSTRG.15124.2	1268	6568	4724	2904	3007	2612	3206	5526	1443	3605	1181
MSTRG.10763.7	307	541	221	183	810	310	78	162	130	255	1073
MSTRG.10763.6	638	865	306	277	708	241	555	329	397	244	577
MSTRG.10763.5	231	735	46	147	93	62	129	156	364	32	144
MSTRG.15651.5	0	2892	1426	0	62	882	1468	75	551	78	29
MSTRG.15651.2	4623	80	0	3616	1701	0	0	1302	0	524	593
MSTRG.15651.3	1834	0	0	125	169	0	0	129	0	0	262
MSTRG.15651.1	275	137	86	373	1514	110	258	966	2860	427	0
MSTRG.4216.1	1526	1300	1590	1442	2631	2163	6443	3162	2155	4447	2779
MSTRG.9624.2	48	584	514	260	218	89	276	300	172	251	281
MSTRG.6566.1	1314	1882	1361	1092	1485	835	3242	2993	2055	2731	2473
MSTRG.5835.2	14725	18228	10545	6707	5558	5134	2625	5042	6698	3114	7232
MSTRG.3380.3	175	341	972	203	218	203	104	649	170	174	113
MSTRG.7105.1	946	1847	1155	972	1202	1136	954	876	442	967	1145
MSTRG.17747.8	7809	8546	5185	5008	3380	4451	3777	3278	5223	4318	5345
[truncated: 20,637 more rows]
