# Supplementary material for: Analysis of Colon Transcriptomes in a Porcine Model of Dextran Sodium Sulfate (DSS)-Induced Ulcerative Colitis
Source: Biology (Basel). 2026 Jul 10;15(14):1123. doi: 10.3390/biology15141123 (PMC13405138; doi:10.3390/biology15141123)
Supplement: Supplementary file 1 [file biology-15-01123-s001.zip › Supplemental_file S2_six_genes.xlsx]

## Sheet: Sheet1
ENSEMBL	ENSEMBL_gene	gene_name	sig	CON_27	CON_31	CON_37	CON_38	CON_45	CON_46	DSS_29	DSS_32B	DSS_39	DSS_40	DSS_47
ENSSSCT00000024347	ENSSSCG00000022506	COL6A1	Up	0	0	0	0	39.7082	1.07816	1052.62	333.489	468.634	1118.69	817.276
ENSSSCT00000039559	ENSSSCG00000022506	COL6A1	Up	2334.56	2707.7	4164.78	16652.9	13427	3680.84	32302.1	56267.6	25571.4	37724.2	21424.5
ENSSSCT00000083024	ENSSSCG00000022506	COL6A1	Down	14300	16159.3	20005	379.249	26.0939	16666.2	22.1908	53.1779	9.74066	75.4736	5.21888
ENSSSCT00000032528	ENSSSCG00000026996	NA	Stable	0	70.5613	0	0	394.813	185.444	976.397	310.054	0	696.034	0
ENSSSCT00000037963	ENSSSCG00000026996	NA	Up	1550.15	1236.61	1062.37	991.65	1655.26	1342.31	10384.3	4177.62	2568.29	3216.85	3704.36
ENSSSCT00000052513	ENSSSCG00000026996	NA	Up	3051.53	2667.79	1994.26	2408.58	2608.26	2876.53	3651.84	15355.8	8362.9	9989.35	5111.37
ENSSSCT00000074276	ENSSSCG00000026996	NA	Up	54.9919	13.5421	42.8455	33.0217	60.1295	35.5793	249.888	142.409	58.444	171.073	72.0205
ENSSSCT00000015723	ENSSSCG00000027371	PCDHGA4	Up	62.255	40.6262	119.773	84.0551	97.5687	83.0183	146.652	320.87	124.464	190.361	97.0711
ENSSSCT00000029817	ENSSSCG00000027371	PCDHGA4	Stable	0	250.172	0	570.374	357.374	0	642.569	748.096	0	725.385	574.076
ENSSSCT00000044559	ENSSSCG00000027371	PCDHGA4	Stable	316.463	248.746	313.551	326.214	411.831	378.434	536.439	658.865	412.355	485.547	270.338
ENSSSCT00000053514	ENSSSCG00000027371	PCDHGA4	Up	1982.82	2143.92	2543.47	2316.52	3361.58	2316.97	5810.14	7889.26	4000.17	5585.88	4238.77
ENSSSCT00000053930	ENSSSCG00000027371	PCDHGA4	Up	45.6537	52.0301	41.8718	41.0269	95.2996	57.1425	143.758	189.277	68.1846	106.502	94.9835
ENSSSCT00000054789	ENSSSCG00000027371	PCDHGA4	Stable	36.3154	17.8185	58.4257	97.0637	94.1651	69.0023	59.8188	73.9083	45.4564	91.4069	79.3269
ENSSSCT00000054998	ENSSSCG00000027371	PCDHGA4	Stable	73.6684	42.7644	150.933	75.0492	136.142	126.145	146.652	210.008	103.9	151.786	79.3269
ENSSSCT00000022464	ENSSSCG00000028317	ARHGEF28	Down	1031.36	516.737	528.753	1465.96	23.8249	526.142	6.75373	5.40792	43.2918	13.4175	44.8823
ENSSSCT00000054853	ENSSSCG00000028317	ARHGEF28	Down	505.303	275.118	260.968	330.217	179.254	121.832	27.0149	21.6317	31.3866	88.0525	86.6333
ENSSSCT00000078413	ENSSSCG00000028317	ARHGEF28	Down	327.876	143.974	216.175	198.13	153.16	60.377	15.4371	4.5066	9.74066	2.51579	41.751
ENSSSCT00000036956	ENSSSCG00000036828	SNX4	Stable	233.456	419.092	139.248	156.102	5.6726	326.683	31.839	12.6185	261.916	5.87017	235.893
ENSSSCT00000045195	ENSSSCG00000036828	SNX4	Down	11216.3	11210.7	8472.7	7380.84	5942.61	8344.96	884.739	1652.12	4051.03	1719.12	7316.86
ENSSSCT00000046745	ENSSSCG00000036828	SNX4	Down	8923.22	6728.98	6948.76	5116.36	6200.15	8163.83	2063.75	1831.48	3242.56	2738.85	6138.44
ENSSSCT00000067374	ENSSSCG00000036828	SNX4	Down	336.177	446.888	355.423	979.643	494.65	2342.84	178.491	147.817	228.364	155.14	468.655
ENSSSCT00000027870	ENSSSCG00000038089	COL18A1	NA	0	0	0	0	0	0	6.75373	0	0	0.838595	3020.69
ENSSSCT00000045242	ENSSSCG00000038089	COL18A1	Up	7.26308	33.4988	62.3208	27.0177	65.8021	54.9862	238.31	793.162	0	1258.73	1312.03
ENSSSCT00000057398	ENSSSCG00000038089	COL18A1	NA	0	0	0	0	0	0	0	0	0	0	3603.11
ENSSSCT00000069520	ENSSSCG00000038089	COL18A1	Up	0	0	0	0	0	0	69.467	64.8951	89.8306	80.5052	328.789
ENSSSCT00000078682	ENSSSCG00000038089	COL18A1	Up	95.4577	69.8486	24.344	75.0492	45.3808	91.6436	174.632	180.264	80.0899	181.137	656.535
