# Supplementary material for: Analysis of Colon Transcriptomes in a Porcine Model of Dextran Sodium Sulfate (DSS)-Induced Ulcerative Colitis
Source: Biology (Basel). 2026 Jul 10;15(14):1123. doi: 10.3390/biology15141123 (PMC13405138; doi:10.3390/biology15141123)
Supplement: Supplementary file 1 [file biology-15-01123-s001.zip › Supplemental_file S3_transcript.xlsx]

## Sheet: transcripts
ENSEMBL	ENSEMBL_gene	gene_name	CHR_NAME	Start	End	basemean	log2FoldChange	lfcSE	stat	pvalue	padj	sig	log10pvalue	CON_27	CON_31	CON_37	CON_38	CON_45	CON_46	DSS_29	DSS_32B	DSS_39	DSS_40	DSS_47
ENSSSCT00000043454	ENSSSCG00000036779	5_8S_rRNA	AEMK02000695.1	10196	10348	11324.3	-0.656592	0.725765	-0.90605	0.36491	0.704193	Stable	0.437815	23882.1	36.3498	7140.59	23459.4	13227.4	17209.6	9602.84	8957.32	3923.32	3754.39	13373.9
ENSSSCT00000058644	ENSSSCG00000053172	5_8S_rRNA	AEMK02000489.1	4285	4437	140.214	0.544031	0.841628	0.64515	0.51883	0.816867	Stable	0.284975	210.629	1.42548	138.274	73.0479	1.13452	196.225	236.381	66.6977	492.445	0.838595	125.253
ENSSSCT00000062282	ENSSSCG00000010431	A1CF	14	98908630	98987524	344.85	-0.886692	0.351875	-2.51992	0.0117383	0.0877003	Stable	1.9304	459.649	625.074	485.907	274.18	291.572	499.188	245.064	145.113	188.319	145.077	434.21
ENSSSCT00000073778	ENSSSCG00000000660	A2M	5	62440810	62483678	14734.2	-0.0435531	0.206718	-0.210687	0.833131	0.95606	Stable	0.0792865	16114.7	13125.1	14003.7	19650.9	10888	15852.2	10757.7	18275.2	11593.6	17745.5	14070.1
ENSSSCT00000000720	ENSSSCG00000000664	A2ML1	5	62609408	62648400	69.4593	1.22998	0.651885	1.88494	0.0594374	0.260253	Stable	1.22594	76.7812	50.6046	8.76386	41.0269	41.9772	11.8598	16.4019	91.0333	153.686	27.6736	244.243
ENSSSCT00000028726	ENSSSCG00000026962	A4GALT	5	6083444	6105924	205.739	0.573023	0.698576	0.819656	0.412412	0.743371	Stable	0.384669	109.984	482.525	22.3965	255.167	57.8605	29.1103	132.18	514.654	480.539	101.47	77.2394
ENSSSCT00000061122	ENSSSCG00000026962	A4GALT	5	6083444	6105924	2126.72	0.994603	0.314154	3.16586	0.00154625	0.0203677	Stable	2.81072	1677.77	898.053	1613.52	1648.08	1431.76	1397.3	3552.46	4038.82	3178.7	2852.06	1105.36
ENSSSCT00000085564	ENSSSCG00000026962	A4GALT	5	6083444	6105924	1081.47	0.179304	0.61483	0.2917	0.770516	0.93619	Stable	0.113218	699.331	2129.67	847.173	474.311	1192.38	716.977	1227.25	1685.47	44.3741	1977.41	901.822
ENSSSCT00000025162	ENSSSCG00000022473	A4GNT	13	78923681	78932504	454.846	-0.754659	0.69407	-1.08872	0.276277	0.616874	Stable	0.558656	207.517	1108.31	255.126	243.16	763.532	905.655	43.4168	82.0201	876.66	46.1227	471.786
ENSSSCT00000000287	ENSSSCG00000000268	AAAS	5	18526076	18537830	1581.56	-0.278824	0.245207	-1.1371	0.255497	0.593071	Stable	0.592613	1449.5	2279.34	1555.1	1706.12	1693.84	1644.19	1390.3	805.78	1874.54	1106.11	1892.36
ENSSSCT00000053002	ENSSSCG00000031367	AADAC	13	92017548	92042938	71.2319	1.1499	0.486783	2.36124	0.018214	0.11931	Stable	1.7396	52.9168	50.6046	24.344	57.0374	39.7082	37.7356	250.853	111.764	35.7158	77.9894	44.8823
ENSSSCT00000005463	ENSSSCG00000004951	AAGAB	1	165127994	165192924	369.947	-0.578069	0.811268	-0.714802	0.474732	0.787747	Stable	0.323552	818.653	812.524	8.76386	781.513	334.683	15.0942	14.4723	438.042	397.203	14.2561	434.21
ENSSSCT00000039105	ENSSSCG00000004951	AAGAB	1	165127994	165192924	283.697	-0.24978	0.723586	-0.345369	0.729817	0.922126	Stable	0.136786	6.2255	344.966	311.604	612.402	361.912	232.883	137.969	152.323	458.893	15.0947	486.399
ENSSSCT00000009130	ENSSSCG00000008337	AAK1	3	72794158	72968194	140.488	-0.486535	0.785007	-0.680076	0.496456	0.803016	Stable	0.304119	0	16.393	0	153.1	1105.02	0	0	0	219.706	0	51.145
ENSSSCT00000051995	ENSSSCG00000008337	AAK1	3	72794158	72968194	1104.63	0.925388	0.882684	1.04974	0.293838	0.634921	Stable	0.531892	1.03758	154.665	1634.95	1339.88	0	0	3455.02	647.148	921.034	2501.53	1495.73
ENSSSCT00000072633	ENSSSCG00000008337	AAK1	3	72794158	72968194	81.1341	-0.487167	0.836671	-0.610156	0.541759	0.830309	Stable	0.266194	357.966	17.1058	11.6851	0	0	302.963	0	93.7373	0	109.017	0
ENSSSCT00000073670	ENSSSCG00000008337	AAK1	3	72794158	72968194	116.49	0.477223	0.874445	0.544533	0.586075	0.855644	Stable	0.232047	0	0	107.114	130.085	43.1117	177.896	370.49	0	255.422	0	197.273
ENSSSCT00000074048	ENSSSCG00000008337	AAK1	3	72794158	72968194	324.038	0.796569	0.785075	1.13035	0.25833	0.596549	Stable	0.587825	0	392.72	0	0	0	0	591.434	228.034	718.644	1633.58	0
ENSSSCT00000083206	ENSSSCG00000008337	AAK1	3	72794158	72968194	196.729	0.631742	0.785043	0.847048	NA	NA	Stable	NA	0	0	388.531	0	0	0	121.567	1653.92	0	0	0
ENSSSCT00000017629	ENSSSCG00000016189	AAMP	15	120339768	120346197	2136.5	-0.190528	0.347512	-0.548267	0.583508	0.85423	Stable	0.233953	2262.97	2866.64	2372.08	1060.7	2592.38	2459.28	1148.13	2344.33	2875.66	999.606	2519.67
ENSSSCT00000008004	ENSSSCG00000007315	AAR2	17	39498730	39522695	277.187	-0.236972	0.577006	-0.410747	0.681258	0.902544	Stable	0.166688	301.937	160.367	341.79	230.151	673.905	94.8781	395.576	39.6581	113.641	273.382	423.773
ENSSSCT00000006599	ENSSSCG00000006013	AARD	4	21715819	21720764	201.076	3.61327	0.583968	6.17105	6.78376e-10	5.15829e-08	Up	9.16853	23.8644	22.095	30.1866	39.0256	18.1523	8.62528	684.057	778.741	50.8679	414.266	141.953
ENSSSCT00000003017	ENSSSCG00000002723	AARS1	6	13298330	13321383	121.407	-2.79388	0.841039	-3.50696	NA	NA	NA	NA	14.5262	32.7861	16.5539	7.00459	1201.46	17.2506	4.82409	2.70396	9.74066	6.70876	21.9193
ENSSSCT00000063672	ENSSSCG00000001706	AARS2	7	39301009	39313860	99.2283	0.308535	0.772644	0.399055	0.689853	0.906574	Stable	0.161244	34.2403	106.198	47.7143	108.071	209.886	10.7816	6.75373	96.4413	59.5263	5.87017	406.029
ENSSSCT00000045784	ENSSSCG00000037979	AARSD1	12	19918248	19926825	3147.1	-0.195334	0.253025	-0.771996	0.440117	0.764198	Stable	0.356432	3677.2	3974.95	3058.59	3341.19	2357.53	3649.57	2042.52	2248.79	4400.61	2162.74	3704.36
ENSSSCT00000064956	ENSSSCG00000027403	AASDH	8	55604626	55645473	340.218	-0.105325	0.515791	-0.20421	0.838189	0.957891	Stable	0.0766579	284.298	168.92	176.251	286.188	698.864	501.345	167.878	83.8228	611.497	322.859	440.473
ENSSSCT00000016362	ENSSSCG00000014998	AASDHPPT	9	35839917	35948575	1375.87	0.0914516	0.274601	0.333036	0.739107	0.925514	Stable	0.131293	1569.86	959.349	1390.53	1891.24	757.859	1441.5	1167.43	1260.95	1948.13	1051.6	1696.13
ENSSSCT00000060544	ENSSSCG00000014998	AASDHPPT	9	35839917	35948575	73.2933	-1.0372	0.880344	-1.25115	0.210879	0.536615	Stable	0.675967	83.0067	24.2332	384.636	109.072	95.2996	0	0	82.9215	27.0574	0	0
ENSSSCT00000078159	ENSSSCG00000014998	AASDHPPT	9	35839917	35948575	240.736	0.204412	0.408439	0.500474	0.616742	0.871842	Stable	0.209897	112.059	133.995	370.029	151.099	200.81	377.356	261.466	251.468	444.824	176.944	168.048
ENSSSCT00000018087	ENSSSCG00000016613	AASS	18	24974754	25039195	189.817	0.388794	0.834246	0.465809	0.641352	0.883751	Stable	0.192904	195.066	535.268	0	0	0	0	194.893	112.665	0	503.157	546.938
ENSSSCT00000087145	ENSSSCG00000017693	AATF	12	38461830	38564306	145.906	0.873551	0.545997	1.59941	0.109729	0.374737	Stable	0.959678	60.1798	12.8293	246.362	89.0584	88.4925	111.051	135.075	258.679	172.085	311.119	120.034
ENSSSCT00000087268	ENSSSCG00000017693	AATF	12	38461830	38564306	1236.42	0.113175	0.15674	0.722053	0.470262	0.78491	Stable	0.32766	1097.76	866.693	1117.88	1580.04	1310.37	1179.51	1462.67	1296.1	1222.99	1163.97	1302.63
ENSSSCT00000023391	ENSSSCG00000017141	AATK	12	1593020	1607685	102.201	0.0150362	0.296963	0.0506333	0.959618	0.990093	Stable	0.0179017	103.758	104.773	134.379	51.0335	107.779	108.894	70.4318	134.297	69.2669	134.175	105.421
ENSSSCT00000042475	ENSSSCG00000034282	ABCA12	15	117244719	117450863	537.924	-0.232159	0.785105	-0.303698	NA	NA	Stable	NA	339.29	148.25	3585.39	0	0	0	0	0	1844.23	0	0
ENSSSCT00000058276	ENSSSCG00000031141	ABCA13	9	135115078	135451812	555.821	0.0705282	0.337534	0.208954	0.834484	0.956433	Stable	0.0785818	534.355	389.156	333.027	328.215	1029.01	644.74	655.112	706.635	584.44	540.894	368.453
ENSSSCT00000052208	ENSSSCG00000008051	ABCA3	3	39698895	39732978	219.111	1.29093	0.688619	1.87254	0.0611322	0.265106	Stable	1.21373	60.1798	101.209	183.067	220.144	121.394	2.15632	464.078	120.777	434.001	77.9894	625.221
ENSSSCT00000033236	ENSSSCG00000017255	ABCA5	12	11067500	11152688	148.532	-0.315158	0.325685	-0.967683	0.333203	0.674456	Stable	0.477291	236.569	155.377	192.805	188.123	108.914	99.1908	98.4115	104.553	229.447	101.47	118.99
ENSSSCT00000031470	ENSSSCG00000017256	ABCA6	12	11225384	11286095	85.7102	0.490084	0.858581	0.569546	0.568985	0.846441	Stable	0.244899	177.427	60.583	62.3208	14.0092	29.4975	42.0483	263.396	0	227.282	66.249	0
ENSSSCT00000023050	ENSSSCG00000023121	ABCA7	2	77357218	77375180	118.64	-0.117766	0.785	-0.151572	0.879525	0.970291	Stable	0.0557519	0	0	181.12	332.218	294.975	0	0	345.206	151.521	0	0
ENSSSCT00000030371	ENSSSCG00000026473	ABCA8	12	11373238	11447295	131.324	0.077713	0.835769	0.0927567	0.926097	0.982097	Stable	0.0333436	145.262	0	219.096	0	366.45	0	0	411.903	0	97.2771	204.58
ENSSSCT00000054209	ENSSSCG00000026473	ABCA8	12	11373238	11447295	178.598	-0.22217	0.811604	-0.274014	0.784074	0.941153	Stable	0.105643	378.718	188.164	0	264.173	13.6142	333.152	279.797	58.5858	153.686	275.898	18.788
ENSSSCT00000023395	ENSSSCG00000017257	ABCA9	12	11294698	11359523	367.359	0.41639	0.84873	0.48969	0.624353	0.876109	Stable	0.20457	17.6389	17.8185	8.76386	629.413	127.066	949.859	452.5	1176.22	8.65837	641.525	11.4815
ENSSSCT00000011154	ENSSSCG00000010188	ABCB10	14	60309931	60346280	3239.99	-0.46484	0.140867	-3.29984	0.000967415	0.0141524	Stable	3.01439	4258.24	4245.08	3398.43	3507.3	3045.05	3783.26	2617.55	2265.92	3095.37	2294.4	3129.24
ENSSSCT00000017651	ENSSSCG00000016210	ABCB6	15	121246187	121254331	1081.08	-1.3406	0.880055	-1.59328	NA	NA	NA	NA	463.8	873.107	649.499	7487.91	748.783	218.867	0	84.7241	143.945	0	1221.22
ENSSSCT00000033898	ENSSSCG00000012424	ABCB7	X	60186814	60313064	1561.83	-0.276128	0.869366	-0.318612	0.750021	0.929632	Stable	0.124927	1602.03	2386.26	2989.45	2183.43	1567.91	0	1044.9	1439.41	0	1623.52	2343.28
ENSSSCT00000038920	ENSSSCG00000012424	ABCB7	X	60186814	60313064	2187.83	0.123125	0.348033	0.353774	0.723508	0.919333	Stable	0.140557	1860.39	2363.45	1072.11	1443.95	2104.53	3749.84	2630.1	1755.77	3635.43	1587.46	1863.14
ENSSSCT00000073102	ENSSSCG00000012424	ABCB7	X	60186814	60313064	932.911	-0.459393	0.350563	-1.31047	0.190038	0.507967	Stable	0.721159	914.111	1881.64	445.983	1284.84	990.435	904.577	1050.69	511.95	957.832	590.371	729.599
ENSSSCT00000024743	ENSSSCG00000027986	ABCB8	18	6178554	6197226	148.613	0.37114	0.785024	0.475754	NA	NA	Stable	NA	0	0	0	0	516.206	0	0	1118.54	0	0	0
ENSSSCT00000073048	ENSSSCG00000027986	ABCB8	18	6178554	6197226	211.809	-0.306958	0.785056	-0.407487	0.68365	0.903619	Stable	0.165166	344.478	588.011	771.219	0	0	0	0	0	0	277.575	348.621
ENSSSCT00000085588	ENSSSCG00000027986	ABCB8	18	6178554	6197226	1233.34	-0.439179	0.325281	-1.35017	0.176963	0.48868	Stable	0.752118	1288.68	2572.99	1186.04	1162.76	1035.82	1190.29	891.493	548.003	1532.53	923.294	1234.79
ENSSSCT00000010726	ENSSSCG00000009784	ABCB9	14	29904174	29935560	596.636	-0.441119	0.485054	-0.909516	0.363078	0.702313	Stable	0.44	648.49	993.56	899.756	564.37	534.359	467.922	103.236	453.364	911.293	212.165	774.481
ENSSSCT00000051120	ENSSSCG00000007874	ABCC1	3	28360873	28473456	293.842	0.461995	0.785078	0.598747	0.549342	0.834901	Stable	0.260157	1.03758	853.151	0	0	0	2.15632	0	1735.04	0	0	640.878
ENSSSCT00000064521	ENSSSCG00000007874	ABCC1	3	28360873	28473456	2226.4	-0.683255	0.794134	-0.863134	0.388064	0.724132	Stable	0.411097	3207.17	2087.62	238.572	3456.27	3979.89	4153.07	120.602	4640	55.1971	46.9613	2505.06
ENSSSCT00000001875	ENSSSCG00000001680	ABCC10	7	38432732	38452686	895.791	0.0824209	0.218093	0.377917	0.705492	0.913139	Stable	0.151508	542.656	766.909	899.756	879.577	1325.12	819.402	992.799	1030.21	750.031	875.494	971.755
ENSSSCT00000042585	ENSSSCG00000011782	ABCC5	13	121869600	121926071	1573.91	0.206509	0.163424	1.26364	0.206358	0.53046	Stable	0.685379	1884.25	1043.45	1532.7	1217.8	1471.47	1672.23	1781.06	1514.22	1639.68	1667.97	1888.19
ENSSSCT00000041197	ENSSSCG00000007873	ABCC6	3	28261282	28356646	50.3051	-1.83473	0.477446	-3.8387	0.000123689	0.00272533	Down	3.90767	76.7812	78.4015	126.589	41.0269	76.0128	58.2207	14.4723	7.21056	43.2918	8.38595	22.9631
ENSSSCT00000014612	ENSSSCG00000013378	ABCC8	2	41666909	41754620	111.956	-0.255897	0.314306	-0.814124	0.415574	0.745949	Stable	0.381352	112.059	170.345	123.668	103.068	62.3986	155.255	106.13	158.632	93.0774	77.9894	68.8892
ENSSSCT00000000614	ENSSSCG00000000571	ABCC9	5	51536526	51691595	484.138	3.38245	0.558065	6.05338	1.4184e-09	1.03823e-07	Up	8.8482	49.804	51.3173	91.5336	48.0315	76.0128	103.503	757.383	2070.33	243.517	1654.55	179.529
ENSSSCT00000056800	ENSSSCG00000000571	ABCC9	5	51536526	51691595	801.865	0.390112	0.484882	0.80449	0.421114	0.750352	Stable	0.3756	721.12	448.314	672.869	184.121	1477.14	659.834	1164.54	344.304	1148.32	1390.39	609.565
ENSSSCT00000059132	ENSSSCG00000000571	ABCC9	5	51536526	51691595	83.8979	1.77794	0.859006	2.72876	0.00635729	0.0564107	Stable	2.19673	0	0	0	15.0098	0	0	143.758	330.785	66.02	367.305	0
ENSSSCT00000000845	ENSSSCG00000000781	ABCD2	5	71122325	71180723	124.774	0.27589	0.413197	0.667643	0.504362	0.807998	Stable	0.297258	103.758	218.099	122.694	51.0335	60.1295	122.91	158.23	228.935	117.97	107.34	81.4145
ENSSSCT00000037529	ENSSSCG00000038231	ABCD4	7	97567712	97585679	1579.6	-0.0264291	0.288465	-0.0916184	0.927001	0.982097	Stable	0.0329197	2738.18	1396.97	809.196	1697.11	1251.37	1665.76	1659.49	1355.59	1721.93	1237.77	1842.26
ENSSSCT00000009903	ENSSSCG00000009043	ABCE1	8	83299322	83353109	390.685	-0.433219	0.78509	-0.59456	0.552138	0.836849	Stable	0.257953	1580.24	0	1851.12	0	0	0	767.031	99.1452	0	0	0
ENSSSCT00000076296	ENSSSCG00000009043	ABCE1	8	83299322	83353109	253.034	-0.588559	0.449842	-1.30847	0.190715	0.508688	Stable	0.719615	292.599	180.323	314.525	389.255	321.069	312.666	417.767	129.79	62.7732	96.4385	266.163
ENSSSCT00000076692	ENSSSCG00000009043	ABCE1	8	83299322	83353109	2806.84	-0.687447	0.613544	-1.12108	0.262253	0.60159	Stable	0.581279	2813.93	5348.41	1992.32	4562.99	3451.21	2712.65	1479.07	3625.11	202.389	347.178	4340.02
ENSSSCT00000039929	ENSSSCG00000016441	ABCF2	18	6001454	6016916	65.0907	0.528285	0.797732	0.676573	0.498677	0.804436	Stable	0.302181	108.946	0	0	66.0433	0	0	97.4467	0	238.105	205.456	0
ENSSSCT00000063249	ENSSSCG00000016441	ABCF2	18	6001454	6016916	984.763	0.249458	0.651571	0.382775	0.701887	0.911411	Stable	0.153733	137.999	251.597	476.169	639.419	2675.2	1170.88	1981.74	970.722	1656.99	665.006	206.667
ENSSSCT00000027528	ENSSSCG00000028856	ABCF3	13	122105344	122113559	7731.77	-0.173364	0.190813	-0.908553	0.363586	0.702827	Stable	0.439392	6970.49	9555	8882.65	8718.72	8175.35	6633.92	7086.59	5177.18	7394.25	6214.83	10240.5
ENSSSCT00000071632	ENSSSCG00000028856	ABCF3	13	122105344	122113559	134.138	0.419609	0.598846	0.700548	0.483585	0.793382	Stable	0.315527	245.907	52.7428	37.9767	35.023	56.726	253.368	149.547	215.416	201.307	187.845	39.6635
ENSSSCT00000036315	ENSSSCG00000009215	ABCG2	8	130889684	130945393	435.24	-0.588584	0.863159	-0.68679	0.492215	0.799789	Stable	0.307845	909.961	672.827	1.94752	243.16	853.159	683.554	380.139	399.285	0	641.525	2.08755
ENSSSCT00000036626	ENSSSCG00000009215	ABCG2	8	130889684	130945393	478.015	0.105411	0.79524	0.132037	0.894955	0.974791	Stable	0.0481987	348.628	1225.2	0.973762	0	955.265	0	0	1656.63	1071.47	0	0
ENSSSCT00000008458	ENSSSCG00000007715	ABHD11	3	11000998	11003795	1515.27	-0.764826	0.340385	-2.24702	0.0246391	0.146983	Stable	1.60838	2269.19	2374.14	2204.6	1540.01	1548.62	1323.98	696.599	847.241	1381.01	561.02	1921.59
ENSSSCT00000030598	ENSSSCG00000040449	ABHD12	17	30997479	31056312	1866.16	0.167904	0.0968022	1.73451	0.0828283	0.317876	Stable	1.08182	1576.09	1816.78	1892.99	1789.17	1643.92	1880.31	1688.43	2013.55	2300.96	2047.85	1877.75
ENSSSCT00000023698	ENSSSCG00000005023	ABHD12B	1	180639898	180661065	62.5343	-0.365155	0.392425	-0.930481	0.352122	0.692694	Stable	0.453307	88.1946	61.2957	35.0554	43.0282	57.8605	134.77	39.5576	75.7109	35.7158	47.7999	68.8892
ENSSSCT00000042060	ENSSSCG00000009541	ABHD13	11	75547747	75570263	177.923	-0.0880166	0.440322	-0.199892	0.841565	0.95896	Stable	0.0749122	164.976	275.831	117.825	244.16	226.904	69.0023	150.512	111.764	349.582	161.01	85.5896
ENSSSCT00000060481	ENSSSCG00000009541	ABHD13	11	75547747	75570263	3454.29	-0.335442	0.158621	-2.11473	0.0344525	0.183728	Stable	1.46278	4844.48	3306.4	3830.78	3663.4	2962.23	4293.23	2811.48	2619.24	3174.37	2763.17	3728.36
ENSSSCT00000046662	ENSSSCG00000042259	ABHD14B	13	34101748	34104696	731.198	-0.449834	0.412497	-1.09055	0.27547	0.615769	Stable	0.559926	780.263	858.14	1271.73	645.423	331.28	1145.01	244.099	728.267	594.18	1027.28	417.51
ENSSSCT00000079676	ENSSSCG00000042259	ABHD14B	13	34101748	34104696	140.409	-0.151844	0.28043	-0.541457	0.588193	0.856816	Stable	0.23048	100.646	144.686	160.671	153.1	135.008	189.756	109.989	212.712	142.863	119.919	75.1518
ENSSSCT00000019361	ENSSSCG00000017789	ABHD15	12	45755559	45761878	214.617	-0.150939	0.18293	-0.825105	0.409312	0.740894	Stable	0.387946	212.705	242.332	255.126	265.174	199.675	174.662	190.069	251.468	161.262	242.354	165.96
ENSSSCT00000047968	ENSSSCG00000034923	ABHD16A	7	23800936	23814947	3431.04	-0.00812804	0.380319	-0.0213693	0.982951	0.996222	Stable	0.00746811	4667.05	4424.69	4525.07	1310.86	1375.04	4338.52	2756.49	3288.92	3830.24	2940.95	4283.65
ENSSSCT00000087447	ENSSSCG00000034923	ABHD16A	7	23800936	23814947	73.5906	-1.10871	0.734319	-1.5138	0.130077	0.412089	Stable	0.8858	8.30067	59.1575	38.9505	373.245	124.797	14.0161	33.7687	36.9541	8.65837	89.7297	21.9193
ENSSSCT00000014686	ENSSSCG00000013442	ABHD17A	2	76658068	76666552	4922.75	-0.0781711	0.177235	-0.441058	0.659171	0.892758	Stable	0.181002	4445.01	5297.8	5651.71	5673.72	4705.99	4493.77	3547.64	4749.96	6550.05	3840.77	5193.82
ENSSSCT00000034526	ENSSSCG00000001782	ABHD17C	7	49540879	49599319	3517.39	-0.672714	0.204826	-3.28432	0.00102228	0.0147815	Stable	2.99043	4100.53	4627.11	5285.58	3645.39	3015.55	4789.19	2166.02	2705.76	3494.73	1943.03	2918.4
ENSSSCT00000078515	ENSSSCG00000009074	ABHD18	8	96887464	96924927	502.589	-0.993627	0.852855	-1.17942	0.238229	0.57163	Stable	0.623005	1280.38	225.939	10.7114	1418.93	153.16	1245.28	133.145	946.386	69.2669	45.2842	0
ENSSSCT00000062921	ENSSSCG00000001835	ABHD2	7	54655804	54770131	4320.3	0.27245	0.11327	2.40532	0.0161585	0.109725	Stable	1.7916	3862.92	4234.39	3789.88	3981.61	3129	4675.98	4666.83	5428.65	4732.88	4352.31	4668.81
ENSSSCT00000061687	ENSSSCG00000028010	ABHD3	6	106851627	106917531	1481.8	0.330968	0.20995	1.57641	0.114931	0.385158	Stable	0.939561	996.08	1803.95	1559.97	932.612	1329.66	1320.75	1453.02	1557.48	1741.41	1430.64	2174.18
ENSSSCT00000046844	ENSSSCG00000002051	ABHD4	7	76396484	76431809	63.704	0.815409	0.393687	2.071	0.0383591	0.197198	Stable	1.41613	37.353	24.2332	75.9534	83.0545	21.5559	36.6575	65.6077	77.5135	106.065	74.635	98.1149
ENSSSCT00000043193	ENSSSCG00000031877	ABHD8	2	60380705	60388983	337.464	0.329939	0.160324	2.05795	0.0395946	0.20156	Stable	1.40236	290.523	323.584	350.554	243.16	381.199	222.101	414.872	369.541	346.335	375.691	394.547
ENSSSCT00000031809	ENSSSCG00000024127	ABI1	10	48939446	49069441	4684.55	-0.493816	0.152927	-3.2291	0.0012418	0.0171942	Stable	2.90595	5035.39	5248.62	5991.56	5732.76	4819.44	5576.25	5178.18	2998.69	3330.22	4106.6	3512.3
ENSSSCT00000050059	ENSSSCG00000024127	ABI1	10	48939446	49069441	831.624	-0.0258555	0.440062	-0.0587518	0.95315	0.989043	Stable	0.0208388	515.679	2060.53	572.572	695.456	718.151	470.078	437.063	1260.05	1115.85	640.687	661.753
ENSSSCT00000013085	ENSSSCG00000011959	ABI3BP	13	158013726	158291103	353.486	-0.526446	0.737175	-0.715065	0.474569	0.787636	Stable	0.323701	664.053	25.6587	48.6881	418.274	98.7032	1302.42	67.5373	192.883	689.422	231.452	149.26
ENSSSCT00000040507	ENSSSCG00000011959	ABI3BP	13	158013726	158291103	287.193	1.17894	0.785048	8.34661	NA	NA	NA	NA	0	0	0	0	0	0	0	3159.13	0	0	0
ENSSSCT00000045758	ENSSSCG00000011959	ABI3BP	13	158013726	158291103	136.344	0.738366	0.784995	1.02361	0.306019	0.648267	Stable	0.514252	26.9772	0	0	0	0	172.506	406.189	894.11	0	0	0
ENSSSCT00000057677	ENSSSCG00000011959	ABI3BP	13	158013726	158291103	73.0887	-0.287223	0.784906	-0.379769	0.704117	0.912477	Stable	0.152355	0	0	0	539.354	39.7082	0	103.236	121.678	0	0	0
ENSSSCT00000070803	ENSSSCG00000011959	ABI3BP	13	158013726	158291103	329.77	0.196775	0.882149	0.222501	0.823924	0.953126	Stable	0.0841128	1374.8	9.97837	13.6327	8.00525	313.127	0	0	221.725	1556.34	100.631	29.2257
ENSSSCT00000078902	ENSSSCG00000011959	ABI3BP	13	158013726	158291103	322.195	-0.73347	0.785072	-1.17642	0.239426	0.5733	Stable	0.620828	562.37	0	766.35	1351.89	0	605.926	257.607	0	0	0	0
ENSSSCT00000084217	ENSSSCG00000011959	ABI3BP	13	158013726	158291103	1797.65	0.498943	0.87101	0.571965	0.567346	0.845429	Stable	0.246152	0	1642.15	1310.68	213.14	3636.13	0	4469.04	0	12.9875	5469.32	3020.69
ENSSSCT00000084609	ENSSSCG00000011959	ABI3BP	13	158013726	158291103	230.643	-0.397042	0.855743	-0.475604	NA	NA	Stable	NA	0	49.8918	0	0	26.0939	1744.46	81.0448	353.318	0	151.786	130.472
ENSSSCT00000006275	ENSSSCG00000005706	ABL1	1	270761668	270906708	2745.39	0.943829	0.356579	2.64676	0.0081268	0.0678118	Stable	2.09008	1068.71	1585.85	2250.36	1999.31	2269.04	2222.09	2965.85	7544.95	2244.68	3772	2276.47
ENSSSCT00000054304	ENSSSCG00000005706	ABL1	1	270761668	270906708	187.275	0.304153	0.452618	0.671951	0.501615	0.806241	Stable	0.29963	275.997	159.654	150.933	96.063	132.739	191.913	89.7281	511.049	169.92	148.431	133.603
ENSSSCT00000027500	ENSSSCG00000024674	ABL2	9	120892952	120984695	100.403	0.827584	0.883141	0.937228	0.348641	0.689951	Stable	0.457621	67.4429	0	141.195	77.0505	0	22.6414	84.9041	49.5726	25.9751	635.655	0
ENSSSCT00000038371	ENSSSCG00000024674	ABL2	9	120892952	120984695	178.797	0.78207	0.774496	1.00826	0.313331	0.65532	Stable	0.503997	39.4282	238.768	114.904	100.066	116.856	109.972	303.918	688.609	104.983	0	149.26
ENSSSCT00000052053	ENSSSCG00000024674	ABL2	9	120892952	120984695	70.7465	0.957434	0.612312	1.56253	0.118164	0.391566	Stable	0.927514	30.0899	36.3498	93.4811	50.0328	45.3808	22.6414	81.0448	52.2766	24.8928	312.796	29.2257
ENSSSCT00000038618	ENSSSCG00000010651	ABLIM1	14	124760404	125010892	330.849	-0.271299	0.782413	-0.347066	0.728542	0.921672	Stable	0.137546	144.224	793.28	781.931	1.00066	83.9544	408.623	587.575	66.6977	155.851	88.0525	528.15
ENSSSCT00000059510	ENSSSCG00000008721	ABLIM2	8	2916775	3054969	58.867	-0.00966429	0.529391	-0.0182556	0.985435	0.996932	Stable	0.00637204	90.2698	12.8293	71.0846	58.0381	76.0128	46.3609	70.4318	12.6185	93.0774	77.1508	39.6635
ENSSSCT00000073375	ENSSSCG00000008721	ABLIM2	8	2916775	3054969	76.6805	1.22481	0.666523	1.83577	0.0663922	0.278635	Stable	1.17788	0	30.6478	42.8455	30.0197	103.241	47.4391	110.954	186.573	94.1597	126.628	70.9767
ENSSSCT00000015774	ENSSSCG00000014430	ABLIM3	2	150260196	150423212	179.758	1.37641	0.792893	1.73307	0.0830826	0.318336	Stable	1.08049	217.893	126.868	37.0029	0	3.40356	93.7999	314.531	655.26	162.344	213.842	152.391
ENSSSCT00000019377	ENSSSCG00000017804	ABR	12	46709880	46895808	108.492	0.0847879	0.784989	0.107615	0.914301	0.979828	Stable	0.0389106	0	420.517	0	0	0	166.037	562.489	0	44.3741	0	0
ENSSSCT00000040740	ENSSSCG00000017804	ABR	12	46709880	46895808	99.6196	0.235311	0.784974	0.298897	NA	NA	Stable	NA	4.15033	0	15.5802	415.272	0	0	0	0	0	660.813	0
ENSSSCT00000049367	ENSSSCG00000017804	ABR	12	46709880	46895808	315.582	-0.143479	0.502827	-0.285354	0.775373	0.938133	Stable	0.110489	243.832	213.109	379.767	777.51	141.815	230.726	462.148	204.6	140.698	145.916	531.282
ENSSSCT00000061110	ENSSSCG00000017804	ABR	12	46709880	46895808	6025.83	-0.116563	0.200601	-0.581068	0.561194	0.841777	Stable	0.250887	4217.78	5529.44	8276	6548.3	7940.5	4983.26	5852.59	6088.42	4685.26	6380.03	5782.51
ENSSSCT00000065827	ENSSSCG00000017804	ABR	12	46709880	46895808	152.492	1.00158	0.57759	1.73331	0.0830403	0.318274	Stable	1.08071	36.3154	89.8053	52.5831	36.0236	317.665	59.2988	72.3614	301.041	209.965	216.358	285.994
ENSSSCT00000004581	ENSSSCG00000004145	ABRACL	1	25432706	25447594	558.972	-0.416081	0.29106	-1.42955	0.152847	0.451378	Stable	0.815744	713.857	641.467	824.776	498.327	578.605	539.08	297.164	284.817	746.784	410.073	613.74
ENSSSCT00000011749	ENSSSCG00000010737	ABRAXAS2	14	134155732	134188614	2470.95	-0.211192	0.102488	-2.06065	0.0393369	0.20067	Stable	1.4052	2899.01	3029.86	2627.21	2680.76	2113.61	2454.97	2404.33	2153.25	2198.14	2390.84	2228.46
ENSSSCT00000052336	ENSSSCG00000038191	ABT1	7	21024635	21027794	3082.9	-0.0775849	0.167417	-0.463423	0.643061	0.884352	Stable	0.191748	3359.7	4001.33	2751.85	3308.17	2616.2	2913.19	3137.59	2356.95	3908.17	2740.53	2818.19
ENSSSCT00000058290	ENSSSCG00000024827	ABTB1	13	72573339	72579192	100.237	0.236751	0.836798	0.281799	0.778098	0.939207	Stable	0.108966	0	148.25	31.1604	290.19	0	0	242.17	0	335.512	0	55.3201
ENSSSCT00000014529	ENSSSCG00000013303	ABTB2	2	26548852	26782172	535.361	0.5816	0.63123	0.920984	0.357059	0.697186	Stable	0.447261	472.1	493.217	407.032	574.377	491.247	79.7839	24.1205	1232.1	615.826	903.167	595.996
ENSSSCT00000000171	ENSSSCG00000000162	ABTB3	5	12754539	13069527	767.218	-0.615273	0.217116	-2.83381	0.00459962	0.0448907	Stable	2.33728	734.609	837.47	880.281	1241.81	952.996	832.34	460.219	599.378	625.567	847.82	426.904
ENSSSCT00000051430	ENSSSCG00000000162	ABTB3	5	12754539	13069527	53.3311	0.717076	0.78478	0.986989	NA	NA	Stable	NA	83.0067	0	0	0	0	0	503.635	0	0	0	0
ENSSSCT00000064620	ENSSSCG00000000162	ABTB3	5	12754539	13069527	57.8427	-1.10134	0.859264	-1.48561	0.137383	0.425004	Stable	0.862066	28.0148	0	112.956	122.08	324.473	0	0	0	20.5636	0	28.1819
ENSSSCT00000012317	ENSSSCG00000011250	ACAA1	13	22964875	23020143	143.12	0.125359	0.676881	0.185168	0.853098	0.962425	Stable	0.0690013	123.472	207.408	68.1633	197.129	1.13452	219.945	100.341	134.297	84.4191	304.41	133.603
ENSSSCT00000053817	ENSSSCG00000004510	ACAA2	1	99284140	99311321	2669.59	-1.02496	0.784047	-1.31363	0.188972	0.506168	Stable	0.723603	5733.69	2631.44	1870.6	5970.92	4328.19	1822.09	0	2198.32	1996.84	795.827	2017.62
ENSSSCT00000042467	ENSSSCG00000017694	ACACA	12	38581457	38824712	1158.16	-0.125989	0.457418	-0.275438	0.78298	0.940686	Stable	0.10625	2790.06	954.36	843.278	1380.91	751.052	525.064	1644.05	469.588	856.096	971.093	1554.18
ENSSSCT00000028125	ENSSSCG00000009836	ACAD10	14	32841911	32890981	85.8531	-0.335092	0.784937	-0.4478	0.654298	0.890644	Stable	0.184225	546.806	43.4772	0	115.075	0	0	0	0	0	0	239.025
ENSSSCT00000046116	ENSSSCG00000009836	ACAD10	14	32841911	32890981	104.67	0.394454	0.840932	0.468623	0.639339	0.882843	Stable	0.194269	0	79.1142	61.347	0	0	266.306	0	90.132	0	251.579	402.897
ENSSSCT00000049719	ENSSSCG00000009836	ACAD10	14	32841911	32890981	166.181	-0.581795	0.871691	-0.688874	0.490903	0.79877	Stable	0.309005	0	199.567	121.72	718.471	0	356.871	0	302.844	86.5837	41.9298	0
ENSSSCT00000053518	ENSSSCG00000009836	ACAD10	14	32841911	32890981	191.549	-0.0104032	0.855431	-0.0121568	0.990301	0.998029	Stable	0.00423299	313.35	407.688	46.7406	231.152	0	156.333	338.651	325.377	0	69.6034	218.149
ENSSSCT00000058420	ENSSSCG00000009836	ACAD10	14	32841911	32890981	73.8143	1.07555	0.440114	2.4432	0.0145575	0.102002	Stable	1.83691	54.9919	12.8293	69.1371	55.0361	34.0356	59.2988	97.4467	135.198	69.2669	169.396	55.3201
ENSSSCT00000012726	ENSSSCG00000011629	ACAD11	13	73730171	73831701	601.961	0.107272	0.435475	0.246341	0.805418	0.947439	Stable	0.0939785	266.659	736.261	1016.61	761.5	365.315	334.23	870.267	763.418	219.706	539.217	748.387
ENSSSCT00000085065	ENSSSCG00000011629	ACAD11	13	73730171	73831701	1508	-0.0893198	0.290807	-0.307144	0.758734	0.932412	Stable	0.119911	2527.55	1818.2	864.7	1221.8	1325.12	1551.47	979.291	1201.46	1816.09	1724.99	1557.31
ENSSSCT00000023990	ENSSSCG00000023354	ACAD9	13	71374944	71427126	2204.08	-0.152897	0.169925	-0.899787	0.368234	0.707257	Stable	0.433877	2342.86	3067.64	2117.93	2102.38	2266.77	1964.41	1564.94	1843.2	2487.12	2062.94	2424.69
ENSSSCT00000017589	ENSSSCG00000016156	ACADL	15	112933506	112969577	2412.68	0.307087	0.157138	1.95425	0.0506711	0.235399	Stable	1.29524	2229.77	2123.25	1944.6	2382.56	2033.06	2343.92	2734.3	3074.4	1870.21	3370.31	2433.04
ENSSSCT00000072479	ENSSSCG00000003776	ACADM	6	137541381	137595108	48.3762	1.77239	0.625185	2.83133	0.00463545	0.0451488	Up	2.33391	8.30067	2.85096	21.4228	16.0105	58.995	10.7816	30.8742	173.053	56.2794	80.5052	73.0643
ENSSSCT00000047253	ENSSSCG00000009916	ACADS	14	40642881	40659081	301.034	0.135965	0.785083	0.172428	NA	NA	Stable	NA	0	0	0	0	1520.26	0	0	0	0	0	1791.12
ENSSSCT00000052413	ENSSSCG00000009916	ACADS	14	40642881	40659081	2213.81	-1.56311	0.262016	-5.96569	2.43609e-09	1.74285e-07	Down	8.61331	3764.35	3974.24	2674.92	2489.63	2983.79	3210.76	1484.86	950.893	1152.65	516.575	1149.2
ENSSSCT00000011734	ENSSSCG00000010723	ACADSB	14	132563309	132626841	2683.37	-0.299613	0.144326	-2.07595	0.0378986	0.19581	Stable	1.42138	3688.61	3355.58	2936.87	2650.74	2199.83	2777.34	2239.34	2201.02	2469.8	2293.56	2704.42
ENSSSCT00000019531	ENSSSCG00000017947	ACADVL	12	52576402	52581748	154.266	-0.0384296	0.779635	-0.0492948	0.960684	0.990529	Stable	0.0174193	103.758	51.3173	325.236	59.0387	95.2996	306.198	72.3614	368.64	230.529	0	84.5458
ENSSSCT00000068392	ENSSSCG00000017947	ACADVL	12	52576402	52581748	1272.15	-0.215006	0.51015	-0.421484	0.673402	0.898794	Stable	0.171726	1532.51	158.228	2426.61	1694.11	1246.84	1138.54	1054.55	863.465	1403.74	608.82	1866.27
ENSSSCT00000019527	ENSSSCG00000017943	ACAP1	12	52685045	52697459	76.9953	-1.60389	0.731099	-2.20293	0.0275994	0.158165	Stable	1.5591	458.612	21.3822	15.5802	32.021	149.757	29.1103	58.8539	16.2238	9.74066	32.7052	22.9631
ENSSSCT00000029870	ENSSSCG00000017943	ACAP1	12	52685045	52697459	52.6722	-0.347589	0.847143	-0.419982	0.674498	0.899033	Stable	0.171019	0	73.4123	24.344	0	66.9366	243.664	129.286	0	0	0	41.751
ENSSSCT00000037839	ENSSSCG00000031147	ACAP2	13	132274227	132431385	840.879	0.213391	0.785117	0.270842	0.786513	0.941696	Stable	0.104294	0	0	246.362	3551.33	0	0	2100.41	0	0	0	3351.56
ENSSSCT00000047910	ENSSSCG00000031147	ACAP2	13	132274227	132431385	155.475	0.714562	0.559854	1.27596	0.20197	0.524511	Stable	0.694713	159.788	117.602	15.5802	55.0361	222.366	126.145	109.989	268.593	162.344	379.884	92.896
ENSSSCT00000048801	ENSSSCG00000031147	ACAP2	13	132274227	132431385	1047.05	0.492974	0.207457	2.37626	0.0174889	0.116002	Stable	1.75724	1080.12	773.324	593.021	1033.68	845.217	962.797	1207.95	1380.82	944.844	1643.65	1052.13
ENSSSCT00000055236	ENSSSCG00000031147	ACAP2	13	132274227	132431385	6439.37	0.284023	0.549091	0.517205	0.605013	0.865323	Stable	0.218235	10873.9	6093.93	898.782	5396.54	2802.26	8670.57	7537.16	10840.2	2552.05	11353.7	3813.95
ENSSSCT00000003696	ENSSSCG00000003329	ACAP3	6	63579304	63593435	850.196	0.395398	0.171618	2.30393	0.0212264	0.132388	Stable	1.67312	563.408	804.684	798.485	759.498	923.499	605.926	782.468	1209.57	1045.5	967.739	891.384
ENSSSCT00000028484	ENSSSCG00000026153	ACAT1	9	36525261	36545633	6549.72	-0.739983	0.261594	-2.82878	0.00467258	0.0453664	Stable	2.33044	10396.6	7217.21	7446.36	8591.64	6700.47	7899.68	4063.82	3206.9	5712.36	3158.99	7652.96
ENSSSCT00000037844	ENSSSCG00000026153	ACAT1	9	36525261	36545633	832.359	-0.697226	0.767596	-0.910539	0.362538	0.701955	Stable	0.440646	803.09	1789.69	1540.49	698.458	611.506	933.687	0	867.07	189.402	860.399	862.158
ENSSSCT00000074220	ENSSSCG00000026153	ACAT1	9	36525261	36545633	297.024	-0.804354	0.833096	-1.0982	0.272115	0.612227	Stable	0.565247	384.943	1915.85	0	425.279	0	178.975	153.406	0	0	208.81	0
ENSSSCT00000044125	ENSSSCG00000004049	ACAT2	1	7598735	7612866	156.171	-1.04644	0.624163	-1.67799	NA	NA	NA	NA	102.721	100.496	89.5861	76.0499	66.9366	831.262	90.693	70.303	85.5014	137.53	66.8016
ENSSSCT00000029429	ENSSSCG00000024180	ACBD3	10	14031021	14069517	2914.2	-0.0481006	0.530368	-0.0906911	0.927738	0.982225	Stable	0.0325746	2355.31	4509.51	652.42	3792.49	2888.49	3580.57	4270.29	1172.62	4229.61	683.455	3921.46
ENSSSCT00000018873	ENSSSCG00000017337	ACBD4	12	18272797	18281595	132.267	0.735797	0.670601	1.09649	0.272864	0.613075	Stable	0.564054	1.03758	69.1358	145.091	89.0584	129.335	138.005	368.561	132.494	198.06	57.8631	126.297
ENSSSCT00000012108	ENSSSCG00000011064	ACBD5	10	48866933	48922262	202.617	0.241511	0.852832	0.282089	0.777875	0.939207	Stable	0.10909	1.03758	297.213	0	540.354	127.066	0	0	135.198	135.287	0	992.63
ENSSSCT00000050348	ENSSSCG00000011064	ACBD5	10	48866933	48922262	94.6887	0.35285	0.784962	0.451555	0.65159	0.889217	Stable	0.186026	0	0	339.843	0	0	0	307.777	0	393.956	0	0
ENSSSCT00000063336	ENSSSCG00000011064	ACBD5	10	48866933	48922262	214.546	-0.204082	0.883231	-0.231985	0.81655	0.951021	Stable	0.0880172	347.59	275.831	19.4752	0	248.46	558.487	0	275.804	0	380.722	253.637
ENSSSCT00000063580	ENSSSCG00000011064	ACBD5	10	48866933	48922262	1902.38	0.117759	0.360662	0.326507	0.744041	0.927429	Stable	0.128403	3310.93	1176.02	2554.18	1037.68	1434.03	1457.67	1608.35	1680.96	1535.78	3317.48	1813.04
ENSSSCT00000069377	ENSSSCG00000015534	ACBD6	9	121913053	122115783	1313.4	0.280402	0.101394	2.76546	0.00568431	0.0522421	Stable	2.24532	1144.45	1075.53	1312.63	1122.74	1224.15	1300.26	1377.76	1753.97	1439.45	1376.14	1320.38
ENSSSCT00000014507	ENSSSCG00000057793	ACCSL	2	18271070	18281431	133.105	0.153228	0.329785	0.464645	0.642186	0.884182	Stable	0.192339	181.577	66.9976	72.0584	100.066	173.581	164.959	114.813	123.481	174.25	174.428	117.947
ENSSSCT00000027655	ENSSSCG00000029590	ACD	6	28277614	28280405	333.762	-0.558876	0.199173	-2.80591	0.00501751	0.0476943	Stable	2.29951	357.966	506.759	411.901	422.277	347.163	301.885	206.471	228.935	248.928	267.512	371.584
ENSSSCT00000060646	ENSSSCG00000034213	ACER2	1	203386791	203414972	97.0703	0.310462	0.219134	1.4168	0.156542	0.457462	Stable	0.805368	94.4201	52.7428	97.3762	96.063	97.5687	87.331	136.039	118.073	100.654	108.179	79.3269
ENSSSCT00000016226	ENSSSCG00000032723	ACER3	9	10967857	11162502	502.882	-0.268858	0.785103	-0.354099	0.723265	0.919244	Stable	0.140703	0	597.277	0	0	1559.96	1768.18	0	586.76	1019.52	0	0
ENSSSCT00000063835	ENSSSCG00000032723	ACER3	9	10967857	11162502	221.979	0.133344	0.785064	0.1691	0.865718	0.965974	Stable	0.0626237	21.7893	0	1103.27	0	0	0	0	266.791	0	1049.92	0
ENSSSCT00000079483	ENSSSCG00000032723	ACER3	9	10967857	11162502	946.667	0.222096	0.627507	0.353878	0.723431	0.919306	Stable	0.140603	760.549	286.522	1530.75	31.0203	1708.59	893.795	893.422	1074.37	886.4	1674.67	673.235
ENSSSCT00000054809	ENSSSCG00000036223	ACKR1	4	91224139	91225850	647.882	1.11657	0.378844	2.94704	0.00320831	0.0347225	Up	2.49372	333.064	263.001	429.429	361.237	678.443	410.779	1332.41	1397.95	685.093	902.329	332.964
ENSSSCT00000041638	ENSSSCG00000031154	ACKR2	13	26288584	26329581	83.2398	0.80784	0.836925	1.0001	0.317263	0.659086	Stable	0.498581	0	0	60.3732	100.066	3.40356	0	20.2612	423.621	0	0	307.914
ENSSSCT00000044927	ENSSSCG00000031154	ACKR2	13	26288584	26329581	80.5827	1.17681	0.784823	8.00886	1.15776e-15	1.57077e-13	Up	14.9364	0	0	0	0	0	0	0	0	67.1023	819.308	0
ENSSSCT00000047896	ENSSSCG00000031154	ACKR2	13	26288584	26329581	931.606	1.51837	0.556542	2.72676	0.00639589	0.0566554	Stable	2.1941	333.064	674.253	580.362	160.105	333.549	670.616	2480.55	3366.43	637.472	550.957	460.305
ENSSSCT00000017775	ENSSSCG00000016322	ACKR3	15	136370530	136382553	3039.2	2.0141	0.385569	5.22286	1.7618e-07	9.27981e-06	Up	6.75404	1157.94	1136.11	1130.54	1081.71	1393.19	1332.61	6520.25	9174.54	2558.55	6243.34	1702.4
ENSSSCT00000012727	ENSSSCG00000011630	ACKR4	13	73772392	73777805	2196.76	0.316936	0.710101	0.446125	0.655507	0.890964	Stable	0.183422	4763.55	1868.09	1607.68	2716.78	28.363	535.846	4025.22	2825.64	438.33	3343.48	2011.35
ENSSSCT00000018965	ENSSSCG00000017421	ACLY	12	20796749	20841298	653.54	-1.16948	0.789623	-1.49021	0.13617	0.422829	Stable	0.865918	118.285	4237.96	104.193	12.0079	487.843	699.726	83.9392	554.312	261.916	390.785	237.981
ENSSSCT00000000070	ENSSSCG00000000064	ACO2	5	7008719	7071025	11678.3	-0.3017	0.218695	-1.37955	0.167726	0.47473	Stable	0.775401	17288.2	12834.3	10580.9	11521.6	10311.6	14209.1	9017.2	12202.1	11936.6	6421.96	12138.1
ENSSSCT00000085071	ENSSSCG00000009469	ACOD1	11	49077492	49087104	435	-0.141393	0.456079	-0.310024	0.756543	0.931738	Stable	0.121167	477.288	348.53	307.709	662.435	297.244	641.505	947.452	144.211	242.434	430.199	285.994
ENSSSCT00000063532	ENSSSCG00000036095	ACOT12	2	89855162	89905111	48.5298	0.410152	0.371232	1.1048	0.269248	0.608709	Stable	0.569847	26.9772	36.3498	41.8718	43.0282	72.6092	31.2666	74.291	61.2898	25.9751	80.5052	39.6635
ENSSSCT00000051683	ENSSSCG00000036411	ACOT13	7	19502627	19510810	399.61	0.634721	0.752451	0.842604	0.39945	0.733162	Stable	0.398537	665.091	219.524	317.446	199.131	368.719	0	335.757	616.503	533.572	967.739	172.223
ENSSSCT00000003747	ENSSSCG00000003377	ACOT7	6	67152429	67254103	147.131	-0.587513	0.8832	-0.675995	0.499044	0.804655	Stable	0.301861	0	820.365	42.8455	0	206.483	114.285	0	54.9805	159.097	131.659	88.7209
ENSSSCT00000056129	ENSSSCG00000003377	ACOT7	6	67152429	67254103	3667.51	-0.216079	0.397674	-0.543368	0.586876	0.856081	Stable	0.231453	4264.47	2134.66	5558.23	3670.41	4043.43	3901.86	1964.37	1816.16	5884.44	1767.76	5336.82
ENSSSCT00000025270	ENSSSCG00000007426	ACOT8	17	48039628	48054335	886.946	-0.208124	0.107547	-1.93518	0.0529679	0.242401	Stable	1.27599	1023.06	1076.95	894.887	936.614	831.603	903.498	731.333	709.339	896.141	846.981	905.997
ENSSSCT00000013314	ENSSSCG00000012172	ACOT9	X	19834614	19864660	698.001	-0.414095	0.766214	-0.54114	0.588411	0.856942	Stable	0.230319	1343.67	731.272	355.423	822.54	444.732	1199.99	365.666	0	563.876	690.164	1160.68
ENSSSCT00000071481	ENSSSCG00000012172	ACOT9	X	19834614	19864660	52.3608	0.494659	0.495797	0.997447	0.318548	0.660356	Stable	0.496826	22.8268	58.4447	76.9272	53.0348	30.632	18.3287	53.065	33.3489	29.222	133.337	66.8016
ENSSSCT00000018723	ENSSSCG00000017198	ACOX1	12	5439361	5479546	121.052	-0.110146	0.364129	-0.302492	0.762277	0.933338	Stable	0.117887	67.4429	138.984	176.251	129.085	129.335	111.051	94.5522	73.9083	224.035	119.081	67.8454
ENSSSCT00000050201	ENSSSCG00000017198	ACOX1	12	5439361	5479546	99.9949	-0.556058	0.659941	-0.843074	0.399187	0.733103	Stable	0.398823	118.285	111.188	85.691	163.107	103.241	140.161	105.165	93.7373	0	60.3789	118.99
ENSSSCT00000058844	ENSSSCG00000011477	ACOX2	13	40223010	40255967	243.559	0.618343	0.818992	0.753676	0.451044	0.772015	Stable	0.345781	0	175.334	328.158	112.074	5.6726	428.03	203.577	183.869	548.724	52.8315	640.878
ENSSSCT00000009544	ENSSSCG00000008724	ACOX3	8	2716918	2770801	69.2601	0.594929	0.784877	0.790768	NA	NA	Stable	NA	0	0	0	0	0	149.864	0	611.996	0	0	0
ENSSSCT00000069702	ENSSSCG00000008724	ACOX3	8	2716918	2770801	135.404	1.76139	0.51963	3.38736	0.000705694	0.0111569	Up	3.15138	78.8563	81.2524	26.2916	23.0151	100.972	43.1264	140.864	458.772	98.4889	109.017	328.789
ENSSSCT00000009475	ENSSSCG00000008659	ACP1	3	132667045	132684674	1012.73	-0.108778	0.311539	-0.349164	0.726966	0.920869	Stable	0.138486	1778.42	922.999	1167.54	718.471	930.306	773.041	905	514.654	1136.41	1373.62	919.566
ENSSSCT00000043783	ENSSSCG00000008659	ACP1	3	132667045	132684674	537.553	0.235887	0.472418	0.499291	0.617574	0.872188	Stable	0.209311	713.857	881.66	555.044	225.148	94.1651	493.797	579.856	525.47	377.721	751.381	714.986
ENSSSCT00000047837	ENSSSCG00000013242	ACP2	2	15334001	15347770	4522.69	-0.361161	0.175618	-2.05651	0.0397332	0.20199	Stable	1.40085	6168.43	5098.95	5366.4	4648.05	3952.67	4968.16	3069.09	3444.85	3848.64	3761.94	5422.41
ENSSSCT00000032085	ENSSSCG00000024736	ACP4	6	55536904	55541968	78.9992	-0.00124944	0.759478	-0.00164185	0.99869	0.999613	Stable	0.000569303	129.698	76.2633	79.8485	156.102	0	32.3448	100.341	155.928	57.3617	73.7964	7.30643
ENSSSCT00000014867	ENSSSCG00000032282	ACP5	2	70206162	70208229	86.3942	0.202844	0.55757	0.363756	0.71604	0.917053	Stable	0.145063	185.727	93.369	65.242	71.0466	37.4391	28.0322	24.1205	62.1911	120.135	196.231	66.8016
ENSSSCT00000007336	ENSSSCG00000006697	ACP6	4	99930345	99968412	2364.96	-0.450192	0.226091	-1.9912	0.0464585	0.222459	Stable	1.33293	3320.27	3461.07	2348.71	2434.6	2206.64	2418.31	1387.41	2086.56	2589.93	1402.13	2358.93
ENSSSCT00000001968	ENSSSCG00000001760	ACSBG1	7	47705121	47762538	733.936	0.210997	0.759922	0.277526	0.781376	0.940253	Stable	0.10714	979.479	976.455	390.478	364.239	600.161	702.961	962.889	770.629	944.844	1381.17	0
ENSSSCT00000075806	ENSSSCG00000001760	ACSBG1	7	47705121	47762538	205.11	1.09485	0.875857	1.27742	0.201455	0.523847	Stable	0.695822	16.6013	0	359.318	0	3.40356	0	3.85928	706.635	140.698	18.4491	1007.24
ENSSSCT00000019121	ENSSSCG00000017566	ACSF2	12	26713785	26761140	144.169	-0.695444	0.824131	-0.847749	0.396578	0.73127	Stable	0.401672	166.013	19.9567	118.799	7.00459	786.222	28.0322	22.1908	32.4475	25.9751	369.821	9.39398
ENSSSCT00000048846	ENSSSCG00000017566	ACSF2	12	26713785	26761140	1616.12	-0.430913	0.785125	-0.590935	0.554564	0.838131	Stable	0.256049	0	7701.88	0	0	0	6471.12	0	3604.38	0	0	0
ENSSSCT00000059791	ENSSSCG00000017566	ACSF2	12	26713785	26761140	3883.7	0.54617	0.488659	1.11756	0.263756	0.603355	Stable	0.578797	2835.72	3297.85	1936.81	940.617	7664.81	2231.79	4427.55	1807.15	4336.76	6538.53	6703.12
ENSSSCT00000063242	ENSSSCG00000017566	ACSF2	12	26713785	26761140	54.7798	0.379716	0.784832	0.487272	0.626066	0.876911	Stable	0.20338	0	74.8378	0	0	112.317	0	0	0	0	0	415.422
ENSSSCT00000080417	ENSSSCG00000017566	ACSF2	12	26713785	26761140	328.274	0.949706	0.678847	1.39779	0.162178	0.466017	Stable	0.790009	271.847	277.256	33.1079	239.157	186.061	255.524	27.0149	159.534	1304.17	194.554	662.797
ENSSSCT00000065079	ENSSSCG00000023866	ACSF3	6	663123	709186	252.937	0.757404	0.537326	1.40924	0.158765	0.460841	Stable	0.799244	139.036	73.4123	63.2945	441.289	152.026	245.821	283.657	109.961	463.223	586.178	224.412
ENSSSCT00000058100	ENSSSCG00000015784	ACSL1	15	45866857	45963729	143.939	0.91179	0.858479	1.06002	NA	NA	Stable	NA	13.4886	10.6911	9.73762	401.263	31.7665	10.7816	1016.92	25.237	31.3866	26.8351	5.21888
ENSSSCT00000069724	ENSSSCG00000015784	ACSL1	15	45866857	45963729	136.159	-0.0576795	0.836534	-0.0691222	0.944892	0.986624	Stable	0.0246177	137.999	436.197	286.286	0	0	0	0	358.725	97.4066	181.137	0
ENSSSCT00000081816	ENSSSCG00000015784	ACSL1	15	45866857	45963729	60.0819	1.1758	0.784717	7.87434	NA	NA	NA	NA	0	0	0	0	0	0	660.901	0	0	0	0
ENSSSCT00000083178	ENSSSCG00000015784	ACSL1	15	45866857	45963729	412.261	1.95143	0.861719	2.28598	0.0222557	0.136912	Stable	1.65256	142.149	0	0	23.0151	203.079	145.552	398.47	2256.91	242.434	1018.89	104.378
ENSSSCT00000041444	ENSSSCG00000016223	ACSL3	15	124765854	124816960	48.9157	0.595958	0.699568	0.851245	0.394633	0.729652	Stable	0.403806	85.0818	49.1791	29.2129	4.00263	51.0534	6.46896	141.828	7.21056	41.1272	86.3753	36.5321
ENSSSCT00000055736	ENSSSCG00000016223	ACSL3	15	124765854	124816960	53.8135	0.128784	0.784839	0.163382	0.870217	0.967308	Stable	0.0603722	0	0	0	160.105	0	114.285	0	0	153.686	0	163.873
ENSSSCT00000061159	ENSSSCG00000016223	ACSL3	15	124765854	124816960	111.933	0.143138	0.871427	0.163828	0.869867	0.967204	Stable	0.0605474	408.808	0	56.4782	0	0	133.692	0	66.6977	207.801	43.607	314.176
ENSSSCT00000051623	ENSSSCG00000012583	ACSL4	X	89760866	89806274	131.491	2.39225	0.748202	3.1939	0.00140365	0.0189442	Up	2.85274	4.15033	27.0841	22.3965	8.00525	3.40356	109.972	495.917	121.678	179.661	451.164	22.9631
ENSSSCT00000026254	ENSSSCG00000031789	ACSL5	14	122777130	122828052	1296.83	-0.216801	0.785123	-0.282865	NA	NA	Stable	NA	9689.99	0	0	0	0	0	4575.17	0	0	0	0
ENSSSCT00000029660	ENSSSCG00000031789	ACSL5	14	122777130	122828052	96.0077	-0.731466	0.784581	-0.934975	0.349801	0.690819	Stable	0.456179	4.15033	160.367	148.986	382.251	21.5559	29.1103	13.5075	168.547	7.57607	98.1157	21.9193
ENSSSCT00000039927	ENSSSCG00000031789	ACSL5	14	122777130	122828052	5270.99	-0.452513	0.524709	-0.862541	0.38839	0.724339	Stable	0.410732	1844.82	11479.4	7507.7	8337.47	4673.09	2655.51	1968.23	1491.69	7976.52	5844.17	4202.24
ENSSSCT00000060148	ENSSSCG00000031789	ACSL5	14	122777130	122828052	611.617	0.181969	0.857269	0.21152	0.832481	0.955891	Stable	0.0796255	887.134	1836.73	0	0	0	390.294	154.371	380.357	1912.42	1166.49	0
ENSSSCT00000076510	ENSSSCG00000014272	ACSL6	2	134210917	134278820	74.6196	0.898047	0.599595	1.49702	0.134389	0.419547	Stable	0.871635	42.5409	51.3173	43.8193	51.0335	89.627	24.7977	265.325	91.0333	68.1846	7.54736	85.5896
ENSSSCT00000008608	ENSSSCG00000007857	ACSM3	3	25247725	25283709	227.386	-1.18126	0.787127	-1.50985	0.131083	0.413746	Stable	0.882455	472.1	299.351	368.082	332.218	152.026	348.246	20.2612	12.6185	220.788	0	275.557
ENSSSCT00000027749	ENSSSCG00000026453	ACSM5	3	25393190	25422476	66.2176	0.506137	0.765518	0.660584	0.508879	0.810944	Stable	0.293385	12.451	0.712741	6.81633	93.061	157.698	42.0483	169.808	18.9277	76.843	82.1823	67.8454
ENSSSCT00000044534	ENSSSCG00000007133	ACSS1	17	30800427	30839742	1297.99	-0.43592	0.423093	-1.03037	0.302838	0.644984	Stable	0.518789	1713.05	991.422	2534.7	1327.87	981.359	1353.09	493.987	1361.89	412.355	1220.99	1887.15
ENSSSCT00000056062	ENSSSCG00000007133	ACSS1	17	30800427	30839742	577.918	0.52206	0.633302	0.824012	0.409933	0.741509	Stable	0.387287	467.95	1339.95	221.044	357.234	120.259	285.712	1628.61	315.462	330.1	155.14	1135.63
ENSSSCT00000063197	ENSSSCG00000007133	ACSS1	17	30800427	30839742	76.1519	0.169272	0.425282	0.397982	0.690643	0.906898	Stable	0.160746	69.5181	126.155	78.8747	42.0276	36.3046	77.6275	107.095	146.014	45.4564	59.5403	49.0574
ENSSSCT00000007971	ENSSSCG00000007286	ACSS2	17	38260147	38315757	11581.1	-1.38192	0.511045	-2.7054	0.00682221	0.0594714	Stable	2.16607	24626	22721.5	16936.6	11979.9	11835.3	10656.5	1447.23	3579.14	8470.05	2225.63	12914.6
ENSSSCT00000048008	ENSSSCG00000007286	ACSS2	17	38260147	38315757	353.943	-1.09584	0.342236	-3.2019	0.00136526	0.0185233	Down	2.86479	756.398	318.595	589.126	359.236	307.455	494.876	319.355	250.567	103.9	181.975	211.886
ENSSSCT00000053340	ENSSSCG00000000939	ACSS3	5	100279698	100429165	237.083	-0.809392	0.86968	-0.943001	0.34568	0.686582	Stable	0.461325	1.03758	136.846	673.843	88.0578	17.0178	1064.14	0.964819	379.456	222.953	1.67719	21.9193
ENSSSCT00000011432	ENSSSCG00000010447	ACTA2	14	100867733	100886713	237.261	-0.0667654	0.838577	-0.0796417	0.936522	0.98466	Stable	0.0284819	11.4134	711.315	66.2158	209.137	252.998	217.788	756.418	87.4281	0	22.6421	274.513
ENSSSCT00000054750	ENSSSCG00000010447	ACTA2	14	100867733	100886713	1361.56	1.668	0.742307	2.24405	NA	NA	NA	NA	158.75	230.215	156.776	218.143	1321.72	1083.55	456.359	822.004	9288.26	369.821	871.552
ENSSSCT00000042531	ENSSSCG00000007585	ACTB	3	4082216	4090356	2802.69	2.43299	0.754495	3.22402	NA	NA	NA	NA	260.433	539.545	1122.75	650.427	755.59	229.648	23602.4	1598.04	700.245	1057.47	313.133
ENSSSCT00000005302	ENSSSCG00000004803	ACTC1	1	136281167	136286547	1155.96	-0.426951	0.598243	-0.713881	0.475301	0.78796	Stable	0.323031	587.272	2495.31	887.097	1454.95	2064.83	494.876	886.668	439.844	1376.68	102.309	1925.77
ENSSSCT00000025260	ENSSSCG00000028355	ACTG1	12	1313641	1323217	61247.8	0.40387	0.222173	1.81782	0.0690922	0.285423	Stable	1.16057	31163.8	43016	66921.8	62701.1	65557.1	50305.9	68359.3	88156.3	73532.3	63781.9	60230
ENSSSCT00000076195	ENSSSCG00000028355	ACTG1	12	1313641	1323217	420.457	1.18512	0.34037	3.48157	0.000498477	0.00849103	Up	3.30236	186.765	228.79	162.618	395.259	316.531	273.853	955.171	797.668	309.537	524.961	473.874
ENSSSCT00000009083	ENSSSCG00000008294	ACTG2	3	69096782	69121351	9883.65	1.61594	0.622329	2.59448	NA	NA	NA	NA	3344.13	6183.74	5046.03	2909.91	5664.66	3457.66	4606.04	7060.04	60580.4	4907.46	4960.02
ENSSSCT00000053043	ENSSSCG00000008294	ACTG2	3	69096782	69121351	250.023	0.705509	0.862687	0.815864	0.414578	0.745059	Stable	0.382394	143.187	312.18	0	101.066	313.127	91.6436	137.004	429.028	1047.66	0	175.354
ENSSSCT00000064546	ENSSSCG00000008294	ACTG2	3	69096782	69121351	192.615	0.977382	0.571326	1.71005	0.0872559	0.327444	Stable	1.05921	61.2174	86.2416	195.726	96.063	154.295	163.88	82.0096	153.224	830.121	91.4069	204.58
ENSSSCT00000075630	ENSSSCG00000008294	ACTG2	3	69096782	69121351	146.308	1.18826	0.657428	1.80569	0.0709661	0.29025	Stable	1.14895	40.4658	189.589	49.6618	50.0328	132.739	34.5011	95.5171	175.757	718.644	83.8595	38.6197
ENSSSCT00000076210	ENSSSCG00000008294	ACTG2	3	69096782	69121351	1049.55	0.614179	0.797158	0.799149	0.424204	0.752647	Stable	0.372425	123.472	0	0	170.112	2047.81	0	702.388	809.386	7691.88	0	0
ENSSSCT00000079845	ENSSSCG00000008294	ACTG2	3	69096782	69121351	552.33	0.409706	0.873574	0.467596	0.640073	0.883024	Stable	0.19377	1801.24	50.6046	79.8485	0	388.006	0	2804.73	480.404	0	12.5789	458.217
ENSSSCT00000012873	ENSSSCG00000011762	ACTL6A	13	117598496	117628488	2954.34	-0.0969187	0.160763	-0.602865	0.546598	0.833441	Stable	0.262332	2890.71	3692.71	2985.55	3083.02	2646.83	2969.25	3287.14	1982	3452.52	2644.93	2863.08
ENSSSCT00000065394	ENSSSCG00000040533	ACTMAP	6	48962838	48970959	173.73	0.59396	0.207166	2.86709	0.00414261	0.041758	Stable	2.38273	130.736	112.613	135.353	142.093	195.137	128.301	174.632	224.429	206.719	167.719	293.301
ENSSSCT00000027004	ENSSSCG00000036702	ACTN1	7	92550007	92644842	11202	0.762966	0.351462	2.17075	0.0299501	0.167172	Stable	1.5236	4330.87	9820.85	7455.12	9199.03	13913.7	5643.09	14618.9	23888.6	13050.3	13417.5	7883.63
ENSSSCT00000082067	ENSSSCG00000036702	ACTN1	7	92550007	92644842	755.097	0.411965	0.873711	0.47011	0.638277	0.88234	Stable	0.194991	1370.65	0	0	4.00263	47.6498	1743.39	3150.13	5.40792	4.32918	62.0561	1918.46
ENSSSCT00000011106	ENSSSCG00000010144	ACTN2	14	54666623	54742778	76.2535	-0.0293789	0.784926	-0.037496	0.97009	0.992409	Stable	0.0131882	473.138	0	0	0	0	0	238.31	0	0	0	127.341
ENSSSCT00000023830	ENSSSCG00000010144	ACTN2	14	54666623	54742778	95.9962	-0.323967	0.784959	-0.43178	NA	NA	Stable	NA	0	2.85096	0	0	779.415	0	5.78891	258.679	0	9.22455	0
ENSSSCT00000061348	ENSSSCG00000010144	ACTN2	14	54666623	54742778	348.482	-0.334056	0.862785	-0.388506	0.697642	0.909689	Stable	0.156368	0	743.389	158.723	242.159	1275.2	24.7977	8.68337	767.925	409.108	192.877	10.4378
ENSSSCT00000069068	ENSSSCG00000010144	ACTN2	14	54666623	54742778	221.264	0.252703	0.855937	0.294806	0.768142	0.935524	Stable	0.114559	270.809	526.003	55.5044	158.104	0	146.63	227.697	0	400.449	270.866	377.847
ENSSSCT00000003289	ENSSSCG00000002965	ACTN4	6	47493919	47565998	520.835	0.356354	0.805374	0.443146	0.65766	0.891965	Stable	0.181999	1620.71	225.226	0	110.072	0	0	0	922.952	79.0076	0	2771.22
ENSSSCT00000052020	ENSSSCG00000002965	ACTN4	6	47493919	47565998	308.821	-0.358208	0.882727	-0.409635	0.682074	0.902956	Stable	0.166169	0	53.4556	673.843	504.331	1039.22	0	159.195	324.475	71.4315	571.083	0
ENSSSCT00000057230	ENSSSCG00000002965	ACTN4	6	47493919	47565998	492.346	-0.386788	0.722447	-0.535811	0.592089	0.858494	Stable	0.227613	150.45	106.198	1391.51	614.403	1089.14	48.5172	88.7633	181.165	456.729	166.88	1122.06
ENSSSCT00000060244	ENSSSCG00000002965	ACTN4	6	47493919	47565998	148.586	-0.208338	0.865116	-0.242847	0.808124	0.94859	Stable	0.0925221	123.472	21.3822	714.741	0	0	175.74	0	52.2766	0	72.9578	473.874
ENSSSCT00000063930	ENSSSCG00000002965	ACTN4	6	47493919	47565998	672.797	0.304952	0.859198	0.353652	0.7236	0.919333	Stable	0.140501	1185.96	190.302	738.111	0	0	916.436	0	611.996	0	1948.06	1809.91
ENSSSCT00000030515	ENSSSCG00000022299	ACTR10	1	187307660	187336523	6819.52	-0.192328	0.134337	-1.43169	0.152234	0.450212	Stable	0.817489	7987.32	8865.07	7149.36	6663.37	5417.33	7307.77	5757.07	5891.03	6446.15	6404.35	7125.85
ENSSSCT00000070266	ENSSSCG00000022299	ACTR10	1	187307660	187336523	187.676	-0.542955	0.88133	-0.623187	0.533162	0.825157	Stable	0.273141	348.628	204.557	183.067	243.16	340.356	146.63	0	356.923	0	0	241.112
ENSSSCT00000011578	ENSSSCG00000010585	ACTR1A	14	113480196	113498740	154.577	-0.456792	0.419021	-1.09019	0.275631	0.615914	Stable	0.559672	135.923	140.41	145.091	271.178	133.873	239.352	109.025	134.297	75.7607	50.3157	265.119
ENSSSCT00000088139	ENSSSCG00000008194	ACTR1B	3	56610304	56620164	1858.04	0.0921355	0.175846	0.523956	0.600309	0.862541	Stable	0.221625	1368.57	1736.24	1954.34	2062.35	1867.42	1831.79	1295.75	2378.58	2128.88	1994.18	1820.34
ENSSSCT00000009152	ENSSSCG00000008358	ACTR2	3	76691280	76729252	180.223	1.16507	0.678269	1.71604	0.0861551	0.324825	Stable	1.06472	96.4953	34.9243	77.9009	168.11	32.9011	203.772	572.138	55.8819	622.32	63.7332	54.2763
ENSSSCT00000064075	ENSSSCG00000008358	ACTR2	3	76691280	76729252	1068.24	0.984398	0.698139	1.40862	0.158948	0.461086	Stable	0.798744	946.276	51.3173	971.814	876.575	74.8783	1074.93	3771.48	633.628	2373.47	433.554	542.763
ENSSSCT00000017110	ENSSSCG00000015710	ACTR3	15	20104812	20167421	17524.6	-0.30993	0.867536	-0.362162	0.717231	0.917489	Stable	0.144341	15220.3	19021.6	0	45617.9	12753.1	36984.1	13339.6	0	0	11338.6	38495.5
ENSSSCT00000043395	ENSSSCG00000015710	ACTR3	15	20104812	20167421	1064.34	0.182941	0.731705	0.249941	0.802633	0.94677	Stable	0.0954832	615.287	1373.45	1655.39	33.0217	2121.55	113.207	1657.56	1123.95	1098.53	1828.14	87.6771
ENSSSCT00000053589	ENSSSCG00000015710	ACTR3	15	20104812	20167421	18128.5	-0.173323	0.730056	-0.237488	0.812278	0.949778	Stable	0.0902954	29469.4	35533	26511.6	1185.78	22598.5	1009.16	22805.4	16097.6	23952.3	19237.4	1013.51
ENSSSCT00000008041	ENSSSCG00000007349	ACTR5	17	41702540	41724393	983.595	-0.162959	0.443294	-0.367614	0.713161	0.915903	Stable	0.146812	1206.71	1375.59	1134.43	135.089	1225.28	1147.16	1105.68	940.978	989.218	831.887	727.511
ENSSSCT00000000963	ENSSSCG00000025682	ACTR6	5	83908884	83929045	993.663	-0.725646	0.236683	-3.06587	0.00217038	0.0260452	Stable	2.66346	865.345	1826.04	943.575	1023.67	1268.39	1362.79	717.825	499.331	850.685	850.336	722.292
ENSSSCT00000073787	ENSSSCG00000025682	ACTR6	5	83908884	83929045	55.9963	-0.0435028	0.78485	-0.0555735	0.955682	0.989426	Stable	0.0196868	123.472	0	49.6618	157.103	22.6904	0	0	0	0	0	263.031
ENSSSCT00000080482	ENSSSCG00000025682	ACTR6	5	83908884	83929045	283.573	2.44183	0.744292	3.27843	0.00104386	0.0150091	Up	2.98136	168.089	6.41467	10.7114	159.104	5.6726	16.1724	754.488	686.806	536.819	667.522	107.509
ENSSSCT00000053516	ENSSSCG00000011458	ACTR8	13	35963945	35987140	3301.53	-0.0101665	0.113127	-0.0898675	0.928393	0.982251	Stable	0.0322684	3411.57	3855.21	3401.35	3027.99	2824.95	3350.92	3563.08	3347.5	3290.18	3578.29	2665.8
ENSSSCT00000060330	ENSSSCG00000015874	ACVR1	15	64750796	64891544	90.5483	2.09446	0.811996	2.5814	0.00983996	0.0775479	Stable	2.00701	21.7893	2.85096	27.2653	7.00459	2.26904	67.9241	11.5778	221.725	11.9053	598.757	22.9631
ENSSSCT00000068474	ENSSSCG00000000233	ACVR1B	5	17314276	17350722	1713.2	-0.0660893	0.410414	-0.16103	0.87207	0.968054	Stable	0.0594486	2391.63	1724.12	2430.51	2043.34	1582.65	333.152	1604.49	1579.11	1885.36	1187.45	2083.38
ENSSSCT00000071034	ENSSSCG00000000233	ACVR1B	5	17314276	17350722	740.067	-0.364862	0.214423	-1.7016	0.0888312	0.331121	Stable	1.05143	681.692	721.294	886.123	882.579	633.062	1145.01	673.444	666.076	504.35	492.255	854.852
ENSSSCT00000060597	ENSSSCG00000015873	ACVR1C	15	64455989	64529107	661.9	-1.82374	0.441584	-4.13086	3.61407e-05	0.00100048	Down	4.442	1375.84	1171.75	966.945	1012.66	677.308	788.135	64.6429	191.981	262.998	198.747	569.901
ENSSSCT00000073989	ENSSSCG00000011257	ACVR2B	13	23237699	23267373	271.609	0.31627	0.51347	0.615904	0.537958	0.828118	Stable	0.269252	255.246	177.472	202.542	321.211	419.772	73.3149	294.27	536.286	412.355	60.3789	234.849
ENSSSCT00000064488	ENSSSCG00000000232	ACVRL1	5	17268130	17286276	372.017	-0.986492	0.60125	-1.64188	0.100614	0.355549	Stable	0.997342	352.778	260.863	946.496	681.447	41.9772	685.71	512.319	141.507	125.546	229.775	113.771
ENSSSCT00000027267	ENSSSCG00000023325	ACY1	13	34113677	34119830	99.5426	-0.325261	0.784965	-0.433618	0.664566	0.895104	Stable	0.177462	0	226.652	585.231	0	0	0	252.783	0	30.3043	0	0
ENSSSCT00000060619	ENSSSCG00000023325	ACY1	13	34113677	34119830	95.7918	-0.219991	0.446946	-0.492191	0.622584	0.875132	Stable	0.205802	111.021	175.334	74.0059	107.07	54.4569	94.8781	120.602	65.7964	129.875	99.7929	20.8755
ENSSSCT00000062795	ENSSSCG00000023325	ACY1	13	34113677	34119830	111.933	-0.981628	0.784918	-8.17333	NA	NA	Stable	NA	0	0	0	0	0	1231.26	0	0	0	0	0
ENSSSCT00000062937	ENSSSCG00000023325	ACY1	13	34113677	34119830	53.6746	-0.758637	0.876521	-0.878063	0.379909	0.717877	Stable	0.42032	1.03758	214.535	2.92129	30.0197	189.465	8.62528	0.964819	0	2.16459	94.7613	45.9261
ENSSSCT00000030730	ENSSSCG00000025224	ACYP2	3	86945647	87109139	217.957	-0.0518663	0.845097	-0.0613875	0.951051	0.988329	Stable	0.0217964	359.004	295.787	213.254	0	205.348	267.384	294.27	142.409	0	259.965	360.102
ENSSSCT00000081342	ENSSSCG00000021255	ADA	17	47044497	47072245	987.33	0.0330449	0.2343	0.141038	0.88784	0.972784	Stable	0.0516654	1177.66	975.742	1014.66	842.553	732.9	1116.97	1440.47	688.609	1044.42	695.196	1131.45
ENSSSCT00000005202	ENSSSCG00000004710	ADAL	1	128095940	128120765	829.844	-0.379402	0.311619	-1.21753	0.223403	0.553497	Stable	0.650912	1055.22	957.211	343.738	965.633	1263.85	997.298	689.845	458.772	843.108	842.788	710.811
ENSSSCT00000049753	ENSSSCG00000004710	ADAL	1	128095940	128120765	60.1413	0.825778	0.880089	0.941997	0.346194	0.68715	Stable	0.46068	119.322	49.1791	0	0	0	0	61.7484	14.4211	271.656	33.5438	111.684
ENSSSCT00000081611	ENSSSCG00000004710	ADAL	1	128095940	128120765	276.108	-0.111646	0.601866	-0.18551	0.852829	0.962382	Stable	0.0691381	213.742	456.154	577.441	39.0256	70.3402	366.575	156.301	137.902	318.195	170.235	531.282
ENSSSCT00000032619	ENSSSCG00000004595	ADAM10	1	113289209	113412798	322.147	-0.965927	0.764694	-1.26767	0.204917	0.528439	Stable	0.688423	294.674	831.768	310.63	794.521	180.389	231.804	54.0299	230.738	242.434	0	372.628
ENSSSCT00000068164	ENSSSCG00000004595	ADAM10	1	113289209	113412798	3519.29	-1.08177	0.791532	-1.37451	0.169283	0.476939	Stable	0.771387	6776.46	9934.18	4211.52	3634.38	1639.38	3740.14	1665.28	0	3438.45	1815.56	1856.88
ENSSSCT00000075460	ENSSSCG00000004595	ADAM10	1	113289209	113412798	443.159	0.0597377	0.338255	0.17661	0.859815	0.964725	Stable	0.065595	274.96	222.375	545.307	338.222	562.722	664.147	452.5	386.666	389.626	705.259	332.964
ENSSSCT00000088907	ENSSSCG00000004595	ADAM10	1	113289209	113412798	7303.2	-0.371928	0.883202	-0.424701	0.671055	0.898109	Stable	0.173242	18127.6	831.056	15281.2	0	9105.65	10296.4	5398.16	12304.8	255.422	8734.81	0
ENSSSCT00000060197	ENSSSCG00000017349	ADAM11	12	18575719	18597356	115.222	0.887378	0.380328	2.33295	0.0196508	0.125798	Stable	1.70662	40.4658	76.976	79.8485	88.0578	162.236	42.0483	152.441	224.429	124.464	166.88	109.596
ENSSSCT00000011758	ENSSSCG00000010746	ADAM12	14	135302813	135682159	230.491	0.314679	0.785065	0.401402	0.688124	0.90572	Stable	0.162333	0	312.893	0	540.354	0	31.2666	1303.47	0	347.417	0	0
ENSSSCT00000074893	ENSSSCG00000010746	ADAM12	14	135302813	135682159	3087.91	2.75772	0.42567	6.47652	9.3865e-11	7.84822e-09	Up	10.0275	963.915	557.363	950.391	462.303	913.288	749.321	7800.56	11759.5	1964.37	4492.36	3353.65
ENSSSCT00000048928	ENSSSCG00000006533	ADAM15	4	94736646	94748098	635.457	0.191202	0.677874	0.282003	0.777941	0.939207	Stable	0.109053	1024.09	540.257	256.099	228.15	291.572	1191.37	962.889	1556.58	22.7282	260.803	655.491
ENSSSCT00000049133	ENSSSCG00000006533	ADAM15	4	94736646	94748098	770.909	0.235863	0.646391	0.364817	0.715248	0.916859	Stable	0.145543	705.557	1404.81	87.6386	157.103	1615.56	243.664	1561.08	1256.44	362.569	601.273	484.312
ENSSSCT00000033196	ENSSSCG00000008641	ADAM17	3	126795426	126853995	111.595	1.77952	0.530899	3.34909	0.000810766	0.012431	Up	3.0911	73.6684	59.8702	38.9505	24.0158	58.995	31.2666	116.743	62.1911	164.509	510.705	86.6333
ENSSSCT00000048512	ENSSSCG00000008641	ADAM17	3	126795426	126853995	304.897	-0.0850127	0.260284	-0.32661	0.743963	0.927429	Stable	0.128449	329.952	384.88	296.024	390.256	230.307	247.977	352.159	255.975	253.257	433.554	179.529
ENSSSCT00000018565	ENSSSCG00000017052	ADAM19	16	65715517	65814758	5206.67	0.167308	0.25942	0.644931	0.518972	0.816935	Stable	0.284856	3503.92	3175.97	4695.48	5417.55	6686.86	6070.04	6597.43	7422.37	5362.78	3851.67	4489.28
ENSSSCT00000064509	ENSSSCG00000017052	ADAM19	16	65715517	65814758	120.142	1.46521	0.824563	1.77529	0.0758501	0.301733	Stable	1.12004	12.451	6.41467	16.5539	14.0092	29.4975	201.616	3.85928	36.9541	367.981	615.529	16.7004
ENSSSCT00000077836	ENSSSCG00000017052	ADAM19	16	65715517	65814758	259.153	0.427823	0.516995	0.827413	0.408003	0.740003	Stable	0.389336	225.156	273.692	17.5277	315.207	238.249	252.29	363.737	274.001	309.537	418.459	162.829
ENSSSCT00000082057	ENSSSCG00000017052	ADAM19	16	65715517	65814758	297.169	0.00102348	0.844606	0.00121709	0.999029	0.999758	Stable	0.000421947	30.0899	672.827	341.79	681.447	41.9772	14.0161	38.5928	48.6713	29.222	1361.88	8.3502
ENSSSCT00000088804	ENSSSCG00000017052	ADAM19	16	65715517	65814758	175.325	1.00666	0.802661	1.25188	0.210615	0.536175	Stable	0.676511	191.953	9.26563	8.76386	226.148	152.026	9.70344	27.9797	411.002	15.1521	738.803	137.778
ENSSSCT00000037620	ENSSSCG00000015297	ADAM22	9	68253065	68487619	81.9443	0.427212	0.857893	0.497182	0.61906	0.873341	Stable	0.208267	0	0	11.6851	0	298.379	10.7816	156.301	5.40792	0	408.396	10.4378
ENSSSCT00000041285	ENSSSCG00000015297	ADAM22	9	68253065	68487619	114.389	-0.595434	0.840731	-0.753935	0.450888	0.771876	Stable	0.345931	253.17	0	303.814	214.14	21.5559	226.414	0	0	239.187	0	0
ENSSSCT00000017564	ENSSSCG00000016131	ADAM23	15	109695282	109886148	736.784	-0.645118	0.295978	-2.17961	0.0292861	0.164717	Stable	1.53334	1086.35	1336.39	381.715	725.476	920.095	861.45	528.721	729.168	451.317	509.866	574.076
ENSSSCT00000076220	ENSSSCG00000016131	ADAM23	15	109695282	109886148	80.1383	-0.123906	0.821615	-0.150897	0.880057	0.970338	Stable	0.0554893	139.036	2.13822	262.916	15.0098	78.2818	10.7816	14.4723	0.90132	62.7732	154.302	140.91
ENSSSCT00000010572	ENSSSCG00000009644	ADAM28	14	8375212	8438615	1005.36	-0.932066	0.224101	-4.15909	3.19525e-05	0.000900912	Stable	4.4955	1257.55	1452.57	1384.69	1473.97	705.671	1446.89	766.066	678.694	733.797	458.712	700.373
ENSSSCT00000043164	ENSSSCG00000009644	ADAM28	14	8375212	8438615	83.2095	0.240479	0.784942	0.305546	0.759951	0.932723	Stable	0.119215	267.697	0	0	0	0	92.7218	0	0	151.521	403.364	0
ENSSSCT00000055320	ENSSSCG00000009644	ADAM28	14	8375212	8438615	165.525	1.01618	0.63497	1.59927	0.109761	0.374739	Stable	0.959552	90.2698	33.4988	133.405	95.0624	52.1879	221.023	28.9446	82.0201	121.217	478.838	484.312
ENSSSCT00000040912	ENSSSCG00000007145	ADAM33	17	32023091	32037880	512.569	0.909216	0.353054	2.57514	0.01002	0.0784678	Stable	1.99913	409.845	255.161	409.954	342.224	543.435	201.616	425.485	1114.03	397.203	918.262	621.046
ENSSSCT00000061876	ENSSSCG00000007145	ADAM33	17	32023091	32037880	367.723	0.950318	0.316236	3.00493	0.00265642	0.0303211	Stable	2.5757	308.162	255.161	242.467	360.236	142.949	218.867	466.007	648.951	290.055	356.403	755.693
ENSSSCT00000088459	ENSSSCG00000009646	ADAM7	14	8483329	8554869	947.54	-0.609564	0.860346	-0.741337	0.458489	0.776742	Stable	0.338671	2636.5	1408.38	0	1043.68	1900.32	1245.28	0	510.147	1678.64	0	0
ENSSSCT00000033889	ENSSSCG00000010772	ADAM8	14	141221198	141232306	789.015	1.50505	0.274502	5.48252	4.19303e-08	2.55161e-06	Up	7.37747	252.133	379.891	612.496	405.266	563.856	318.057	1619.93	1169.91	880.989	1459.99	1016.64
ENSSSCT00000079034	ENSSSCG00000015808	ADAM9	15	47523771	47601710	1130.19	0.396628	0.679832	0.583165	0.559782	0.84089	Stable	0.251981	25.9396	1116.15	1418.77	1943.27	743.11	493.797	1581.34	1250.13	1148.32	2531.72	179.529
ENSSSCT00000055181	ENSSSCG00000009645	ADAMDEC1	14	8456134	8471088	38914.7	-0.986366	0.379297	-2.60072	0.00930287	0.0748469	Stable	2.03138	84209.2	46209.1	44174.7	31952	57724.4	40138.8	15458.3	13409.8	49456.6	18916.2	26412.7
ENSSSCT00000031250	ENSSSCG00000026994	ADAMTS10	2	70730172	70751837	60.5629	1.87343	0.485554	3.85415	0.000116132	0.00260486	Up	3.93505	12.451	16.393	28.2391	60.0394	20.4214	12.9379	145.688	155.027	42.2095	83.0209	89.7647
ENSSSCT00000063527	ENSSSCG00000026994	ADAMTS10	2	70730172	70751837	257.864	0.843664	0.507049	1.66352	0.0962075	0.346736	Stable	1.01679	150.45	85.5289	84.7173	125.082	344.894	307.276	312.601	754.405	181.826	340.47	149.26
ENSSSCT00000024262	ENSSSCG00000016816	ADAMTS12	16	19547011	19920513	3956.45	0.73398	0.207365	3.53954	0.000400823	0.00709495	Stable	3.39705	3486.28	2563.73	2578.52	2937.93	2868.07	3730.43	6087.04	6402.98	3368.1	5577.5	3920.42
ENSSSCT00000011243	ENSSSCG00000010272	ADAMTS14	14	73538090	73653560	97.794	0.493368	0.797443	0.617957	0.536604	0.827154	Stable	0.270346	41.5033	39.9135	0	42.0276	245.056	90.5655	76.2207	11.7172	187.237	41.9298	299.563
ENSSSCT00000016619	ENSSSCG00000015250	ADAMTS15	9	57127442	57152547	3587.12	0.630939	0.232773	2.71052	0.00671781	0.0587355	Stable	2.17277	2314.85	3941.46	3663.29	2938.93	2647.97	1643.12	3882.43	5294.36	4851.93	4403.46	3876.58
ENSSSCT00000018627	ENSSSCG00000017109	ADAMTS16	16	76326721	76491003	174.488	1.84181	0.45271	4.06656	4.77124e-05	0.00125656	Up	4.32137	28.0148	59.1575	43.8193	85.0558	174.716	57.1425	253.747	477.7	181.826	337.954	220.237
ENSSSCT00000041094	ENSSSCG00000038452	ADAMTS17	1	138619706	139015473	554.186	0.586535	0.855209	0.684269	0.493806	0.801107	Stable	0.306444	525.017	495.355	0	700.459	628.524	0	788.257	1032.01	616.909	389.947	919.566
ENSSSCT00000063815	ENSSSCG00000038627	ADAMTS18	6	10328944	10652504	56.298	-0.0575477	0.448413	-0.128334	0.897884	0.97573	Stable	0.0467796	61.2174	42.7644	33.1079	51.0335	72.6092	84.0965	41.4872	111.764	15.1521	48.6385	57.4076
ENSSSCT00000015580	ENSSSCG00000014259	ADAMTS19	2	132145310	132409915	338.112	-0.68303	0.606641	-1.12647	0.259965	0.598846	Stable	0.585084	539.543	618.659	344.712	448.294	513.937	45.2827	34.7335	333.489	137.452	206.294	496.837
ENSSSCT00000006968	ENSSSCG00000006359	ADAMTS4	4	89260461	89269244	1897.13	3.34385	0.507632	6.58255	4.62432e-11	4.01331e-09	Up	10.335	225.156	368.487	270.706	433.284	205.348	287.869	6869.51	6708.53	1377.76	3404.7	717.074
ENSSSCT00000013159	ENSSSCG00000012027	ADAMTS5	13	190361744	190413110	426.998	0.348326	0.603268	0.577293	0.563741	0.843449	Stable	0.24892	249.02	94.7945	280.443	309.203	223.5	1078.16	270.149	298.337	479.457	150.947	1262.97
ENSSSCT00000089457	ENSSSCG00000016943	ADAMTS6	16	43702521	44019704	399.036	-1.26594	0.569588	-2.22401	0.026148	0.152359	Stable	1.58256	1342.63	1034.9	284.338	192.126	120.259	381.669	242.17	337.995	104.983	176.105	172.223
ENSSSCT00000001974	ENSSSCG00000001765	ADAMTS7	7	47929033	47994453	1811.42	2.50105	0.306502	8.15897	3.37882e-16	5.45077e-14	Up	15.4712	348.628	459.005	500.514	667.438	724.958	628.567	4173.81	4720.21	2054.2	3782.07	1866.27
ENSSSCT00000016618	ENSSSCG00000015249	ADAMTS8	9	57090617	57110414	150.818	0.582646	0.817097	0.711815	0.476579	0.788847	Stable	0.321865	171.201	219.524	45.7668	16.0105	0	212.398	285.586	416.41	18.399	250.74	22.9631
ENSSSCT00000042241	ENSSSCG00000015249	ADAMTS8	9	57090617	57110414	1488.72	0.445736	0.331018	1.34654	0.17813	0.489959	Stable	0.749264	1160.02	1136.11	1410.98	1388.91	1427.23	1099.72	1165.5	3744.99	1206.76	1223.51	1412.23
ENSSSCT00000012579	ENSSSCG00000011496	ADAMTS9	13	46034833	46207006	384.282	1.67691	0.66774	2.5086	0.0121211	0.0897453	Stable	1.91646	41.5033	31.3606	78.8747	58.0381	403.889	349.324	1385.48	1029.31	274.903	275.898	298.52
ENSSSCT00000055973	ENSSSCG00000011496	ADAMTS9	13	46034833	46207006	116.444	0.397658	0.784992	0.511167	NA	NA	Stable	NA	0	105.486	52.5831	0	226.904	0	0	895.912	0	0	0
ENSSSCT00000037462	ENSSSCG00000040366	ADAMTSL1	1	203936657	204942412	100.023	-0.0978615	0.784975	-0.125676	0.899988	0.976649	Stable	0.0457631	10.3758	231.641	0	0	0	425.873	343.475	0	0	88.8911	0
ENSSSCT00000054691	ENSSSCG00000040366	ADAMTSL1	1	203936657	204942412	653.34	0.688072	0.324074	2.12314	0.0337421	0.181302	Stable	1.47183	600.761	324.297	640.735	566.372	636.465	269.54	534.51	1381.72	672.106	781.571	778.656
ENSSSCT00000028900	ENSSSCG00000026425	ADAMTSL2	1	273119904	273155409	61.4561	0.896044	0.857631	1.04224	0.297298	0.639074	Stable	0.526807	9.33825	129.719	23.3703	23.0151	17.0178	4.31264	0	368.64	6.49377	88.8911	5.21888
ENSSSCT00000042317	ENSSSCG00000001793	ADAMTSL3	7	51006366	51363620	1695.45	1.08212	0.394984	2.73938	0.00615558	0.0551648	Stable	2.21073	374.568	1197.4	1468.43	1455.96	728.361	1343.39	3002.52	3380.85	1353.95	2916.63	1427.88
ENSSSCT00000045912	ENSSSCG00000001793	ADAMTSL3	7	51006366	51363620	54.0008	0.29262	0.442822	0.660804	0.508738	0.81091	Stable	0.293506	50.8416	18.5313	72.0584	74.0486	21.5559	54.9862	82.9744	61.2898	25.9751	54.5087	77.2394
ENSSSCT00000074591	ENSSSCG00000013433	ADAMTSL5	2	76966766	76975820	176.954	-0.197122	0.250705	-0.786265	0.431712	0.757542	Stable	0.364806	197.141	175.334	156.776	117.077	280.226	202.694	129.286	226.231	161.262	162.688	137.778
ENSSSCT00000075620	ENSSSCG00000007547	ADAP1	3	547364	615471	82.8508	-0.891919	0.683423	-1.30683	0.191271	0.509387	Stable	0.718352	101.683	111.188	163.592	63.0414	88.4925	127.223	35.6983	0	101.736	31.028	87.6771
ENSSSCT00000070609	ENSSSCG00000017738	ADAP2	12	42817669	42849922	56.8822	0.157489	0.826237	0.190474	0.848938	0.961265	Stable	0.0711242	81.9691	82.6779	0	50.0328	23.8249	77.6275	67.5373	0	75.7607	122.435	43.8386
ENSSSCT00000007168	ENSSSCG00000006543	ADAR	4	95154358	95197304	169.418	-0.461099	0.78503	-0.638704	0.523016	0.819275	Stable	0.281485	412.958	498.206	0	0	283.63	319.135	0	0	0	0	349.665
ENSSSCT00000066989	ENSSSCG00000006543	ADAR	4	95154358	95197304	218.44	0.328484	0.858231	0.381435	0.702881	0.912011	Stable	0.153118	1.03758	0	552.123	404.265	0	0	384.963	347.008	453.482	259.965	0
ENSSSCT00000087317	ENSSSCG00000006543	ADAR	4	95154358	95197304	5367.68	-0.0473659	0.235301	-0.201298	0.840465	0.958615	Stable	0.0754801	4769.77	6146.68	8151.36	4497.95	4353.15	4775.17	5200.37	5686.43	3841.07	4278.51	7344
ENSSSCT00000013223	ENSSSCG00000012089	ADARB1	13	207691174	207791802	1155.19	1.24916	0.313852	3.9799	6.8943e-05	0.00169929	Up	4.16151	685.843	355.658	609.575	700.459	947.324	883.013	1479.07	2938.3	1344.21	1588.3	1175.29
ENSSSCT00000056371	ENSSSCG00000012089	ADARB1	13	207691174	207791802	68.7134	0.18635	0.871503	0.213479	0.830953	0.955338	Stable	0.0804233	0	180.323	79.8485	41.0269	69.2057	0	4.82409	99.1452	44.3741	233.968	3.13133
ENSSSCT00000079058	ENSSSCG00000011160	ADARB2	10	68013449	68467189	116.729	-0.41804	0.74148	-0.564331	0.572529	0.848267	Stable	0.242203	140.074	62.0084	98.3499	267.175	68.0712	181.131	0	73.9083	33.5512	210.487	149.26
ENSSSCT00000003000	ENSSSCG00000002706	ADAT1	6	12076356	12108088	91.8752	0.613947	0.583413	1.05211	0.292747	0.633783	Stable	0.533508	25.9396	33.4988	86.6648	132.087	107.779	43.1264	53.065	44.1647	241.352	39.414	203.536
ENSSSCT00000048579	ENSSSCG00000039598	ADAT2	1	21801560	21824434	717.695	-0.240907	0.236736	-1.01762	0.30886	0.651206	Stable	0.510238	797.902	1022.78	802.38	745.489	647.811	617.786	527.756	473.193	970.819	509.027	779.7
ENSSSCT00000047042	ENSSSCG00000038810	ADAT3	2	76628633	76634262	77.7937	-0.384687	0.530526	-0.72518	0.468342	0.783648	Stable	0.329437	84.0443	166.069	32.1341	77.0505	72.6092	95.9563	40.5224	26.1383	56.2794	32.7052	172.223
ENSSSCT00000048666	ENSSSCG00000002408	ADCK1	7	100777144	100902948	343.955	-0.464377	0.431788	-1.07553	0.282136	0.623138	Stable	0.549542	361.079	473.973	259.994	540.354	492.381	250.133	65.6077	256.876	415.602	223.905	443.604
ENSSSCT00000017960	ENSSSCG00000016496	ADCK2	18	9153839	9173007	763.602	-0.158051	0.145259	-1.08807	0.276566	0.61708	Stable	0.558201	864.307	757.643	687.476	718.471	872.445	909.967	590.469	665.174	662.365	737.125	934.179
ENSSSCT00000006487	ENSSSCG00000005907	ADCK5	4	393728	410559	137.953	-0.117334	0.404691	-0.289944	0.771859	0.936689	Stable	0.112462	74.706	74.125	114.904	131.086	302.917	162.802	79.1151	120.777	168.838	178.621	109.596
ENSSSCT00000018207	ENSSSCG00000016726	ADCY1	18	50051364	50143628	412.171	-1.28352	0.294625	-4.35621	1.32332e-05	0.0004299	Down	4.87834	445.123	409.113	470.327	688.452	467.422	919.671	121.567	254.172	268.409	217.196	272.425
ENSSSCT00000018619	ENSSSCG00000017101	ADCY2	16	74305736	74524295	171.08	0.287424	0.704568	0.407794	0.683425	0.903507	Stable	0.165309	164.976	146.112	0	118.077	235.98	244.742	140.864	122.58	255.422	225.582	227.543
ENSSSCT00000009387	ENSSSCG00000008578	ADCY3	3	113876339	113982369	223.485	-0.281619	0.833092	-0.345136	0.729992	0.92218	Stable	0.136682	498.04	377.04	425.534	0	384.602	0	0	0	0	316.989	456.13
ENSSSCT00000051123	ENSSSCG00000008578	ADCY3	3	113876339	113982369	507.179	0.0351113	0.447229	0.0785116	0.937421	0.984865	Stable	0.0280653	340.327	261.576	305.761	812.533	270.016	1016.71	669.584	397.482	820.38	316.15	368.453
ENSSSCT00000002224	ENSSSCG00000001988	ADCY4	7	74956220	74972196	103.372	1.9242	0.857358	2.2601	0.0238153	0.143367	Stable	1.62314	0	3.5637	25.3178	0	79.4164	29.1103	436.098	145.113	81.1722	332.084	5.21888
ENSSSCT00000029344	ENSSSCG00000027952	ADCY5	13	136972801	137135347	1563.6	0.736389	0.254352	2.89512	0.00379008	0.0391703	Stable	2.42135	879.871	1181.01	1002.97	1149.75	1847	1095.41	1900.69	3139.3	1561.75	1734.22	1707.62
ENSSSCT00000000184	ENSSSCG00000000175	ADCY6	5	14834426	14850728	3357.51	0.247428	0.575076	0.430205	0.667047	0.896244	Stable	0.175844	4776	562.352	5301.16	3374.21	293.841	4042.02	3428.97	4331.75	3127.83	3908.69	3785.77
ENSSSCT00000063912	ENSSSCG00000039408	ADCY7	6	34519180	34585779	173.054	-0.475888	0.838555	-0.569506	0.569013	0.846441	Stable	0.244878	128.66	153.952	213.254	364.239	230.307	175.74	221.908	0	0	221.389	194.142
ENSSSCT00000061510	ENSSSCG00000031717	ADCY8	4	9645659	9866550	116.955	0.528612	0.33868	1.5608	0.11857	0.392324	Stable	0.926026	84.0443	84.8161	68.1633	74.0486	113.452	155.255	198.753	65.7964	120.135	129.982	192.055
ENSSSCT00000045205	ENSSSCG00000007950	ADCY9	3	38103923	38303538	206.523	-0.691202	0.629452	-1.09879	0.27186	0.611801	Stable	0.565655	242.795	181.036	95.4287	377.247	339.221	305.119	68.5021	290.225	198.06	5.03157	169.092
ENSSSCT00000055920	ENSSSCG00000035186	ADCYAP1	6	105414631	105422294	102.44	0.950094	0.370757	2.56217	0.0104019	0.0804631	Stable	1.98289	134.886	87.6671	47.7143	58.0381	40.8427	53.908	168.843	215.416	114.723	101.47	103.334
ENSSSCT00000009510	ENSSSCG00000008692	ADD1	8	1627062	1710650	259.204	-0.617534	0.643828	-0.959768	0.337172	0.678223	Stable	0.472148	26.9772	229.502	310.63	827.543	326.742	177.896	360.842	27.9409	233.776	142.561	186.836
ENSSSCT00000045353	ENSSSCG00000008692	ADD1	8	1627062	1710650	239.805	0.651334	0.511034	1.27428	0.202565	0.525218	Stable	0.693435	176.389	318.595	139.248	62.0407	314.262	102.425	287.516	621.911	112.559	346.34	156.566
ENSSSCT00000062367	ENSSSCG00000008692	ADD1	8	1627062	1710650	824.363	0.312733	0.330741	0.945546	0.34438	0.685245	Stable	0.462962	1266.89	507.471	690.397	855.561	392.544	724.524	557.665	1063.56	1344.21	817.631	847.545
ENSSSCT00000028719	ENSSSCG00000020736	ADD2	3	71730003	71840861	62.2457	0.64266	0.309118	2.07882	0.0376336	0.194979	Stable	1.42442	44.6161	48.4664	61.347	51.0335	54.4569	35.5793	69.467	123.481	36.7981	90.5683	68.8892
ENSSSCT00000054427	ENSSSCG00000010621	ADD3	14	120451575	120583722	475.283	-0.464857	0.459924	-1.01078	0.31212	0.654583	Stable	0.505679	791.676	888.075	162.618	542.356	447.001	459.296	297.164	174.856	271.656	774.862	418.554
ENSSSCT00000060301	ENSSSCG00000010621	ADD3	14	120451575	120583722	795.649	0.486576	0.646351	0.752494	0.451754	0.772544	Stable	0.345098	401.545	1456.13	621.26	1036.68	38.5737	345.011	1385.48	694.918	160.18	1225.19	1387.18
ENSSSCT00000087340	ENSSSCG00000004114	ADGB	1	18870884	19029417	180.089	0.167026	0.785047	0.211822	0.832246	0.955738	Stable	0.0797485	0	0	0	493.324	0	377.356	320.32	313.659	0	476.322	0
ENSSSCT00000070661	ENSSSCG00000015825	ADGRA2	15	48573197	48610668	5985.17	0.884813	0.181436	4.87671	1.0787e-06	4.74592e-05	Stable	5.9671	4171.09	3815.3	4168.67	4208.76	4801.29	4665.2	7397.27	11376.5	5728.59	8822.02	6682.25
ENSSSCT00000037721	ENSSSCG00000008753	ADGRA3	8	16666606	16787296	4960.21	0.378536	0.316207	1.1971	0.231268	0.563472	Stable	0.635885	4648.37	6240.04	4594.21	2232.46	2566.28	5785.41	3710.69	7138.46	6764.35	6281.08	4600.96
ENSSSCT00000039458	ENSSSCG00000035891	ADGRB1	4	1582330	1647573	166.659	0.026965	0.25768	0.104647	0.916656	0.980342	Stable	0.0377936	129.698	141.123	201.569	150.098	230.307	139.083	111.919	244.258	179.661	176.105	129.428
ENSSSCT00000022604	ENSSSCG00000003604	ADGRB2	6	88256146	88293330	101.18	-0.285013	0.839181	-0.340302	0.733629	0.92362	Stable	0.134523	79.8939	48.4664	106.14	232.152	82.8199	139.083	153.406	0	136.369	0	134.647
ENSSSCT00000066143	ENSSSCG00000004270	ADGRB3	1	48886491	49619769	215.678	1.13158	0.202508	5.58745	2.30429e-08	1.45163e-06	Up	7.63746	143.187	147.537	99.3237	119.078	146.353	178.975	345.405	347.91	282.479	351.371	210.843
ENSSSCT00000010684	ENSSSCG00000009745	ADGRD1	14	24059019	24241176	1441.44	-0.160265	0.836663	-0.191733	0.847952	0.960919	Stable	0.0716289	1156.91	1558.05	1413.9	1424.93	1921.88	1828.56	7.71855	3115.86	0	1722.47	1705.53
ENSSSCT00000036462	ENSSSCG00000013775	ADGRE5	2	64844798	64890939	777.057	1.39106	0.43768	3.17762	0.0014849	0.0197547	Up	2.8283	257.321	292.936	698.187	333.219	412.965	566.034	1848.59	1456.53	296.549	1530.44	854.852
ENSSSCT00000051285	ENSSSCG00000013775	ADGRE5	2	64844798	64890939	2989.77	1.05992	0.857814	1.23391	0.217238	0.544552	Stable	0.663064	2480.86	3277.89	0.973762	478.314	2587.84	1.07816	7357.71	11433.2	3257.71	693.518	1318.29
ENSSSCT00000077637	ENSSSCG00000013775	ADGRE5	2	64844798	64890939	3311.61	1.39576	0.446016	3.12877	0.00175539	0.022315	Up	2.75563	973.253	1453.28	2632.08	1761.16	2023.98	2018.32	7950.11	6220.91	1366.94	7669.79	2357.89
ENSSSCT00000081600	ENSSSCG00000013775	ADGRE5	2	64844798	64890939	1958.56	0.698996	0.48255	1.44834	0.147523	0.443096	Stable	0.831141	1119.55	518.875	1991.34	1532	754.455	3016.69	3635.44	2543.53	847.438	3734.27	1850.61
ENSSSCT00000001930	ENSSSCG00000001726	ADGRF1	7	41806393	41853657	179.508	-0.319625	0.794891	-0.402636	0.687216	0.905191	Stable	0.162907	139.036	75.5505	19.4752	245.161	450.404	295.416	82.0096	83.8228	182.908	0	400.81
ENSSSCT00000001929	ENSSSCG00000001725	ADGRF5	7	41640257	41769232	143.249	0.953748	0.721723	1.32003	0.186824	0.503002	Stable	0.728566	63.2926	51.3173	33.1079	35.023	351.701	4.31264	505.565	111.764	96.3243	90.5683	232.762
ENSSSCT00000037501	ENSSSCG00000002815	ADGRG1	6	19527648	19570893	216.575	0.960527	0.799321	1.19954	0.230319	0.562394	Stable	0.63767	466.913	4.98918	176.251	67.044	11.3452	37.7356	378.209	9.91452	482.704	657.459	89.7647
ENSSSCT00000040726	ENSSSCG00000002815	ADGRG1	6	19527648	19570893	683.986	-0.131345	0.871778	-0.150871	0.880078	0.970338	Stable	0.0554789	214.78	286.522	1294.13	677.444	284.764	1636.65	937.804	0	1050.91	0	1140.85
ENSSSCT00000066416	ENSSSCG00000002815	ADGRG1	6	19527648	19570893	78.4082	2.14082	0.786263	2.72013	0.00652564	0.0574953	Stable	2.18538	19.7141	33.4988	20.449	19.0125	19.2868	4.31264	31.839	600.279	8.65837	102.309	3.13133
ENSSSCT00000068039	ENSSSCG00000029756	ADGRG2	X	15371805	15463619	58.458	1.61477	0.387303	4.16634	3.09529e-05	0.000879357	Up	4.5093	24.902	40.6262	34.0817	19.0125	26.0939	28.0322	48.2409	120.777	130.958	41.9298	128.384
ENSSSCT00000003114	ENSSSCG00000002814	ADGRG3	6	19574530	19599080	217.378	1.54775	0.516964	2.99236	0.00276828	0.0312082	Up	2.55779	147.337	139.697	52.5831	156.102	56.726	89.4873	795.011	247.863	161.262	446.971	98.1149
ENSSSCT00000057757	ENSSSCG00000025503	ADGRG5	6	19463024	19488623	72.4271	3.92846	0.854683	4.82168	1.42357e-06	6.06854e-05	Up	5.84662	1.03758	1.42548	0	2.00131	2.26904	1.07816	361.807	182.968	242.434	1.67719	0
ENSSSCT00000004574	ENSSSCG00000004139	ADGRG6	1	22662022	22801848	1160.03	-0.0524358	0.767012	-0.0683681	0.945493	0.986944	Stable	0.0243418	1602.03	836.045	814.065	1253.82	905.347	1702.42	1019.81	1835.09	868.001	1923.74	0
ENSSSCT00000064165	ENSSSCG00000004139	ADGRG6	1	22662022	22801848	599.445	-0.0830687	0.772227	-0.107592	0.91432	0.979828	Stable	0.038902	279.11	642.892	306.735	32.021	102.107	2360.09	645.464	1182.53	882.071	127.466	33.4008
ENSSSCT00000013089	ENSSSCG00000011962	ADGRG7	13	158338849	158408525	1979.15	-0.127332	0.785128	-0.164032	0.869706	0.967204	Stable	0.0606274	0	7744.64	0	5866.85	0	0	0	671.484	2070.43	0	5417.19
ENSSSCT00000066299	ENSSSCG00000011962	ADGRG7	13	158338849	158408525	723.832	0.191147	0.785114	0.242503	0.80839	0.948732	Stable	0.092379	1589.58	1789.69	0	0	0	0	0	0	518.42	0	4064.46
ENSSSCT00000053432	ENSSSCG00000013773	ADGRL1	2	64997159	65044298	97.2422	0.249813	0.844503	0.294659	NA	NA	Stable	NA	0	0	0.973762	1.00066	2.26904	449.593	1.92964	1.80264	10.823	601.273	0
ENSSSCT00000004163	ENSSSCG00000003761	ADGRL2	6	131727084	132113933	145.523	0.791086	0.442275	1.78841	0.0737095	0.296373	Stable	1.13248	100.646	141.835	95.4287	23.0151	156.564	122.91	100.341	308.252	160.18	233.968	157.61
ENSSSCT00000039570	ENSSSCG00000003761	ADGRL2	6	131727084	132113933	1092.69	0.870371	0.352161	2.47139	0.0134589	0.0967279	Stable	1.87099	1612.4	764.771	540.438	384.252	591.085	795.682	1265.84	1991.92	1318.24	1576.56	1178.42
ENSSSCT00000044796	ENSSSCG00000003761	ADGRL2	6	131727084	132113933	611.192	-0.151402	0.793855	-0.190816	0.848669	0.961226	Stable	0.0712614	685.843	1232.33	1040.95	162.106	373.257	414.014	577.926	1973.89	10.823	245.708	6.26265
ENSSSCT00000050160	ENSSSCG00000003761	ADGRL2	6	131727084	132113933	67.6017	-0.00338989	0.428373	-0.00791159	0.993688	0.998915	Stable	0.00275016	31.1275	62.7212	119.773	114.075	34.0356	44.2046	59.8188	101.849	47.621	51.1543	77.2394
ENSSSCT00000065589	ENSSSCG00000003761	ADGRL2	6	131727084	132113933	58.4723	1.33396	0.593044	2.24748	0.0246094	0.146878	Stable	1.6089	40.4658	6.41467	67.1896	40.0263	27.2285	7.54712	106.13	140.606	20.5636	93.0841	93.9398
ENSSSCT00000045697	ENSSSCG00000035025	ADGRV1	2	97735053	98275748	599.929	0.280923	0.231966	1.21106	0.225874	0.556446	Stable	0.646133	495.965	480.387	438.193	415.272	559.318	885.17	835.533	663.372	514.091	708.613	603.302
ENSSSCT00000010058	ENSSSCG00000009185	ADH5	8	121266764	121282310	8469.09	-0.20301	0.206163	-0.984709	0.324767	0.666398	Stable	0.488428	10641.5	10502.2	10085.3	8416.52	7400.47	7036.07	7632.68	5904.55	8649.71	6037.89	10853.2
ENSSSCT00000050964	ENSSSCG00000009185	ADH5	8	121266764	121282310	1314.63	-0.99695	0.602668	-1.65551	0.0978209	0.349979	Stable	1.00957	3101.34	3049.82	1239.6	719.472	1224.15	1183.82	67.5373	379.456	1531.45	610.497	1353.78
ENSSSCT00000006809	ENSSSCG00000006213	ADHFE1	4	68250646	68285405	170.751	0.134805	0.219623	0.613798	0.539349	0.828665	Stable	0.26813	140.074	145.399	194.752	171.112	173.581	156.333	153.406	235.245	119.053	239	150.304
ENSSSCT00000026549	ENSSSCG00000029161	ADI1	3	131295257	131304309	4724.06	-0.19709	0.147483	-1.33635	0.181433	0.495132	Stable	0.741283	6014.87	6038.34	4524.1	4281.81	4156.88	5085.68	3561.15	4638.19	4701.49	4094.02	4868.17
ENSSSCT00000047495	ENSSSCG00000039103	ADIPOQ	13	124633685	124646646	1829.2	0.6472	0.427921	1.51231	0.130456	0.412842	Stable	0.884537	1654.95	1671.38	1190.91	1159.76	2170.34	734.227	3921.99	2788.68	566.041	2055.4	2207.58
ENSSSCT00000069455	ENSSSCG00000010931	ADIPOR1	10	24907491	24915686	52.2176	0.111628	0.8506	0.130843	0.895899	0.975222	Stable	0.0477409	0	100.496	82.7697	62.0407	0	37.7356	143.758	0	0	147.593	0
ENSSSCT00000081070	ENSSSCG00000010931	ADIPOR1	10	24907491	24915686	739.815	0.21626	0.805313	0.268349	0.788431	0.942625	Stable	0.103236	288.448	270.841	328.158	417.274	418.638	2284.62	175.597	2821.13	613.662	0.838595	518.756
ENSSSCT00000064532	ENSSSCG00000037918	ADIRF	14	87928721	87930937	883.303	1.60931	0.307371	5.23529	1.6473e-07	8.74385e-06	Up	6.78323	428.522	426.932	486.881	432.284	439.059	459.296	1586.16	2129.82	779.253	1875.94	672.191
ENSSSCT00000007822	ENSSSCG00000035666	ADISSP	17	31950169	31956750	1770.07	0.132036	0.697286	0.189327	0.849837	0.961624	Stable	0.0706645	294.674	411.964	537.516	1958.28	3814.25	3054.43	740.981	4276.76	533.572	3507.01	341.314
ENSSSCT00000047518	ENSSSCG00000010315	ADK	14	76836095	77322416	122.622	-0.665008	0.784974	-1.01424	0.310466	0.652632	Stable	0.507986	0	528.854	0	305.2	0	382.747	0	0	132.04	0	0
ENSSSCT00000047969	ENSSSCG00000010315	ADK	14	76836095	77322416	91.8704	0.349306	0.785184	0.446746	0.655059	0.89075	Stable	0.18372	332.027	0	0	0	0	0	191.999	0	257.586	88.0525	140.91
ENSSSCT00000065961	ENSSSCG00000010315	ADK	14	76836095	77322416	1864.3	-0.509747	0.251295	-2.02848	0.0425109	0.210442	Stable	1.3715	1876.99	3302.13	2212.39	2221.46	1685.9	1671.15	1141.38	1158.2	2028.22	1288.92	1920.55
ENSSSCT00000075864	ENSSSCG00000010315	ADK	14	76836095	77322416	62.1167	-0.137777	0.784875	-0.177793	0.858886	0.964419	Stable	0.0660647	0	0	58.4257	0	373.257	0	0	46.8687	0	84.6981	120.034
ENSSSCT00000014648	ENSSSCG00000013408	ADM	2	49229223	49231866	1849.62	0.306295	0.225004	1.36129	0.173424	0.483145	Stable	0.760892	1867.65	1865.96	1495.7	1631.07	1042.62	2099.18	1426.97	2291.16	1701.37	2509.92	2414.25
ENSSSCT00000068751	ENSSSCG00000038632	ADNP2	6	128030715	128113288	55.3609	-1.52045	0.774667	-1.97553	NA	NA	NA	NA	426.447	9.26563	26.2916	15.0098	20.4214	10.7816	7.71855	23.4343	22.7282	25.9965	20.8755
ENSSSCT00000053127	ENSSSCG00000031360	ADO	14	66277947	66278759	833.575	0.118806	0.116559	1.01928	0.308071	0.650299	Stable	0.511349	810.353	863.842	847.173	880.578	739.707	670.616	740.981	973.426	912.375	956.837	773.437
ENSSSCT00000011015	ENSSSCG00000010054	ADORA2A	14	49468877	49485850	460.784	1.03464	0.385228	2.68551	0.00724182	0.0621156	Stable	2.14015	280.148	316.457	304.787	301.198	309.724	315.901	1163.57	512.851	222.953	977.802	363.234
ENSSSCT00000040616	ENSSSCG00000035051	ADORA2B	12	59431513	59449672	2516.11	-0.360924	0.36607	-0.985963	0.324151	0.66584	Stable	0.489252	3525.71	3553.01	2817.09	3020.98	2008.1	1937.45	1431.79	2178.49	2915.7	789.118	3499.78
ENSSSCT00000069134	ENSSSCG00000006788	ADORA3	4	108854357	108873925	68.6809	0.645631	0.481236	1.34134	0.179811	0.492568	Stable	0.745184	52.9168	57.732	36.0292	87.0571	60.1295	26.954	127.356	70.303	72.5138	146.754	17.7442
ENSSSCT00000019603	ENSSSCG00000018009	ADPRM	12	55423889	55442676	359.483	-0.494231	0.800381	-0.618899	0.535983	0.826834	Stable	0.270849	645.377	524.577	562.834	260.171	467.422	150.942	20.2612	627.319	0	109.856	585.558
ENSSSCT00000070466	ENSSSCG00000018009	ADPRM	12	55423889	55442676	809.424	-0.377563	0.354352	-1.06552	0.28664	0.627149	Stable	0.542663	1161.06	443.325	915.336	1150.75	988.166	790.292	312.601	802.175	489.198	720.353	1130.41
ENSSSCT00000004030	ENSSSCG00000003634	ADPRS	6	92237980	92244514	1262.1	-0.124105	0.110929	-1.11878	0.263235	0.602604	Stable	0.579657	1260.66	1424.06	1365.21	1326.87	1268.39	1220.48	1117.26	1086.99	1521.71	1065.02	1226.44
ENSSSCT00000007811	ENSSSCG00000007139	ADRA1D	17	31517021	31538362	69.0513	0.315537	0.361114	0.873797	0.382229	0.719359	Stable	0.417676	56.0295	81.2524	36.0292	51.0335	103.241	43.1264	60.7836	80.2175	66.02	50.3157	131.516
ENSSSCT00000011625	ENSSSCG00000010629	ADRA2A	14	121469527	121470924	568.89	2.03077	0.456906	4.44298	8.87211e-06	0.000304906	Up	5.05197	153.562	111.188	224.939	301.198	344.894	169.271	1072.88	1624.18	502.185	1459.16	294.345
ENSSSCT00000008898	ENSSSCG00000008122	ADRA2B	3	45760541	45764175	517.233	0.593971	0.223399	2.65878	0.00784243	0.0660688	Stable	2.10555	535.393	423.368	357.371	345.226	380.064	469	579.856	954.498	635.308	426.006	583.47
ENSSSCT00000009522	ENSSSCG00000008703	ADRA2C	8	2320226	2321608	57.7092	1.17883	0.470217	2.50596	0.0122119	0.0903042	Stable	1.91322	18.6765	42.0517	25.3178	15.0098	77.1473	32.3448	69.467	164.942	51.9502	76.3122	61.5827
ENSSSCT00000011646	ENSSSCG00000010647	ADRB1	14	124400330	124401739	148.498	0.144677	0.307091	0.471124	0.637552	0.881964	Stable	0.195484	115.172	77.6887	197.674	183.12	150.891	125.067	139.899	221.725	159.097	174.428	88.7209
ENSSSCT00000017229	ENSSSCG00000015821	ADRB3	15	48475144	48479562	51.258	0.659125	0.447624	1.47225	0.140953	0.43141	Stable	0.850925	17.6389	47.0409	50.6356	26.0171	77.1473	20.485	40.5224	112.665	46.5387	72.9578	52.1888
ENSSSCT00000044242	ENSSSCG00000038718	ADRM1	17	61692945	61698144	173.449	0.682924	0.67287	1.01426	0.31046	0.652632	Stable	0.507995	98.5704	239.481	12.6589	93.061	39.7082	285.712	60.7836	306.449	166.674	66.249	538.588
ENSSSCT00000057658	ENSSSCG00000038718	ADRM1	17	61692945	61698144	438.579	-0.449736	0.535051	-0.840684	0.400525	0.733948	Stable	0.39737	729.421	550.236	233.703	228.15	129.335	1165.49	140.864	500.233	490.28	272.544	384.109
ENSSSCT00000041198	ENSSSCG00000010874	ADSS2	10	17220207	17259182	384.151	0.335615	0.244597	1.37211	0.170029	0.478025	Stable	0.769478	292.599	369.2	323.289	251.165	422.041	396.763	671.514	443.45	392.873	384.077	278.688
ENSSSCT00000001142	ENSSSCG00000001048	ADTRP	7	8243371	8313648	2493.05	-1.28805	0.562146	-2.29296	0.0218501	0.135026	Stable	1.66055	4385.86	3208.76	3432.51	2943.93	2346.19	4714.8	343.475	694.017	994.63	342.986	4016.45
ENSSSCT00000000632	ENSSSCG00000000587	AEBP2	5	53617358	53691509	3996.26	0.255392	0.179347	1.42401	0.154444	0.453833	Stable	0.811229	3877.45	3470.33	2298.08	3953.59	3893.67	4525.04	4926.36	4916.7	3978.52	4408.5	3710.62
ENSSSCT00000089424	ENSSSCG00000000587	AEBP2	5	53617358	53691509	165.438	-1.32249	0.883228	-1.59642	NA	NA	NA	NA	109.984	44.9027	1299.97	81.0532	90.7616	0	113.849	0	28.1397	51.1543	0
ENSSSCT00000044439	ENSSSCG00000023907	AFAP1	8	3069959	3202533	75.698	-1.11264	0.876174	-1.30402	0.192228	0.510713	Stable	0.716184	19.7141	328.573	183.067	160.105	0	0	5.78891	8.11188	110.394	3.35438	13.5691
ENSSSCT00000073988	ENSSSCG00000014431	AFAP1L1	2	150445126	150510002	74.0554	0.889907	0.450784	1.97365	0.0484211	0.228665	Stable	1.31497	59.1423	52.7428	73.0321	40.0263	21.5559	64.6896	127.356	174.856	95.242	78.828	27.1382
ENSSSCT00000083150	ENSSSCG00000014431	AFAP1L1	2	150445126	150510002	472.04	1.28082	0.30476	4.20249	2.63998e-05	0.000774062	Up	4.5784	257.321	175.334	185.988	247.162	424.31	395.685	863.513	734.576	416.684	856.206	635.659
ENSSSCT00000039396	ENSSSCG00000004018	AFDN	1	1570272	1698694	91.7264	0.419248	0.880486	0.474814	0.634919	0.880731	Stable	0.197281	2.07517	0	161.644	6.00394	9.07616	237.195	36.6631	404.693	2.16459	148.431	1.04378
ENSSSCT00000043070	ENSSSCG00000004018	AFDN	1	1570272	1698694	115.063	0.213679	0.784996	0.271235	0.786211	0.941617	Stable	0.104461	0	0	163.592	0	0	355.793	39.5576	551.608	0	155.14	0
ENSSSCT00000073335	ENSSSCG00000004018	AFDN	1	1570272	1698694	158.181	0.243555	0.375019	0.649455	0.516045	0.815286	Stable	0.287313	89.2322	62.7212	250.257	162.106	171.312	136.926	136.039	262.284	158.015	110.695	200.405
ENSSSCT00000083946	ENSSSCG00000004018	AFDN	1	1570272	1698694	332.993	-0.234752	0.786683	-0.298643	0.765212	0.934419	Stable	0.116218	135.923	1103.32	215.201	405.266	0	338.542	528.721	456.969	80.0899	135.852	263.031
ENSSSCT00000085884	ENSSSCG00000004018	AFDN	1	1570272	1698694	92.1436	0.141506	0.821611	0.171548	0.863793	0.965751	Stable	0.0635903	0	0	246.362	1.00066	0	227.492	36.6631	357.824	0	144.238	0
ENSSSCT00000010103	ENSSSCG00000023593	AFF1	8	131728873	131924819	2075.03	-0.405625	0.783527	-0.518468	0.604132	0.86469	Stable	0.218868	3103.41	3049.82	1533.67	1402.92	1404.54	4073.29	2003.93	2786.88	950.256	2516.62	0
ENSSSCT00000073192	ENSSSCG00000023593	AFF1	8	131728873	131924819	110.051	0.266246	0.702011	0.379149	0.704577	0.912642	Stable	0.152071	113.097	0	69.1371	157.103	98.7032	153.099	176.562	107.257	90.9128	104.824	139.866
ENSSSCT00000013917	ENSSSCG00000012730	AFF2	X	120777734	121263569	201.365	0.96453	0.785027	1.52081	0.128308	0.409104	Stable	0.891747	118.285	0	0	0	0	0	0	660.668	638.555	797.504	0
ENSSSCT00000041296	ENSSSCG00000012730	AFF2	X	120777734	121263569	80.3707	-0.448711	0.784914	-0.619094	0.535854	0.826805	Stable	0.270953	0	0	0	221.145	2.26904	489.485	0	0	0	0	171.179
ENSSSCT00000008956	ENSSSCG00000055832	AFF3	3	54135532	54727885	415.788	-0.3537	0.40985	-0.863023	0.388125	0.724132	Stable	0.411029	299.862	238.768	358.344	563.37	710.209	614.551	696.599	326.278	189.402	370.659	205.624
ENSSSCT00000064001	ENSSSCG00000055832	AFF3	3	54135532	54727885	220.461	0.658547	0.874731	0.754058	0.450814	0.771813	Stable	0.346002	0	0	290.181	421.276	0	0	521.967	319.067	434.001	242.354	196.23
ENSSSCT00000022746	ENSSSCG00000040199	AFG1L	1	74367617	74591853	205.436	-0.688101	0.787707	-1.05383	0.291962	0.633123	Stable	0.534673	0	504.62	128.537	681.447	0	736.384	0	0	0	208.81	0
ENSSSCT00000056646	ENSSSCG00000040199	AFG1L	1	74367617	74591853	76.7257	-0.980932	0.784819	-8.00126	1.23149e-15	1.65554e-13	Stable	14.9096	438.898	0	405.085	0	0	0	0	0	0	0	0
ENSSSCT00000009950	ENSSSCG00000009084	AFG2A	8	100917319	101241099	2115.65	-0.206745	0.610112	-0.33891	0.734678	0.923972	Stable	0.133903	2307.59	2590.1	2114.04	2060.35	2232.73	2339.61	31.839	2430.86	2371.31	2710.34	2083.38
ENSSSCT00000025900	ENSSSCG00000022947	AFG3L2	6	97200922	97235366	75.8955	1.24134	0.654574	1.89458	0.0581486	0.256631	Stable	1.23546	74.706	36.3498	15.5802	36.0236	79.4164	8.62528	67.5373	212.712	17.3167	40.2526	246.331
ENSSSCT00000009157	ENSSSCG00000008363	AFTPH	3	77351881	77422238	3466.49	-0.248517	0.350589	-0.708865	0.478409	0.790405	Stable	0.320201	3909.61	1820.34	5351.79	1856.22	5198.37	4342.83	3334.41	2859.89	3868.13	1802.98	3786.82
ENSSSCT00000022299	ENSSSCG00000008363	AFTPH	3	77351881	77422238	54.5956	0.0762374	0.692162	0.110124	0.912311	0.979222	Stable	0.0398569	32.1651	32.7861	183.067	13.0085	17.0178	39.8919	37.6279	9.0132	30.3043	157.656	48.0137
ENSSSCT00000017173	ENSSSCG00000015772	AGA	15	39701310	39713496	1309.45	-0.0135742	0.125248	-0.108377	0.913696	0.979765	Stable	0.0391981	1484.78	1316.43	1215.25	1265.83	1182.17	1427.48	1162.61	1378.12	1120.18	1636.1	1214.95
ENSSSCT00000045380	ENSSSCG00000016317	AGAP1	15	135441906	135993311	2080.42	0.538936	0.58191	0.925907	0.354495	0.694662	Stable	0.45039	551.994	255.874	2359.42	2450.61	1486.22	2949.85	3345.99	4660.73	980.56	2878.9	964.448
ENSSSCT00000053870	ENSSSCG00000016317	AGAP1	15	135441906	135993311	120.836	0.0936595	0.816803	0.114288	0.909009	0.978248	Stable	0.0414316	1.03758	290.085	0	0	308.589	56.0643	0	542.595	0	130.821	0
ENSSSCT00000041217	ENSSSCG00000038732	AGAP2	5	23017176	23033517	62.5606	-0.326208	0.784864	-0.435091	0.663496	0.894686	Stable	0.178162	105.834	0.712741	0	0	213.29	190.834	0	0	177.497	0	0
ENSSSCT00000031193	ENSSSCG00000025610	AGAP3	18	6081681	6145522	125.348	0.911684	0.879283	1.03632	0.300052	0.641923	Stable	0.522804	0	101.922	0	0	206.483	70.0804	158.23	313.659	373.392	87.2139	67.8454
ENSSSCT00000037156	ENSSSCG00000025610	AGAP3	18	6081681	6145522	565.548	0.267921	0.500486	0.535285	0.592453	0.858629	Stable	0.227346	204.404	913.734	660.21	720.473	393.678	184.365	578.891	167.646	987.054	787.441	623.134
ENSSSCT00000072028	ENSSSCG00000025610	AGAP3	18	6081681	6145522	309.426	0.975334	0.839895	1.15899	0.246461	0.582047	Stable	0.608252	442.011	47.0409	8.76386	12.0079	14.7488	495.954	22.1908	1738.65	23.8105	394.978	203.536
ENSSSCT00000082307	ENSSSCG00000025610	AGAP3	18	6081681	6145522	50.7334	0.197773	0.78482	0.250998	NA	NA	Stable	NA	234.494	0	0	0	0	0	0	323.574	0	0	0
ENSSSCT00000037982	ENSSSCG00000040838	AGBL2	2	14933197	14972397	216.225	-0.293845	0.754598	-0.389694	0.696763	0.909511	Stable	0.156915	618.4	201.706	210.333	203.133	72.6092	146.63	332.862	189.277	104.983	298.54	0
ENSSSCT00000038642	ENSSSCG00000040838	AGBL2	2	14933197	14972397	127.978	-0.1756	0.772192	-0.227511	0.820026	0.951792	Stable	0.0861723	9.33825	226.652	167.487	98.0643	77.1473	245.821	0	239.751	117.97	114.888	110.64
ENSSSCT00000080784	ENSSSCG00000040838	AGBL2	2	14933197	14972397	143.06	0.112039	0.758958	0.147593	0.882664	0.971275	Stable	0.0542047	0	89.8053	222.018	133.087	241.653	131.536	17.3667	120.777	278.15	106.502	232.762
ENSSSCT00000009363	ENSSSCG00000008558	AGBL5	3	112047290	112066977	512.826	0.69927	0.864298	0.807137	0.419588	0.74919	Stable	0.377177	23.8644	9.26563	0	1074.7	23.8249	842.043	916.578	39.6581	1058.49	770.669	881.99
ENSSSCT00000045676	ENSSSCG00000008558	AGBL5	3	112047290	112066977	406.567	-0.708025	0.856959	-0.880231	0.378734	0.716914	Stable	0.421666	962.877	746.952	915.336	76.0499	991.57	4.31264	0	775.135	0	0	0
ENSSSCT00000056994	ENSSSCG00000008558	AGBL5	3	112047290	112066977	1009.04	0.127509	0.756847	0.168429	0.866246	0.966167	Stable	0.0623588	1238.87	1291.49	1008.82	0	1082.33	1110.51	666.69	1494.39	809.557	958.515	1438.32
ENSSSCT00000017692	ENSSSCG00000016248	AGFG1	15	128898705	128975510	54.551	-0.16203	0.354157	-0.45754	0.647283	0.886657	Stable	0.188906	61.2174	29.9351	67.1896	39.0256	60.1295	87.331	47.2761	37.8555	41.1272	40.2526	88.7209
ENSSSCT00000058789	ENSSSCG00000016248	AGFG1	15	128898705	128975510	230.786	0.423173	0.64458	0.656279	0.511645	0.812834	Stable	0.291031	197.141	263.714	196.7	325.213	22.6904	158.49	266.29	194.685	62.7732	62.8947	788.05
ENSSSCT00000064137	ENSSSCG00000007664	AGFG2	3	8468044	8490831	586.208	0.399622	0.20424	1.95663	0.0503913	0.234602	Stable	1.29764	374.568	529.566	539.464	667.438	594.488	360.106	691.775	779.642	684.011	726.224	501.012
ENSSSCT00000015395	ENSSSCG00000014094	AGGF1	2	85890481	85934358	2524.14	0.37432	0.84825	0.440343	0.659689	0.892934	Stable	0.180661	0	3247.25	0	3314.17	0	3690.54	8722.93	3032.94	2856.18	2901.54	0
ENSSSCT00000075893	ENSSSCG00000016492	AGK	18	8263896	8368972	580.733	1.0327	0.860683	1.24602	0.212758	0.538996	Stable	0.672115	0	0	0	955.627	2.26904	0	1184.8	883.294	1153.73	1012.18	1196.17
ENSSSCT00000084115	ENSSSCG00000016492	AGK	18	8263896	8368972	57.2377	-2.49508	0.882957	-4.56527	4.9886e-06	0.000183392	Down	5.30202	297.786	63.4339	102.245	0	2.26904	163.88	0	0	0	0	0
ENSSSCT00000087628	ENSSSCG00000016492	AGK	18	8263896	8368972	292.61	-1.64802	0.499182	-3.30243	0.000958499	0.014057	Down	3.01841	264.584	513.886	294.076	67.044	916.692	543.393	113.849	99.1452	164.509	147.593	93.9398
ENSSSCT00000047118	ENSSSCG00000006872	AGL	4	118177377	118269101	989.193	0.7939	0.785116	1.12529	0.260468	0.599527	Stable	0.584245	0	0	0	0	0	1210.77	851.935	0	6711.32	961.03	1146.07
ENSSSCT00000053207	ENSSSCG00000006872	AGL	4	118177377	118269101	1137.65	0.394018	0.785121	0.506152	0.61275	0.869284	Stable	0.212717	0	0	1856.96	945.62	985.897	0	0	8725.68	0	0	0
ENSSSCT00000063944	ENSSSCG00000006872	AGL	4	118177377	118269101	151.507	1.91916	0.79198	2.42193	NA	NA	NA	NA	36.3154	21.3822	19.4752	6.00394	142.949	39.8919	32.8038	13.5198	1180.78	93.0841	80.3707
ENSSSCT00000066817	ENSSSCG00000003463	AGMAT	6	74773324	74784457	506.415	-1.63894	0.641838	-2.55867	0.0105073	0.08108	Stable	1.97851	948.351	657.147	787.773	802.526	655.752	728.836	71.3966	72.1056	220.788	10.0631	615.827
ENSSSCT00000062448	ENSSSCG00000005935	AGO2	4	2919511	3015334	1975.52	1.16922	0.46186	2.53106	0.0113719	0.0857412	Stable	1.94417	598.686	426.219	547.254	2880.89	1528.2	1265.76	3519.66	2649.88	2474.13	3412.24	2427.82
ENSSSCT00000080755	ENSSSCG00000003630	AGO3	6	91984303	92215149	65.8711	0.814759	0.564243	1.4436	0.148851	0.445135	Stable	0.827249	67.4429	23.5204	34.0817	22.0144	77.1473	57.1425	30.8742	161.336	179.661	41.0912	30.2695
ENSSSCT00000033826	ENSSSCG00000001435	AGPAT1	7	24204905	24213193	152.201	0.456063	0.856562	0.531277	0.595227	0.859922	Stable	0.225318	0	270.841	192.805	72.0473	74.8783	91.6436	136.039	536.286	61.6909	0	237.981
ENSSSCT00000055863	ENSSSCG00000038081	AGPAT3	13	206884538	206906353	242.147	0.293664	0.515125	0.570022	0.568663	0.846237	Stable	0.245145	334.102	393.433	126.589	272.179	46.5153	130.457	242.17	503.838	164.509	136.691	313.133
ENSSSCT00000066184	ENSSSCG00000023983	AGPS	15	83146002	83391984	237.855	-1.16279	0.821771	-2.40871	0.016009	0.109005	Stable	1.79564	158.75	486.089	0	529.347	0	1414.55	0	0	0	27.6736	0
ENSSSCT00000079285	ENSSSCG00000023983	AGPS	15	83146002	83391984	209.334	-0.872371	0.793481	-1.53408	0.125009	0.402827	Stable	0.903059	728.384	0	837.435	0	617.179	29.1103	0	0	0	90.5683	0
ENSSSCT00000026717	ENSSSCG00000015363	AGR2	9	86041369	86053857	279.43	-1.74844	0.730641	-2.40601	0.0161278	0.10957	Stable	1.79243	720.083	1116.15	549.202	71.0466	103.241	56.0643	17.3667	48.6713	68.1846	33.5438	290.169
ENSSSCT00000050291	ENSSSCG00000022204	AGRN	6	63365983	63398309	278.907	-1.38798	0.621957	-2.23444	0.0254545	0.149996	Stable	1.59424	319.576	500.344	64.2683	579.38	107.779	844.2	88.7633	208.205	254.34	68.7648	32.357
ENSSSCT00000011150	ENSSSCG00000010184	AGT	14	59643292	59656833	1714.05	0.654561	0.260379	2.51385	0.0119421	0.0886646	Stable	1.92292	1618.63	1356.35	1452.85	1078.71	941.651	1660.37	1617.04	2908.56	1983.85	2897.35	1339.16
ENSSSCT00000050329	ENSSSCG00000010184	AGT	14	59643292	59656833	150.294	-0.25036	0.826655	-0.303277	0.761679	0.933338	Stable	0.118228	155.638	13.5421	263.889	2.00131	262.074	308.354	167.878	162.238	0	220.551	97.0711
ENSSSCT00000011993	ENSSSCG00000010957	AGTPBP1	10	29440145	29590454	1232.48	-0.575198	0.161987	-3.55088	0.00038395	0.00686159	Stable	3.41572	1449.5	1474.66	1424.61	1375.9	1275.2	1704.57	900.176	843.636	792.241	940.065	1376.74
ENSSSCT00000034453	ENSSSCG00000011695	AGTR1	13	88934868	88983105	396.27	0.2722	0.303669	0.896364	0.370059	0.709059	Stable	0.43173	435.785	314.319	387.557	336.221	291.572	401.076	189.104	456.969	332.265	681.778	532.325
ENSSSCT00000039756	ENSSSCG00000010863	AHCTF1	10	15042275	15132326	167.829	-0.225163	0.179408	-1.25503	0.209469	0.53483	Stable	0.678881	163.938	197.429	143.143	191.125	224.635	157.411	127.356	127.987	187.237	144.238	181.617
ENSSSCT00000047033	ENSSSCG00000010863	AHCTF1	10	15042275	15132326	78.6726	-0.0391101	0.251579	-0.155454	0.876463	0.969164	Stable	0.0572663	71.5933	104.06	58.4257	76.0499	99.8377	67.9241	76.2207	78.4149	45.4564	87.2139	100.202
ENSSSCT00000056819	ENSSSCG00000007278	AHCY	17	37726084	37744461	2973.09	0.0174326	0.236446	0.0737294	0.941226	0.985656	Stable	0.0263062	2252.59	3001.35	1991.34	3559.33	3622.52	3311.03	2564.49	2433.56	4396.29	2390	3181.43
ENSSSCT00000007467	ENSSSCG00000006816	AHCYL1	4	110092907	110132646	138.309	-0.0464507	0.574399	-0.0808694	0.935546	0.984274	Stable	0.0289349	207.517	63.4339	95.4287	183.12	63.5331	230.726	234.451	228.935	150.439	33.5438	30.2695
ENSSSCT00000079967	ENSSSCG00000006816	AHCYL1	4	110092907	110132646	5416.11	0.00423859	0.280962	0.0150878	0.987962	0.997771	Stable	0.0052597	5706.71	4143.87	4116.09	6573.31	6846.82	5065.2	5475.35	5635.05	5986.18	2461.28	7567.37
ENSSSCT00000083275	ENSSSCG00000006816	AHCYL1	4	110092907	110132646	102.516	-0.431815	0.609187	-0.709042	0.478298	0.790341	Stable	0.320301	64.3302	47.7536	252.204	74.0486	82.8199	188.678	113.849	164.942	103.9	18.4491	16.7004
ENSSSCT00000018038	ENSSSCG00000016568	AHCYL2	18	19260228	19441883	4219.24	-0.918931	0.460126	-1.99748	0.0457729	0.22041	Stable	1.33939	5429.67	5513.76	1352.56	2144.41	9298.52	8967.06	3173.29	3626.91	1726.26	2649.12	2530.11
ENSSSCT00000050415	ENSSSCG00000016568	AHCYL2	18	19260228	19441883	5705.62	0.4494	0.688184	0.652689	0.513957	0.814244	Stable	0.289073	5977.52	745.527	6994.53	3636.39	4120.57	6771.93	1238.83	1558.38	8057.69	1121.2	22539.3
ENSSSCT00000004605	ENSSSCG00000004166	AHI1	1	28566266	28760468	2957.89	0.674455	0.304128	2.21763	0.0265803	0.153875	Stable	1.57544	2206.94	1525.98	1361.32	3429.25	2830.63	2493.78	5168.53	4155.99	2395.12	4287.74	2681.46
ENSSSCT00000065502	ENSSSCG00000004166	AHI1	1	28566266	28760468	125.805	-0.334398	0.859609	-0.390261	0.696344	0.909467	Stable	0.157176	0	63.4339	181.12	58.0381	575.201	3.23448	6.75373	161.336	145.028	184.491	5.21888
ENSSSCT00000041688	ENSSSCG00000032843	AHRR	16	79730926	79810188	903.487	-0.0167575	0.141859	-0.118128	0.905967	0.977957	Stable	0.0428878	932.787	801.833	1037.06	941.618	939.382	797.839	943.593	983.34	1007.62	916.585	636.703
ENSSSCT00000087012	ENSSSCG00000032843	AHRR	16	79730926	79810188	205.257	0.354095	0.319785	1.1073	0.268166	0.607957	Stable	0.571596	161.863	139.697	210.333	117.077	317.665	142.317	315.496	237.949	274.903	207.972	132.559
ENSSSCT00000002675	ENSSSCG00000002406	AHSA1	7	100510301	100520346	5039.69	0.0788497	0.169054	0.466419	0.640916	0.8836	Stable	0.193199	4502.07	5248.62	5080.12	4939.24	4489.29	5217.22	4491.23	4602.14	7462.43	3972.43	5431.81
ENSSSCT00000000723	ENSSSCG00000000667	AICDA	5	62777352	62787369	1122.54	0.666807	0.704627	0.945565	0.34437	0.685245	Stable	0.462974	321.651	180.323	349.58	2101.38	1741.49	279.244	4139.07	122.58	1158.06	1260.41	694.11
ENSSSCT00000011854	ENSSSCG00000010835	AIDA	10	11428399	11466643	5609.02	0.100223	0.0648406	1.54568	0.122181	0.398151	Stable	0.912996	5819.81	5743.26	5187.23	5420.56	4872.76	5541.74	5440.61	6272.29	5677.72	5765.34	5957.87
ENSSSCT00000085724	ENSSSCG00000010835	AIDA	10	11428399	11466643	228.677	0.0171619	0.437253	0.0392511	0.96869	0.992018	Stable	0.0138151	507.378	292.936	188.91	82.0538	182.658	109.972	224.803	182.968	314.948	252.417	176.398
ENSSSCT00000061790	ENSSSCG00000032341	AIF1	7	23726787	23731671	2445.1	-0.66293	0.252225	-2.62834	0.00858034	0.0705234	Stable	2.0665	3598.34	2917.25	2523.02	3220.11	2052.35	3370.33	2061.82	1306.01	1476.25	2916.63	1453.98
ENSSSCT00000049035	ENSSSCG00000034178	AIF1L	1	271072734	271102803	55.5342	0.0952241	0.881872	0.107849	0.914115	0.979823	Stable	0.038999	0	173.909	0	19.0125	30.632	90.5655	54.0299	163.139	66.02	0	13.5691
ENSSSCT00000013838	ENSSSCG00000012657	AIFM1	X	106670520	106708317	3907.3	-0.633262	0.254391	-2.48934	0.0127979	0.0932792	Stable	1.89286	5627.85	5136.01	4990.53	4103.69	3313.93	4878.68	2443.89	2913.07	3186.28	1742.6	4643.76
ENSSSCT00000089571	ENSSSCG00000012657	AIFM1	X	106670520	106708317	178.212	-0.497372	0.801334	-0.622106	0.533872	0.825628	Stable	0.272562	326.839	20.6695	22.3965	430.282	483.305	12.9379	23.1557	23.4343	192.649	405.88	18.788
ENSSSCT00000090348	ENSSSCG00000012657	AIFM1	X	106670520	106708317	313.834	0.02914	0.761264	0.0382813	0.969463	0.992153	Stable	0.0134686	273.922	387.018	253.178	0	374.391	571.425	138.934	162.238	650.46	133.337	507.275
ENSSSCT00000053389	ENSSSCG00000010258	AIFM2	14	73055228	73074567	384.041	-0.679912	0.396899	-1.71314	0.0866872	0.326024	Stable	1.06205	480.401	535.268	263.889	676.444	591.085	256.602	190.069	363.232	417.766	107.34	342.358
ENSSSCT00000004571	ENSSSCG00000004136	AIG1	1	21913239	22165083	549.9	-1.39417	0.5065	-2.75364	0.00589367	0.0536508	Stable	2.22961	1136.15	365.636	894.887	945.62	677.308	677.085	117.708	435.338	175.332	65.4104	558.42
ENSSSCT00000056974	ENSSSCG00000004136	AIG1	1	21913239	22165083	1262.81	-0.708434	0.321898	-2.20084	0.027747	0.158739	Stable	1.55678	1315.66	2134.66	1698.24	1161.76	1085.74	1856.59	509.424	717.451	1254.38	675.908	1481.12
ENSSSCT00000023345	ENSSSCG00000024168	AIMP1	8	115432088	115476704	541.128	-0.0958848	0.79087	-0.121275	0.903473	0.977445	Stable	0.0440846	582.084	1171.03	801.406	521.342	79.4164	226.414	320.32	0	750.031	548.441	951.923
ENSSSCT00000067771	ENSSSCG00000024168	AIMP1	8	115432088	115476704	53.9182	0.466869	0.703395	0.66326	0.507164	0.810144	Stable	0.294851	85.0818	69.1358	20.449	45.0295	44.2463	0	41.4872	74.8096	58.444	132.498	21.9193
ENSSSCT00000090001	ENSSSCG00000024168	AIMP1	8	115432088	115476704	982.343	-0.0580971	0.226485	-0.256515	0.797553	0.944846	Stable	0.0982403	801.014	789.717	1063.35	836.549	949.593	1564.41	863.513	891.406	858.261	1321.63	866.333
ENSSSCT00000026197	ENSSSCG00000024245	AIMP2	3	5109618	5117958	299.424	-0.0803701	0.404335	-0.198774	0.842439	0.959214	Stable	0.0744613	408.808	297.926	309.656	181.119	474.229	172.506	209.366	213.613	612.579	172.751	241.112
ENSSSCT00000057069	ENSSSCG00000024245	AIMP2	3	5109618	5117958	73.9038	-0.140043	0.786793	-0.178074	0.858665	0.964345	Stable	0.0661764	2.07517	72.6995	169.435	38.0249	136.142	51.7517	0	78.4149	82.2545	74.635	107.509
ENSSSCT00000023963	ENSSSCG00000029201	AJUBA	7	76063058	76076585	206.324	1.59649	0.353694	4.51288	6.39535e-06	0.000228175	Up	5.19414	157.713	66.2849	57.4519	102.067	141.815	98.1126	499.776	293.83	171.003	277.575	403.941
ENSSSCT00000027088	ENSSSCG00000023595	AK3	1	217236482	217261367	7604.3	-0.654667	0.246545	-2.65539	0.00792178	0.0665057	Stable	2.10118	12086.8	10475.1	7525.23	8975.89	6938.72	8865.71	4316.6	4691.37	7384.5	4121.7	8265.66
ENSSSCT00000076024	ENSSSCG00000023595	AK3	1	217236482	217261367	1224.68	-0.725389	0.437269	-1.65908	0.0971002	0.348552	Stable	1.01278	1960	2100.45	2165.65	1248.82	670.501	916.436	455.394	649.852	831.203	565.213	1908.02
ENSSSCT00000082107	ENSSSCG00000023595	AK3	1	217236482	217261367	185.685	0.0068375	0.78505	0.00871627	NA	NA	Stable	NA	0	0	1105.22	0	0	0	0	0	0	0	937.31
ENSSSCT00000004175	ENSSSCG00000003773	AK5	6	135745881	136020541	139.222	0.719186	0.822396	0.872818	0.382762	0.719752	Stable	0.417071	265.621	14.9676	18.5015	231.152	0	31.2666	323.214	324.475	17.3167	229.775	75.1518
ENSSSCT00000056587	ENSSSCG00000003773	AK5	6	135745881	136020541	76.685	0.201539	0.702545	0.286827	0.774245	0.937568	Stable	0.111122	26.9772	27.7969	27.2653	29.019	85.089	227.492	76.2207	38.7568	10.823	39.414	254.681
ENSSSCT00000069526	ENSSSCG00000003773	AK5	6	135745881	136020541	91.3896	0.108597	0.883155	0.122781	0.90228	0.977049	Stable	0.0446585	17.6389	138.272	169.435	0	182.658	2.15632	0	114.468	204.554	176.105	0
ENSSSCT00000053504	ENSSSCG00000034994	AKAP1	12	33396473	33411440	880.268	-1.01789	0.302993	-3.35948	0.000780903	0.0120676	Down	3.1074	1154.83	780.451	1184.09	1972.29	884.925	927.218	381.103	798.57	634.225	380.722	584.514
ENSSSCT00000026010	ENSSSCG00000024030	AKAP10	12	59732123	59789131	146.704	-0.91819	0.564463	-1.62728	0.103677	0.361991	Stable	0.984316	26.9772	89.0926	115.878	136.089	536.628	243.664	86.8337	116.27	89.8306	109.856	62.6265
ENSSSCT00000038778	ENSSSCG00000024030	AKAP10	12	59732123	59789131	2010.91	0.15446	0.26135	0.591009	0.554514	0.838131	Stable	0.256087	2054.42	1766.17	2312.68	2446.6	789.626	2092.71	2116.81	2319.1	2007.66	2032.76	2181.49
ENSSSCT00000043093	ENSSSCG00000032986	AKAP17A	AEMK02000569.1	896208	905152	435.583	0.446259	0.823719	0.544065	0.586397	0.855685	Stable	0.231808	618.4	0	0	0	0	877.623	717.825	685.905	1299.84	0	591.82
ENSSSCT00000081228	ENSSSCG00000032986	AKAP17A	AEMK02000569.1	896208	905152	1903.91	-0.693303	0.470204	-1.47467	0.1403	0.430487	Stable	0.852941	862.232	3505.26	2590.21	3802.49	2298.54	948.781	1375.83	1434.9	770.595	2660.02	694.11
ENSSSCT00000064398	ENSSSCG00000000720	AKAP3	5	65797376	65819765	100.653	-0.30621	0.431734	-0.709255	0.478166	0.790193	Stable	0.320421	134.886	37.0625	114.904	169.111	78.2818	131.536	135.075	59.4871	56.2794	138.368	52.1888
ENSSSCT00000041802	ENSSSCG00000024517	AKAP6	7	66915881	67375177	350.025	-0.221646	0.847229	-0.262022	0.793305	0.94368	Stable	0.10056	487.664	1252.29	13.6327	21.0138	501.458	49.5954	86.8337	1068.06	10.823	354.726	4.1751
ENSSSCT00000037551	ENSSSCG00000036790	AKAP7	1	32221066	32362149	641.671	-1.72168	0.471162	-3.65526	0.000256923	0.00497661	Down	3.5902	1558.45	1228.05	1138.33	747.49	275.688	796.76	117.708	133.395	347.417	221.389	493.706
ENSSSCT00000037683	ENSSSCG00000036790	AKAP7	1	32221066	32362149	733.598	-0.644618	0.259471	-2.48435	0.012979	0.0942815	Stable	1.88676	560.295	906.606	1003.95	806.529	1004.05	1000.53	548.982	430.831	375.557	532.508	899.734
ENSSSCT00000043979	ENSSSCG00000036790	AKAP7	1	32221066	32362149	1685.54	-1.46346	0.494168	-2.96269	0.00304966	0.0334085	Down	2.51575	3803.78	3103.27	2229.91	2334.53	947.324	2126.13	327.074	481.305	1323.65	286.8	1577.14
ENSSSCT00000015116	ENSSSCG00000013838	AKAP8L	2	62184763	62221935	187.717	0.121917	0.443255	0.275045	0.783282	0.940892	Stable	0.106082	302.974	184.6	262.916	128.084	73.7438	127.223	67.5373	302.844	209.965	149.27	255.725
ENSSSCT00000077269	ENSSSCG00000013838	AKAP8L	2	62184763	62221935	58.6372	0.467452	0.452093	1.03396	0.301153	0.643025	Stable	0.521213	49.804	18.5313	73.0321	21.0138	69.2057	64.6896	126.391	68.5003	38.9626	63.7332	51.145
ENSSSCT00000080221	ENSSSCG00000013838	AKAP8L	2	62184763	62221935	66.6018	0.120962	0.321569	0.37616	0.706798	0.913959	Stable	0.150705	46.6913	60.583	91.5336	34.0223	96.4342	54.9862	84.9041	67.599	55.1971	90.5683	50.1012
ENSSSCT00000023446	ENSSSCG00000015310	AKAP9	9	71895635	72054897	48.0513	-0.77535	0.784695	-1.29399	NA	NA	Stable	NA	0	483.238	0	0	14.7488	0	0	0	8.65837	0	21.9193
ENSSSCT00000063634	ENSSSCG00000015310	AKAP9	9	71895635	72054897	2217.45	-0.299557	0.490859	-0.610312	0.541655	0.830212	Stable	0.266277	4338.14	2610.77	1082.82	1280.84	2770.5	2573.57	3196.44	1297.9	403.696	2732.98	2104.25
ENSSSCT00000064131	ENSSSCG00000015310	AKAP9	9	71895635	72054897	226.458	-1.78786	0.883234	-2.2958	0.0216876	0.134341	Stable	1.66379	652.64	1677.08	12.6589	22.0144	0	8.62528	64.6429	0	4.32918	46.9613	2.08755
ENSSSCT00000056088	ENSSSCG00000033335	AKIP1	9	531544	537679	57.2305	0.868459	0.826956	1.04813	0.29458	0.63587	Stable	0.530796	0	0	62.3208	78.0512	14.7488	52.8299	68.5021	27.0396	156.933	102.309	66.8016
ENSSSCT00000004048	ENSSSCG00000003652	AKIRIN1	6	94891363	94905662	1830.78	-0.33056	0.280234	-1.17959	0.238163	0.571605	Stable	0.623126	1785.68	2786.1	2320.47	1763.16	1186.71	2298.64	1284.17	2152.35	1132.08	1222.67	2206.54
ENSSSCT00000004762	ENSSSCG00000004307	AKIRIN2	1	56046327	56070163	579.16	0.218957	0.554744	0.39467	0.693086	0.907605	Stable	0.159213	166.013	420.517	342.764	194.127	1211.67	868.997	185.245	425.423	1123.42	808.406	624.178
ENSSSCT00000028192	ENSSSCG00000023894	AKNA	1	254945239	254987764	65.6498	0.418357	0.847237	0.493369	0.621752	0.874757	Stable	0.206383	0	50.6046	0	176.116	24.9594	0	136.039	0	207.801	126.628	0
ENSSSCT00000042479	ENSSSCG00000029256	AKR1A1	6	165811247	165824896	68.9026	0.122355	0.880806	0.138723	0.889669	0.973049	Stable	0.0507716	54.9919	84.1034	24.344	38.0249	0	182.209	0	77.5135	62.7732	233.968	0
ENSSSCT00000043057	ENSSSCG00000029256	AKR1A1	6	165811247	165824896	486.727	-0.279632	0.530799	-0.526867	0.598286	0.861483	Stable	0.223091	531.243	687.795	880.281	456.299	315.396	330.995	327.074	320.87	884.236	51.9929	567.814
ENSSSCT00000065341	ENSSSCG00000040608	AKR1B1	18	14684036	14752310	2682.38	0.259885	0.145517	1.78594	0.0741094	0.297412	Stable	1.13013	2027.44	2580.83	2176.36	2695.77	2297.4	2982.19	3544.74	3018.52	3074.8	2773.23	2334.92
ENSSSCT00000077521	ENSSSCG00000040608	AKR1B1	18	14684036	14752310	193.772	0.276748	0.371161	0.745612	0.455902	0.774702	Stable	0.341129	251.095	177.472	168.461	102.067	173.581	183.287	354.088	106.356	181.826	315.312	117.947
ENSSSCT00000017987	ENSSSCG00000016519	AKR1D1	18	11416068	11531726	117.032	-0.636053	0.218171	-2.91508	0.00355602	0.0373841	Stable	2.44904	156.675	169.632	87.6386	166.109	104.376	155.255	107.095	84.7241	86.5837	88.8911	80.3707
ENSSSCT00000003878	ENSSSCG00000003491	AKR7A2	6	77754174	77761667	1502.34	-0.531813	0.321919	-1.65203	0.0985275	0.351442	Stable	1.00644	1859.35	2195.95	2028.35	1587.04	1634.84	1226.95	777.644	1090.6	1662.41	570.245	1892.36
ENSSSCT00000072543	ENSSSCG00000003491	AKR7A2	6	77754174	77761667	191.666	0.477959	0.610223	0.783036	0.433606	0.75903	Stable	0.362905	64.3302	76.976	109.061	388.255	86.2235	223.179	50.1706	83.8228	163.427	316.989	545.894
ENSSSCT00000050545	ENSSSCG00000039139	AKT1	AEMK02000452.1	3039291	3061592	155.354	0.681024	0.482507	1.4112	0.158186	0.46014	Stable	0.800832	245.907	116.889	76.9272	80.0525	163.371	31.2666	124.462	237.949	111.476	333.761	186.836
ENSSSCT00000050885	ENSSSCG00000039139	AKT1	AEMK02000452.1	3039291	3061592	212.269	1.22714	0.569039	2.15535	0.0311344	0.17187	Stable	1.50676	130.736	176.76	60.3732	51.0335	208.752	105.66	239.275	74.8096	93.0774	535.862	658.622
ENSSSCT00000003549	ENSSSCG00000003194	AKT1S1	6	54881588	54890641	213.598	0.422674	0.882983	0.477185	0.63323	0.879862	Stable	0.198438	0	296.5	2.92129	356.234	0	278.165	303.918	261.383	443.741	406.719	0
ENSSSCT00000011894	ENSSSCG00000010872	AKT3	10	16441447	16741337	186.388	-0.950053	0.785008	-2.30484	NA	NA	Stable	NA	0	0	0	2034.33	0	0	0	0	0	15.9333	0
ENSSSCT00000035590	ENSSSCG00000010872	AKT3	10	16441447	16741337	350.234	-0.0110242	0.78509	-0.0140383	NA	NA	Stable	NA	0	0	0	0	2128.36	0	1723.17	0	0	0	1.04378
ENSSSCT00000045011	ENSSSCG00000010872	AKT3	10	16441447	16741337	343.093	1.1346	0.402644	2.81752	0.00483965	0.0465711	Up	2.31519	264.584	112.613	143.143	263.173	275.688	236.117	226.732	777.839	580.111	667.522	226.499
ENSSSCT00000055643	ENSSSCG00000010872	AKT3	10	16441447	16741337	1616.12	0.639939	0.881574	0.725156	0.468356	0.783648	Stable	0.329424	1458.84	1031.34	1457.72	0	0	1709.96	0	5439.47	1751.15	2525.01	2403.81
ENSSSCT00000060104	ENSSSCG00000026181	AKTIP	6	31747606	31758279	1322.63	-0.447565	0.205061	-2.18259	0.0290661	0.163771	Stable	1.53661	1750.4	1865.96	1865.73	1006.66	1176.5	1378.97	950.346	1135.66	1166.71	927.487	1324.55
ENSSSCT00000012517	ENSSSCG00000011437	ALAS1	13	34333113	34347589	6860.78	-0.809039	0.272064	-2.97375	0.00294181	0.0325228	Stable	2.53139	9871.57	9036.13	6910.79	6651.36	8967.24	9935.25	3075.84	4375.01	5376.85	3221.04	8047.51
ENSSSCT00000013502	ENSSSCG00000012347	ALAS2	X	47871523	47896000	139.273	0.772973	0.658354	1.17323	0.240703	0.574883	Stable	0.618519	213.742	195.291	61.347	26.0171	27.2285	69.0023	156.301	561.523	72.5138	94.7613	54.2763
ENSSSCT00000013072	ENSSSCG00000011946	ALCAM	13	153794993	153998208	290.28	0.947255	0.633392	1.49449	0.135048	0.420804	Stable	0.869513	101.683	354.232	164.566	316.207	121.394	79.7839	641.604	293.83	70.3492	983.672	65.7578
ENSSSCT00000032688	ENSSSCG00000011946	ALCAM	13	153794993	153998208	405.993	-0.34396	0.499659	-0.688433	0.49118	0.79899	Stable	0.308759	597.648	609.393	140.222	265.174	671.636	436.655	170.773	425.423	225.118	767.315	156.566
ENSSSCT00000047007	ENSSSCG00000003168	ALDH16A1	6	54529468	54548144	1071.33	-0.0454884	0.138769	-0.327799	0.743064	0.926957	Stable	0.128974	913.073	1352.78	993.237	1164.76	1033.55	1060.91	1135.59	900.419	1270.62	992.058	967.58
ENSSSCT00000011483	ENSSSCG00000010495	ALDH18A1	14	107170689	107221215	9301.79	-0.71076	0.237405	-2.99389	0.00275448	0.0311038	Stable	2.55996	11254.7	18465	9239.05	8115.32	11025.3	9909.37	5154.06	7242.11	7813.09	5911.26	8190.5
ENSSSCT00000027607	ENSSSCG00000028996	ALDH1A1	1	226161299	226217308	6652.37	0.430227	0.269404	1.59695	0.110277	0.376003	Stable	0.957514	7465.41	7329.83	7029.59	3539.32	4264.66	4708.33	6109.23	8754.52	9703.86	9045.09	5226.18
ENSSSCT00000050861	ENSSSCG00000028996	ALDH1A1	1	226161299	226217308	1854.53	0.294549	0.60078	0.490196	0.623995	0.875936	Stable	0.204819	2322.11	481.1	634.893	2858.88	1544.08	2087.32	443.817	1245.62	2623.49	745.511	5413.02
ENSSSCT00000027950	ENSSSCG00000025578	ALDH1A2	1	113932739	114037046	1328.03	0.652226	0.579711	1.12475	0.260697	0.599852	Stable	0.583864	901.66	460.43	105.166	1762.16	2113.61	756.869	3536.06	1050.04	1357.2	1422.26	1142.93
ENSSSCT00000005324	ENSSSCG00000004822	ALDH1A3	1	139451049	139491511	60.1678	1.16757	0.78472	3.15755	0.00159103	0.0208043	Up	2.79832	0	0	0	0	1.13452	0	0	540.792	0	119.919	0
ENSSSCT00000080330	ENSSSCG00000004822	ALDH1A3	1	139451049	139491511	418.25	1.40651	0.686678	2.04596	0.0407598	0.205005	Stable	1.38977	161.863	82.6779	375.872	15.0098	135.008	454.984	549.947	1518.72	832.285	411.75	62.6265
ENSSSCT00000086537	ENSSSCG00000004822	ALDH1A3	1	139451049	139491511	1045.04	0.48226	0.881432	0.5456	0.585341	0.855156	Stable	0.232591	0	0	1897.86	730.479	1631.44	0	1459.77	1685.47	684.011	3073.45	332.964
ENSSSCT00000028556	ENSSSCG00000030626	ALDH1L1	7	53748653	53794706	126.332	-0.291087	0.725326	-0.401524	0.688035	0.905689	Stable	0.16239	133.848	77.6887	210.333	164.108	97.5687	161.724	166.914	91.0333	0	249.901	36.5321
ENSSSCT00000057479	ENSSSCG00000030626	ALDH1L1	7	53748653	53794706	110.354	0.161133	0.870585	0.184843	0.853352	0.962568	Stable	0.0688719	21.7893	327.861	5.84257	0	189.465	59.2988	37.6279	189.277	0	116.565	266.163
ENSSSCT00000000913	ENSSSCG00000000839	ALDH1L2	5	79492750	79558701	171.797	-0.0218499	0.785043	-0.0278594	0.977774	0.995193	Stable	0.00976139	0	264.427	0	792.52	0	0	0	832.82	0	0	0
ENSSSCT00000010839	ENSSSCG00000009889	ALDH2	14	39896565	39933124	2578.35	0.140012	0.879046	0.158922	0.873731	0.968616	Stable	0.0586224	6636.38	4856.61	0	2459.61	0	0	1772.37	2870.71	2592.1	3527.13	3646.95
ENSSSCT00000055390	ENSSSCG00000009889	ALDH2	14	39896565	39933124	2109.17	-0.15658	0.785128	-0.202456	0.83956	0.958269	Stable	0.0759482	0	0	7938.11	0	6982.97	0	1968.23	2034.28	4277.23	0	0
ENSSSCT00000055658	ENSSSCG00000009889	ALDH2	14	39896565	39933124	1573.43	-0.103467	0.866733	-0.119484	0.904892	0.977858	Stable	0.0434034	926.562	677.816	2.92129	3509.3	144.084	4693.23	954.206	1033.81	0	3123.77	2242.03
ENSSSCT00000056247	ENSSSCG00000009889	ALDH2	14	39896565	39933124	2165.82	-0.184645	0.876281	-0.211874	0.832206	0.955738	Stable	0.0797694	4272.77	2893.73	0	3165.08	234.846	4131.51	0	0	733.797	4592.99	3799.34
ENSSSCT00000019636	ENSSSCG00000018041	ALDH3A2	12	59936848	59954358	440.75	1.24855	0.839903	1.48468	0.137629	0.42545	Stable	0.861291	0	203.844	750.77	139.091	61.2641	21.5632	1146.2	1443.92	28.1397	898.974	154.479
ENSSSCT00000056500	ENSSSCG00000018041	ALDH3A2	12	59936848	59954358	427.422	0.135651	0.851999	0.15873	0.873882	0.968711	Stable	0.0585473	378.718	23.5204	0	78.0512	1220.74	564.956	0	0	718.644	0	1717.01
ENSSSCT00000002621	ENSSSCG00000002357	ALDH6A1	7	97360610	97381830	1520.05	-0.287028	0.385826	-0.743945	0.45691	0.775641	Stable	0.340169	2904.2	1105.46	2192.91	1295.85	1395.46	1083.55	995.693	543.496	1413.48	1823.94	1966.47
ENSSSCT00000050395	ENSSSCG00000014247	ALDH7A1	2	129662969	129709705	853.833	0.602131	0.790458	0.792418	0.428117	0.755367	Stable	0.368438	5.18792	0	0	1550.02	324.473	0	5420.35	0	0	96.4385	1995.7
ENSSSCT00000062287	ENSSSCG00000014247	ALDH7A1	2	129662969	129709705	1697.23	-0.585699	0.809216	-0.726059	0.467803	0.783136	Stable	0.329937	1892.55	5492.38	1597.94	0	1583.79	2169.26	434.168	1961.27	2021.73	1233.57	282.863
ENSSSCT00000040675	ENSSSCG00000032556	ALDOA	3	18253384	18260163	65.408	0.668419	0.876482	0.760763	0.446798	0.768996	Stable	0.349888	0	2.13822	45.7668	95.0624	104.376	1.07816	69.467	40.5594	54.1148	306.926	0
ENSSSCT00000053570	ENSSSCG00000032556	ALDOA	3	18253384	18260163	438.113	0.96464	0.768312	1.2536	0.209989	0.535345	Stable	0.677803	38.3906	357.796	614.444	242.159	333.549	0	1228.21	630.924	469.716	426.006	478.049
ENSSSCT00000052139	ENSSSCG00000038300	ALDOB	1	243110585	243141418	104.922	-0.981527	0.784904	-8.09101	5.91736e-16	8.81965e-14	Stable	15.2279	637.076	0	517.067	0	0	0	0	0	0	0	0
ENSSSCT00000061821	ENSSSCG00000038300	ALDOB	1	243110585	243141418	543.069	-0.386961	0.47227	-0.819421	0.412546	0.743555	Stable	0.384528	1232.65	600.84	638.788	292.192	382.333	533.689	962.889	261.383	181.826	332.922	554.245
ENSSSCT00000074779	ENSSSCG00000038300	ALDOB	1	243110585	243141418	169.696	0.137268	0.849627	0.161438	0.871748	0.96799	Stable	0.0596089	281.185	181.749	123.668	0	214.424	147.708	518.108	90.132	0	120.758	188.923
ENSSSCT00000010279	ENSSSCG00000009381	ALG11	11	15857367	15876405	339.573	-0.527173	0.182913	-2.88203	0.00395125	0.0404133	Stable	2.40327	318.538	505.333	472.274	331.217	364.181	377.356	220.944	318.166	283.562	226.421	317.308
ENSSSCT00000001070	ENSSSCG00000000980	ALG12	5	717028	729397	268.907	-0.880611	0.447261	-1.96908	0.0489439	0.230273	Stable	1.3103	586.235	322.159	219.096	114.075	380.064	443.124	227.697	232.541	115.806	68.7648	248.418
ENSSSCT00000064305	ENSSSCG00000006885	ALG14	4	122343405	122459119	71.0013	-1.84571	0.852231	-2.23564	0.0253755	0.149831	Stable	1.59558	185.727	133.995	67.1896	126.083	93.0306	102.425	0	0	54.1148	18.4491	0
ENSSSCT00000005923	ENSSSCG00000005383	ALG2	1	240979216	240984823	2060.41	-0.187646	0.166476	-1.12716	0.259673	0.598474	Stable	0.585574	2216.28	2411.2	2109.17	1948.28	1938.89	2468.99	1607.39	1647.61	2379.97	1516.18	2420.51
ENSSSCT00000010257	ENSSSCG00000009360	ALG5	11	12777552	12816008	2390.67	-0.59605	0.217548	-2.73985	0.0061467	0.0551487	Stable	2.21136	3278.76	3866.62	2545.41	2691.77	1881.03	2725.59	1564.94	1469.15	2390.79	1678.87	2204.45
ENSSSCT00000004222	ENSSSCG00000003815	ALG6	6	149027980	149112665	273.323	-0.465484	0.360357	-1.29176	0.196441	0.51672	Stable	0.706769	378.718	296.5	258.047	225.148	277.957	448.515	126.391	223.527	280.315	103.147	388.284
ENSSSCT00000016241	ENSSSCG00000014887	ALG8	9	12497721	12532307	649.011	0.104201	0.795599	0.130931	0.89583	0.975222	Stable	0.0477745	0	982.869	911.441	1083.71	35.1701	701.882	907.894	484.009	793.323	555.15	683.673
ENSSSCT00000025247	ENSSSCG00000014887	ALG8	9	12497721	12532307	118.861	-1.06663	0.871572	-1.34526	0.178541	0.49069	Stable	0.748262	875.72	99.071	19.4752	0	0	173.584	18.3316	0	0	97.2771	24.0068
ENSSSCT00000068660	ENSSSCG00000014887	ALG8	9	12497721	12532307	164.761	0.653714	0.716121	0.912045	0.361745	0.701046	Stable	0.441597	122.435	166.069	108.088	151.099	0	184.365	81.0448	179.363	461.058	244.031	114.815
ENSSSCT00000030365	ENSSSCG00000025906	ALKBH1	7	100676632	100710401	1465.12	0.0668199	0.364003	0.183573	0.854348	0.96278	Stable	0.0683651	1493.08	1729.11	323.289	1860.22	1466.93	1723.98	1467.49	1479.97	1620.2	1534.63	1417.45
ENSSSCT00000010892	ENSSSCG00000009940	ALKBH2	14	41760505	41766090	186.767	0.055268	0.428025	0.129124	0.897259	0.975496	Stable	0.0470821	333.064	158.228	233.703	171.112	170.178	33.423	213.225	184.771	201.307	176.944	178.486
ENSSSCT00000044385	ENSSSCG00000040937	ALKBH3	2	18408987	18446056	448.52	0.166411	0.490114	0.339527	0.734213	0.923745	Stable	0.134178	1255.48	200.993	273.627	183.12	288.168	335.308	450.57	638.135	321.442	462.905	523.975
ENSSSCT00000022336	ENSSSCG00000029300	ALKBH4	3	9798641	9806215	491.269	-0.353226	0.442534	-0.798226	0.424739	0.753114	Stable	0.371878	759.511	754.08	557.965	373.245	378.93	469	445.746	78.4149	682.929	395.817	508.318
ENSSSCT00000048383	ENSSSCG00000035120	ALKBH5	12	60507667	60529733	6880.99	0.234294	0.136259	1.71948	0.0855271	0.323287	Stable	1.0679	6446.51	7778.14	7006.22	5126.36	6432.73	5412.36	6373.59	8588.68	7964.61	7188.44	7373.23
ENSSSCT00000003215	ENSSSCG00000002910	ALKBH6	6	45384957	45390244	432.004	-0.475639	0.213881	-2.22383	0.0261601	0.152407	Stable	1.58236	539.543	500.344	581.336	504.331	520.744	329.917	249.888	282.113	478.375	378.207	387.241
ENSSSCT00000026924	ENSSSCG00000024254	ALKBH7	2	72698529	72703736	1039.05	-0.567284	0.234467	-2.41946	0.0155437	0.106591	Stable	1.80845	1571.94	1582.28	1032.19	1243.82	996.108	906.733	645.464	702.129	861.507	685.971	1201.39
ENSSSCT00000040214	ENSSSCG00000024254	ALKBH7	2	72698529	72703736	246.548	-0.477401	0.197032	-2.42291	0.0153968	0.105872	Stable	1.81257	328.914	308.617	336.922	272.179	229.173	222.101	158.23	178.461	278.15	181.137	218.149
ENSSSCT00000054590	ENSSSCG00000037977	ALMS1	3	69253750	69417189	120.816	-1.30266	0.552637	-2.35805	0.0183712	0.120072	Stable	1.73586	254.208	44.9027	248.309	36.0236	123.663	313.745	84.9041	25.237	75.7607	72.1192	50.1012
ENSSSCT00000064085	ENSSSCG00000037977	ALMS1	3	69253750	69417189	2919.05	-0.313766	0.18666	-1.68095	0.0927733	0.33924	Stable	1.03258	3812.08	2673.49	3626.29	3178.08	3412.63	2537.99	2501.78	1947.75	3074.8	2079.72	3264.93
ENSSSCT00000019513	ENSSSCG00000060177	ALOX12	12	52401810	52414903	710.82	2.35839	0.474727	4.96547	6.85346e-07	3.13954e-05	Up	6.16409	205.442	245.896	203.516	190.125	237.115	241.508	2741.05	1829.68	465.387	1151.39	307.914
ENSSSCT00000033520	ENSSSCG00000010404	ALOX5	14	90859016	90907094	657.747	-0.263135	0.174218	-1.51037	0.130948	0.413584	Stable	0.882902	811.39	648.594	481.038	684.449	690.922	957.406	531.615	564.226	598.51	618.883	648.184
ENSSSCT00000010224	ENSSSCG00000009330	ALOX5AP	11	7411644	7438108	609.212	1.63384	0.562255	2.90412	0.00368286	0.0383206	Up	2.43381	47.7288	305.053	224.939	276.181	223.5	601.613	1811.93	832.82	367.981	1641.13	368.453
ENSSSCT00000041269	ENSSSCG00000004918	ALPK2	1	162175573	162305305	216.485	-0.238215	0.831045	-0.291517	0.770656	0.936239	Stable	0.113139	320.613	0	0	316.207	507.13	442.046	293.305	502.035	0	0	0
ENSSSCT00000050612	ENSSSCG00000041322	ALPK3	7	52667362	52718757	80.8458	0.724508	0.516718	1.40169	0.161008	0.464473	Stable	0.793152	32.1651	107.624	68.1633	24.0158	93.0306	37.7356	106.13	233.442	41.1272	86.3753	59.4952
ENSSSCT00000055918	ENSSSCG00000032607	ALPL	6	79589045	79649644	990.656	2.31968	0.343141	6.75891	1.39033e-11	1.24878e-09	Up	10.8569	197.141	197.429	610.549	359.236	417.503	221.023	1284.17	2219.95	1585.56	2273.43	1531.22
ENSSSCT00000028505	ENSSSCG00000021997	ALS2CL	13	29596700	29618919	4076.61	-0.507556	0.515967	-0.98386	0.325184	0.66667	Stable	0.48787	7276.57	4848.77	2666.16	4216.77	3217.5	6425.84	683.092	2095.57	4503.43	1517.02	7392.02
ENSSSCT00000057499	ENSSSCG00000032655	ALYREF	12	1092329	1103054	4406.38	-0.222322	0.23931	-0.929016	0.352881	0.69334	Stable	0.452372	4313.23	6551.51	5085.96	4264.8	4488.16	3603.21	4530.79	2535.41	5842.23	3392.96	3861.97
ENSSSCT00000009789	ENSSSCG00000008937	AMBN	8	67381137	67394394	678.925	-0.712336	0.24006	-2.96727	0.00300455	0.0329859	Stable	2.52222	629.813	918.01	986.421	888.583	719.285	824.793	407.154	467.785	390.709	832.725	402.897
ENSSSCT00000009811	ENSSSCG00000008957	AMCF-II	8	70008162	70010358	2641.15	1.8468	0.521781	3.53779	0.000403492	0.00712991	Up	3.39417	913.073	784.015	1068.22	937.615	1101.62	1746.62	9647.22	3779.24	1502.23	6760.76	812.057
ENSSSCT00000065888	ENSSSCG00000008057	AMDHD2	3	39522163	39532995	342.51	0.729703	0.832413	0.902019	0.367047	0.706363	Stable	0.435279	92.3449	0	664.106	0	0	0	697.564	692.214	0	779.055	842.327
ENSSSCT00000033964	ENSSSCG00000012361	AMER1	X	50844683	50864032	421.848	-0.0484833	0.86371	-0.0562109	0.955174	0.989333	Stable	0.0199176	0	434.772	668.001	1230.81	294.975	0	1168.4	323.574	0	0	519.8
ENSSSCT00000003122	ENSSSCG00000002822	AMFR	6	29366936	29413697	7837.93	0.135975	0.282979	0.480513	0.630863	0.879272	Stable	0.200065	8947.08	8902.84	7388.9	5276.46	6680.05	7755.21	3563.08	11489.1	9368.35	7889.51	8956.63
ENSSSCT00000054588	ENSSSCG00000034883	AMIGO1	4	110620444	110628833	280.805	0.182957	0.182276	1.00374	0.315504	0.657458	Stable	0.500996	217.893	188.164	235.65	301.198	309.724	335.308	296.199	344.304	254.34	308.603	297.476
ENSSSCT00000000879	ENSSSCG00000000810	AMIGO2	5	77642195	77645753	2427.2	1.35377	0.342487	3.9525	7.73389e-05	0.0018663	Up	4.1116	1113.33	1444.01	1179.23	1318.87	1967.26	1288.4	4954.34	5885.62	1720.85	3891.08	1936.2
ENSSSCT00000012466	ENSSSCG00000011389	AMIGO3	13	32246466	32249619	3114.46	-0.550921	0.25149	-2.19064	0.0284777	0.161584	Stable	1.5455	3510.14	4525.19	3104.35	3621.38	2617.34	4521.8	1787.81	1742.25	3117.01	2114.94	3596.85
ENSSSCT00000039517	ENSSSCG00000011389	AMIGO3	13	32246466	32249619	2918.12	-0.429828	0.309305	-1.38967	0.164628	0.47007	Stable	0.783496	3729.07	4834.52	3913.55	2513.65	3324.14	1589.21	1732.81	2516.49	3750.16	1946.38	2249.34
ENSSSCT00000062133	ENSSSCG00000028633	AMMECR1L	15	59453722	59476517	949.237	0.15156	0.880752	0.171691	0.86368	0.965721	Stable	0.063647	318.538	2120.4	1163.65	1048.69	0	453.906	2680.27	2147.85	0	0	508.318
ENSSSCT00000042057	ENSSSCG00000002524	AMN	AEMK02000452.1	1630525	1639342	186.31	-1.00912	0.850662	-1.20059	0.229911	0.561963	Stable	0.638441	525.017	230.928	289.207	264.173	145.218	155.255	0	45.9673	0	33.5438	360.102
ENSSSCT00000054232	ENSSSCG00000034407	AMN1	5	42518655	42567687	49.6575	-0.726629	0.856199	-0.907735	0.364018	0.703232	Stable	0.438877	54.9919	139.697	214.228	0	0	46.3609	0	0	62.7732	0	28.1819
ENSSSCT00000070498	ENSSSCG00000034407	AMN1	5	42518655	42567687	70.4012	-0.414097	0.465799	-0.88906	0.373971	0.711904	Stable	0.427162	66.4053	18.5313	98.3499	56.0368	158.833	83.0183	53.065	73.9083	31.3866	54.5087	80.3707
ENSSSCT00000073746	ENSSSCG00000034407	AMN1	5	42518655	42567687	150.432	-0.780374	0.567596	-1.37537	0.169017	0.476481	Stable	0.77207	101.683	198.142	145.091	236.155	425.445	33.423	207.436	36.9541	135.287	66.249	68.8892
ENSSSCT00000041933	ENSSSCG00000014960	AMOTL1	9	26864312	26973552	127.813	0.0265468	0.785011	0.0337814	NA	NA	Stable	NA	0	0	742.006	0	1.13452	0	0	0	0	0	662.797
ENSSSCT00000066175	ENSSSCG00000014960	AMOTL1	9	26864312	26973552	93.0731	0.360736	0.784958	0.461997	0.644084	0.884724	Stable	0.191058	317.501	0	0	0	0	11.8598	0	207.304	483.786	3.35438	0
ENSSSCT00000012744	ENSSSCG00000011643	AMOTL2	13	75490942	75509420	361.501	1.24971	0.88298	1.42916	0.152959	0.451484	Stable	0.815425	0	155.377	183.067	157.103	214.424	0	416.802	1510.61	129.875	1209.25	0
ENSSSCT00000068334	ENSSSCG00000011643	AMOTL2	13	75490942	75509420	211.345	1.21813	0.564167	2.1581	0.0309199	0.171099	Stable	1.50976	50.8416	40.6262	120.746	237.156	178.12	107.816	149.547	804.879	97.4066	272.544	265.119
ENSSSCT00000082049	ENSSSCG00000011643	AMOTL2	13	75490942	75509420	106.866	2.13821	0.701458	3.04311	0.00234145	0.0275989	Up	2.63051	50.8416	14.9676	11.6851	80.0525	3.40356	26.954	54.9947	280.311	63.8555	534.185	54.2763
ENSSSCT00000044677	ENSSSCG00000031125	AMPD2	4	110493492	110505138	410.447	0.445614	0.37409	1.19116	0.233592	0.566434	Stable	0.631543	234.494	211.684	666.053	268.176	385.737	332.073	627.132	601.181	286.808	628.108	273.469
ENSSSCT00000060220	ENSSSCG00000031125	AMPD2	4	110493492	110505138	281.042	0.672556	0.404279	1.66349	0.096215	0.346736	Stable	1.01676	240.719	163.218	420.665	172.113	167.909	142.317	429.344	276.705	650.46	259.965	168.048
ENSSSCT00000026707	ENSSSCG00000022492	AMPD3	2	49028923	49083590	63.9995	-0.110459	0.88232	-0.125412	NA	NA	Stable	NA	32.1651	0	0	34.0223	29.4975	313.745	75.2559	0	95.242	64.5718	59.4952
ENSSSCT00000044142	ENSSSCG00000022492	AMPD3	2	49028923	49083590	63.7961	-0.461427	0.544459	-0.847496	0.396719	0.731338	Stable	0.401517	152.525	46.3281	88.6123	86.0564	46.5153	23.7195	23.1557	98.2439	27.0574	85.5367	24.0068
ENSSSCT00000045384	ENSSSCG00000022492	AMPD3	2	49028923	49083590	90.3255	0.0274697	0.443621	0.061926	0.950622	0.988144	Stable	0.0219922	64.3302	79.827	80.8222	78.0512	105.51	128.301	21.226	114.468	98.4889	54.5087	168.048
ENSSSCT00000023536	ENSSSCG00000024136	AMPH	9	108799793	108971660	127.088	0.743352	0.287275	2.58755	0.00966617	0.0767787	Stable	2.01475	118.285	63.4339	101.271	89.0584	91.8961	115.363	85.8689	236.146	178.579	129.144	188.923
ENSSSCT00000031431	ENSSSCG00000022975	AMT	13	31995595	32002470	148.735	-0.802721	0.835566	-0.967192	0.333448	0.674686	Stable	0.476972	316.463	454.729	110.035	234.154	45.3808	44.2046	0	18.0264	338.759	3.35438	70.9767
ENSSSCT00000037664	ENSSSCG00000017264	AMZ2	12	11883292	11895049	279.577	0.289707	0.404703	0.715828	0.474098	0.787291	Stable	0.324132	196.103	464.707	93.4811	139.091	292.706	327.761	224.803	213.613	376.639	327.891	418.554
ENSSSCT00000008879	ENSSSCG00000008105	ANAPC1	3	44509680	44605014	102.802	0.703815	0.378199	1.86088	0.0627615	0.26922	Stable	1.20231	43.5785	42.7644	100.297	130.085	113.452	43.1264	96.4819	127.086	109.312	153.463	171.179
ENSSSCT00000051961	ENSSSCG00000008105	ANAPC1	3	44509680	44605014	4946.4	-0.234267	0.138673	-1.68935	0.0911531	0.336211	Stable	1.04023	4797.79	6361.92	5026.56	5583.66	5162.06	4927.19	4643.67	3505.23	5652.83	4152.72	4596.79
ENSSSCT00000059545	ENSSSCG00000008105	ANAPC1	3	44509680	44605014	974.929	-0.371453	0.203074	-1.82915	0.0673772	0.281219	Stable	1.17149	850.818	1271.53	1195.78	905.594	1316.04	990.829	796.94	572.338	879.906	806.729	1137.71
ENSSSCT00000044544	ENSSSCG00000033871	ANAPC10	8	83353231	83436518	355.06	-0.129772	0.166297	-0.780361	0.435178	0.760469	Stable	0.361333	349.666	466.845	371.003	398.261	288.168	341.777	313.566	299.238	448.07	312.796	316.264
ENSSSCT00000084129	ENSSSCG00000033871	ANAPC10	8	83353231	83436518	79.0396	0.253091	0.445283	0.568369	0.569784	0.846945	Stable	0.24429	24.902	66.9976	98.3499	103.068	85.089	54.9862	141.828	72.1056	33.5512	61.2175	127.341
ENSSSCT00000049560	ENSSSCG00000033057	ANAPC13	13	75599800	75605140	90.9864	-0.836126	0.25999	-3.21538	0.00130274	0.0178934	Stable	2.88514	134.886	93.369	79.8485	151.099	86.2235	140.161	76.2207	55.8819	41.1272	67.9262	74.108
ENSSSCT00000044999	ENSSSCG00000032828	ANAPC2	AEMK02000682.1	712511	722537	89.1538	0.746701	0.66073	1.12942	NA	NA	Stable	NA	48.7664	87.6671	32.1341	96.063	58.995	60.377	32.8038	49.5726	452.4	28.5122	33.4008
ENSSSCT00000073762	ENSSSCG00000032828	ANAPC2	AEMK02000682.1	712511	722537	292.177	1.10708	0.417072	2.65409	0.00795224	0.0667343	Stable	2.09951	201.291	99.071	138.274	209.137	306.32	160.646	356.983	164.04	714.315	253.256	610.608
ENSSSCT00000010757	ENSSSCG00000009814	ANAPC5	14	31259727	31306441	2129.7	-0.2486	0.135768	-1.83107	0.0670907	0.280393	Stable	1.17334	2570.09	2609.34	2443.17	2327.53	1896.92	1925.59	1984.63	1603.45	1953.54	1808.85	2303.61
ENSSSCT00000028521	ENSSSCG00000030222	ANAPC7	14	31763243	31789750	5839.64	0.404406	0.877527	0.459634	0.645779	0.885716	Stable	0.189916	6257.67	0	6423.91	7044.62	0	7299.15	7384.72	7699.08	8012.24	6148.58	7966.09
ENSSSCT00000057100	ENSSSCG00000030222	ANAPC7	14	31763243	31789750	495.243	0.0446442	0.482096	0.092607	0.926216	0.982097	Stable	0.0332878	196.103	647.169	231.755	383.251	1135.65	332.073	492.058	199.192	466.469	768.992	594.952
ENSSSCT00000057222	ENSSSCG00000030222	ANAPC7	14	31763243	31789750	509.664	-1.06529	0.815063	-1.3168	0.187906	0.504299	Stable	0.726059	245.907	2018.48	501.487	155.102	1443.11	0	128.321	635.431	101.736	179.459	197.273
ENSSSCT00000002657	ENSSSCG00000002390	ANGEL1	7	99930684	99959417	1040.11	-0.441355	0.070291	-6.27894	3.40886e-10	2.70715e-08	Stable	9.46739	1189.07	1087.64	1190.91	1168.77	1166.29	1289.48	775.714	894.11	884.236	850.336	944.616
ENSSSCT00000016981	ENSSSCG00000015588	ANGEL2	9	130453920	130474921	234.004	-0.0981935	0.264005	-0.37194	0.709938	0.914957	Stable	0.14878	185.727	190.302	255.126	180.118	425.445	212.398	275.938	194.685	189.402	245.708	219.193
ENSSSCT00000038645	ENSSSCG00000015588	ANGEL2	9	130453920	130474921	100.071	-0.0198918	0.380934	-0.0522197	0.958354	0.989881	Stable	0.0184742	115.172	47.7536	147.038	70.0459	159.967	64.6896	152.441	60.3885	101.736	81.3438	100.202
ENSSSCT00000042646	ENSSSCG00000015588	ANGEL2	9	130453920	130474921	793.236	-0.223316	0.79798	-0.280096	0.779404	0.939478	Stable	0.108238	1723.43	890.926	846.199	564.37	814.585	382.747	1644.05	0	95.242	750.543	1013.51
ENSSSCT00000006624	ENSSSCG00000006035	ANGPT1	4	29933135	30233960	476.416	1.01024	0.382706	2.63949	0.00830308	0.0689053	Stable	2.08076	387.019	176.76	374.898	388.255	289.302	296.494	244.099	1053.64	386.38	879.687	764.043
ENSSSCT00000078714	ENSSSCG00000015753	ANGPT2	15	37544707	37599041	2245.38	1.21741	0.248053	4.90777	9.21167e-07	4.11892e-05	Up	6.03566	1300.09	1448.29	1269.79	1431.94	1576.98	1285.17	4392.82	3394.37	2273.9	4494.03	1831.83
ENSSSCT00000061848	ENSSSCG00000007198	ANGPT4	17	34348556	34402851	806.179	0.191584	0.484205	0.395655	0.692359	0.907328	Stable	0.159668	784.413	763.345	207.411	1008.66	836.141	917.514	189.104	686.806	994.63	913.23	1566.71
ENSSSCT00000048003	ENSSSCG00000015522	ANGPTL1	9	120654092	120680390	2181.78	0.289706	0.224488	1.29052	0.196872	0.517431	Stable	0.705817	2538.97	1687.06	1892.02	1600.05	2273.58	1878.16	2059.89	3808.08	1858.3	2359.81	2043.71
ENSSSCT00000006167	ENSSSCG00000005608	ANGPTL2	1	267639638	267672923	6958.22	1.83184	0.340302	5.38252	7.34502e-08	4.25566e-06	Up	7.13401	3288.1	2787.53	2947.58	2412.58	4184.11	2952	13320.3	20626.7	6039.21	12277	5705.27
ENSSSCT00000004226	ENSSSCG00000003819	ANGPTL3	6	149832542	149845831	163.047	0.549738	0.271398	2.02556	0.0428094	0.211317	Stable	1.36846	90.2698	102.635	142.169	123.081	183.792	162.802	268.22	227.133	119.053	210.487	163.873
ENSSSCT00000014853	ENSSSCG00000013599	ANGPTL4	2	70904531	70912974	1958.66	1.69443	0.500114	3.38684	0.000707036	0.0111738	Up	3.15056	550.957	712.741	600.811	1436.94	880.387	1179.51	5277.56	5350.24	792.241	3740.97	1022.9
ENSSSCT00000014927	ENSSSCG00000013663	ANGPTL6	2	68947071	68958766	54.2652	0.1749	0.448242	0.390182	0.696402	0.909511	Stable	0.15714	91.3073	44.1899	13.6327	33.0217	53.3224	71.1586	44.3817	74.8096	51.9502	84.6981	34.4446
ENSSSCT00000058079	ENSSSCG00000003414	ANGPTL7	6	71350033	71356662	655.716	0.527967	0.344422	1.53287	0.125309	0.403469	Stable	0.902019	435.785	540.257	384.636	469.308	909.885	509.97	739.051	1524.13	498.938	624.754	576.164
ENSSSCT00000017467	ENSSSCG00000016042	ANKAR	15	94274741	94336791	54.2644	-0.416186	0.389976	-1.06711	0.285923	0.626638	Stable	0.543752	58.1047	29.9351	49.6618	82.0538	58.995	91.6436	60.7836	54.9805	24.8928	62.8947	22.9631
ENSSSCT00000019454	ENSSSCG00000017877	ANKFY1	12	50168049	50251768	174.103	-1.38279	0.654456	-2.11634	0.0343162	0.183309	Stable	1.4645	796.864	337.126	43.8193	84.0551	104.376	148.786	27.0149	173.053	48.7033	46.9613	104.378
ENSSSCT00000063642	ENSSSCG00000017877	ANKFY1	12	50168049	50251768	64.5335	0.0578581	0.463888	0.124732	0.900736	0.976649	Stable	0.0454025	169.126	43.4772	51.6094	37.0243	36.3046	42.0483	46.3113	52.2766	101.736	74.635	55.3201
ENSSSCT00000015694	ENSSSCG00000014364	ANKHD1	2	142166167	142298097	516.5	-1.3476	0.716209	-1.88785	0.0590454	0.259033	Stable	1.22881	2946.74	323.584	109.061	282.185	723.823	140.161	174.632	78.4149	106.065	151.786	645.053
ENSSSCT00000047944	ENSSSCG00000014364	ANKHD1	2	142166167	142298097	331.844	-1.31085	0.861786	-1.55624	0.119651	0.393788	Stable	0.922082	1584.39	610.819	106.14	371.244	417.503	0	163.054	69.4017	116.888	0	210.843
ENSSSCT00000066842	ENSSSCG00000014364	ANKHD1	2	142166167	142298097	281.917	-0.947308	0.855727	-1.12042	0.262536	0.602037	Stable	0.580811	0	786.153	131.458	839.551	279.092	373.043	0	131.593	100.654	263.319	196.23
ENSSSCT00000089174	ENSSSCG00000014364	ANKHD1	2	142166167	142298097	91.8229	-0.380547	0.331835	-1.14672	0.251496	0.588063	Stable	0.599469	84.0443	196.004	83.7435	70.0459	111.183	72.2367	59.8188	62.1911	91.9951	71.2806	107.509
ENSSSCT00000031796	ENSSSCG00000026781	ANKLE2	14	22745641	22771727	2323.78	0.101386	0.256621	0.395083	0.692782	0.90745	Stable	0.159404	1043.81	2437.57	2511.33	2843.87	2616.2	2033.41	2670.62	2749.93	1748.99	2363.16	2542.64
ENSSSCT00000016735	ENSSSCG00000015360	ANKMY2	9	85848002	85887427	6490.1	0.0945671	0.120194	0.786789	0.431405	0.757274	Stable	0.365114	7125.09	7473.09	5978.9	6000.94	4835.32	6356.83	6344.65	7270.95	6895.31	6799.33	6310.66
ENSSSCT00000044664	ENSSSCG00000039541	ANKRD11	6	455851	612868	1765.73	0.185858	0.30878	0.601909	0.547235	0.833622	Stable	0.261826	947.314	1220.92	2268.86	1646.08	2512.96	1355.25	2618.52	2329.01	1720.85	1600.88	1202.43
ENSSSCT00000053210	ENSSSCG00000003682	ANKRD12	6	98697174	98815336	236.752	-0.245486	0.785066	-0.321917	0.747515	0.928767	Stable	0.12638	0	0	0	0	1812.96	0	399.435	122.58	0	0	269.294
ENSSSCT00000063849	ENSSSCG00000003682	ANKRD12	6	98697174	98815336	3089.14	-0.367904	0.657919	-0.559424	0.575873	0.850139	Stable	0.239674	449.274	5634.93	3143.3	4632.04	4794.48	2404.3	6147.83	482.206	1522.79	394.978	4374.46
ENSSSCT00000039836	ENSSSCG00000009924	ANKRD13A	14	40954347	40990451	215.28	0.330425	0.78506	0.421981	0.673039	0.898783	Stable	0.17196	0	258.725	545.307	0	0	0	0	0	808.475	755.574	0
ENSSSCT00000040839	ENSSSCG00000009924	ANKRD13A	14	40954347	40990451	3861.22	0.0360473	0.31841	0.113213	0.909862	0.978551	Stable	0.0410245	5944.32	3287.16	4588.37	1336.88	4063.85	3674.37	3903.66	3210.5	3724.18	4220.65	4519.55
ENSSSCT00000043051	ENSSSCG00000009924	ANKRD13A	14	40954347	40990451	96.9145	3.0062	0.683855	4.38511	1.15925e-05	0.000383962	Up	4.93582	18.6765	9.97837	5.84257	18.0118	18.1523	20.485	112.884	98.2439	23.8105	34.3824	705.592
ENSSSCT00000059133	ENSSSCG00000009924	ANKRD13A	14	40954347	40990451	4357.68	-0.124326	0.38423	-0.323574	0.746261	0.928189	Stable	0.127109	5560.41	3855.93	4248.52	1120.74	5992.53	6440.93	4885.84	3302.44	2967.66	4400.11	5159.38
ENSSSCT00000078770	ENSSSCG00000009924	ANKRD13A	14	40954347	40990451	78.2701	-0.0830099	0.462791	-0.179371	0.857646	0.964146	Stable	0.0666917	62.255	38.488	129.51	23.0151	71.4747	158.49	89.7281	69.4017	59.5263	100.631	58.4514
ENSSSCT00000019365	ENSSSCG00000017793	ANKRD13B	12	45787684	45805999	196.819	0.969844	0.26691	3.63346	0.000279642	0.00533812	Stable	3.5534	99.608	101.209	115.878	112.074	233.711	153.099	289.446	347.008	234.858	259.965	218.149
ENSSSCT00000004194	ENSSSCG00000003790	ANKRD13C	6	142516426	142616328	495.965	0.0276338	0.882193	0.0313195	0.975015	0.994106	Stable	0.0109888	0	68.4231	1501.54	0	811.181	540.158	0	1096.01	356.075	696.034	386.197
ENSSSCT00000046944	ENSSSCG00000003790	ANKRD13C	6	142516426	142616328	53.946	0.748329	0.784779	1.04101	NA	NA	Stable	NA	0	76.2633	0	0	0	0	517.143	0	0	0	0
ENSSSCT00000029024	ENSSSCG00000028790	ANKRD16	10	65109086	65122186	413.093	-0.442566	0.183122	-2.41674	0.01566	0.107189	Stable	1.80521	411.921	594.426	441.114	364.239	542.3	465.765	266.29	371.344	307.372	334.6	444.648
ENSSSCT00000028188	ENSSSCG00000024592	ANKRD17	8	69360649	69531286	920.741	0.0882432	0.38545	0.22894	0.818916	0.951577	Stable	0.0867609	1114.36	1617.92	583.283	1213.8	495.785	336.386	895.352	875.182	947.009	865.43	1183.64
ENSSSCT00000039427	ENSSSCG00000024592	ANKRD17	8	69360649	69531286	1789.31	-0.100608	0.366347	-0.274625	0.783604	0.940924	Stable	0.105903	1948.58	2574.42	1780.04	2105.38	2229.33	452.827	1789.74	1964.88	1363.69	1438.19	2035.36
ENSSSCT00000060221	ENSSSCG00000024592	ANKRD17	8	69360649	69531286	8206.27	0.205926	0.507891	0.405434	0.685159	0.904129	Stable	0.164209	9733.57	8118.12	664.106	6492.26	9447.14	11250.6	12470.3	5331.31	7685.38	8791.83	10284.3
ENSSSCT00000011430	ENSSSCG00000010445	ANKRD22	14	100747957	100772362	7129.24	-1.17001	0.408746	-2.86283	0.00419877	0.0421593	Down	2.37688	12574.5	11919.9	8901.16	9389.16	5773.57	9416.65	2638.78	1938.74	6614.99	1897.74	7356.53
ENSSSCT00000048300	ENSSSCG00000008200	ANKRD23	3	56776812	56782654	54.1318	-0.687369	0.784764	-1.06479	NA	NA	Stable	NA	522.942	0	19.4752	0	0	0	0	0	53.0325	0	0
ENSSSCT00000049000	ENSSSCG00000002859	ANKRD27	6	42501165	42559912	358.267	-3.32513	0.877313	-6.53291	6.45053e-11	5.5053e-09	Down	10.1904	0	365.636	419.691	897.589	1287.68	970.344	0	0	0	0	0
ENSSSCT00000051630	ENSSSCG00000002859	ANKRD27	6	42501165	42559912	145.7	-0.98198	0.784969	-8.29282	1.10595e-16	2.18728e-14	Stable	15.9563	0	0	0	438.287	0	1164.41	0	0	0	0	0
ENSSSCT00000040406	ENSSSCG00000011194	ANKRD28	13	2922853	3135709	416.151	-0.943369	0.869902	-1.10276	0.270133	0.609827	Stable	0.568422	1073.9	912.308	211.306	513.337	119.125	779.51	9.64819	5.40792	4.32918	0	948.792
ENSSSCT00000062920	ENSSSCG00000003708	ANKRD29	6	108459489	108517232	1018.95	1.02023	0.221059	4.61512	3.92864e-06	0.000148404	Up	5.40576	732.534	741.963	493.697	723.475	771.473	673.85	1761.76	1821.57	1139.66	1475.93	872.596
ENSSSCT00000069976	ENSSSCG00000014124	ANKRD34B	2	89155769	89171325	67.673	0.806055	0.395802	2.03639	0.0417109	0.207807	Stable	1.37975	37.353	39.2007	63.2945	42.0276	66.9366	48.5172	68.5021	66.6977	196.978	67.9262	46.9699
ENSSSCT00000007327	ENSSSCG00000006688	ANKRD35	4	99442901	99460868	46.7997	-0.0955788	0.784792	-0.122736	NA	NA	Stable	NA	0	0	0	303.199	0	8.62528	0	9.0132	1.0823	192.877	0
ENSSSCT00000017202	ENSSSCG00000015798	ANKRD37	15	46445881	46450097	96.4469	-0.195373	0.720402	-0.271293	0.786166	0.941617	Stable	0.104486	172.239	0	101.271	142.093	128.201	79.7839	79.1151	75.7109	69.2669	169.396	43.8386
ENSSSCT00000065008	ENSSSCG00000038760	ANKRD40	12	26978215	26995714	1810.89	0.403934	0.764619	0.527828	0.597619	0.861163	Stable	0.223576	1651.83	2069.8	1721.61	1694.11	1876.5	0	2410.12	3180.76	1885.36	1378.65	2051.02
ENSSSCT00000041974	ENSSSCG00000016074	ANKRD44	15	100868472	101211242	1021.76	-0.323965	0.785119	-0.431666	0.665984	0.895606	Stable	0.176536	0	368.487	5066.48	0	0	2889.47	0	0	0	2914.96	0
ENSSSCT00000046158	ENSSSCG00000016074	ANKRD44	15	100868472	101211242	140.821	-0.0116331	0.470568	-0.0247208	0.980278	0.995604	Stable	0.00865089	53.9543	47.0409	150.933	130.085	258.67	208.085	205.506	112.665	66.02	150.109	165.96
ENSSSCT00000016875	ENSSSCG00000015491	ANKRD45	9	115948210	115987643	80.768	0.582354	0.355018	1.64027	0.10095	0.356216	Stable	0.995895	46.6913	49.8918	80.8222	78.0512	76.0128	60.377	74.291	181.165	94.1597	103.147	43.8386
ENSSSCT00000059187	ENSSSCG00000006065	ANKRD46	4	36400660	36444335	2869.54	-0.292584	0.171622	-1.70482	0.0882288	0.329714	Stable	1.05439	3615.98	3953.57	3197.83	2629.72	2325.76	3074.91	2027.08	2585.89	2822.63	2342.2	2989.37
ENSSSCT00000016317	ENSSSCG00000014956	ANKRD49	9	26634708	26642512	701.351	-0.0318454	0.812829	-0.0392165	0.968718	0.992018	Stable	0.0138027	0	0	1441.17	1464.96	0	1440.42	1120.15	0	0	947.613	1300.54
ENSSSCT00000064453	ENSSSCG00000022173	ANKRD50	8	99782827	99828645	3356.83	0.195735	0.177477	1.10287	0.270083	0.609792	Stable	0.568502	4027.9	3610.74	2485.04	2468.62	2553.8	3733.67	3134.7	4074.87	3495.82	3455.01	3884.93
ENSSSCT00000018423	ENSSSCG00000016917	ANKRD55	16	35231673	35330790	61.6091	0.522456	0.408042	1.28043	0.200394	0.522143	Stable	0.698116	34.2403	24.2332	22.3965	71.0466	72.6092	80.862	103.236	67.599	51.9502	62.8947	86.6333
ENSSSCT00000043370	ENSSSCG00000004322	ANKRD6	1	57438000	57645957	94.9252	0.929488	0.812705	1.26387	0.206277	0.530351	Stable	0.685549	107.909	0	0	0	0	0	262.431	333.489	189.402	150.947	0
ENSSSCT00000056510	ENSSSCG00000004322	ANKRD6	1	57438000	57645957	79.3506	-0.563607	0.882862	-0.649769	0.515841	0.815251	Stable	0.287484	0	64.8594	98.3499	121.079	159.967	194.069	0.964819	8.11188	0	0	225.455
ENSSSCT00000048991	ENSSSCG00000032691	ANKRD66	7	41543392	41559558	50.7089	0.242797	0.582976	0.416404	0.677114	0.900593	Stable	0.169338	119.322	50.6046	28.2391	34.0223	23.8249	21.5632	96.4819	110.862	20.5636	29.3508	22.9631
ENSSSCT00000048052	ENSSSCG00000001534	ANKS1A	7	30812920	30995360	81.6542	0.478687	0.756472	0.632281	0.527203	0.821592	Stable	0.278022	39.4282	2.13822	94.4549	102.067	85.089	69.0023	24.1205	54.9805	28.1397	12.5789	386.197
ENSSSCT00000089980	ENSSSCG00000001534	ANKS1A	7	30812920	30995360	196.047	0.15209	0.528991	0.287507	0.773724	0.937379	Stable	0.111414	88.1946	84.8161	243.44	102.067	412.965	182.209	256.642	171.251	56.2794	152.624	406.029
ENSSSCT00000000966	ENSSSCG00000022083	ANKS1B	5	84080669	85148976	73.9238	-0.530949	0.838685	-0.635532	0.525081	0.82032	Stable	0.279773	100.646	57.0193	112.956	137.09	7.94164	135.848	75.2559	75.7109	0	110.695	0
ENSSSCT00000041338	ENSSSCG00000007939	ANKS3	3	37650256	37689500	305.143	1.17267	0.392021	2.99098	0.0027808	0.0313236	Up	2.55583	295.711	109.049	161.644	188.123	264.343	114.285	636.78	503.838	171.003	577.792	334.008
ENSSSCT00000053580	ENSSSCG00000007939	ANKS3	3	37650256	37689500	305.615	-0.475219	0.272429	-1.74436	0.0810958	0.314246	Stable	1.091	353.816	385.593	526.805	265.174	332.414	243.664	325.144	167.646	288.973	176.105	296.432
ENSSSCT00000008600	ENSSSCG00000007850	ANKS4B	3	24828224	24852764	7991.4	-1.15014	0.596375	-1.93025	0.0535758	0.244119	Stable	1.27103	17124.3	12235.6	12184.7	4567	7549.09	12302.9	936.839	1966.68	6600.92	926.648	11510.8
ENSSSCT00000005918	ENSSSCG00000005378	ANKS6	1	240522837	240584496	950.646	0.583958	0.181514	3.21714	0.00129475	0.0178015	Stable	2.88781	632.926	1087.64	619.312	666.437	699.999	930.452	1343.03	1175.32	1042.25	1117.85	1141.89
ENSSSCT00000017653	ENSSSCG00000016212	ANKZF1	15	121266127	121273812	95.1734	0.0102968	0.39757	0.0258997	0.979337	0.995542	Stable	0.00906769	67.4429	169.632	81.796	135.089	44.2463	70.0804	67.5373	86.5267	76.843	79.6666	168.048
ENSSSCT00000018136	ENSSSCG00000016658	ANLN	18	37647961	37708575	888.364	-1.52347	0.652625	-2.33924	0.0193229	0.124357	Stable	1.71393	613.212	2659.24	2516.2	431.283	1013.13	677.085	269.184	129.79	398.285	38.5754	1026.03
ENSSSCT00000050483	ENSSSCG00000016658	ANLN	18	37647961	37708575	183.792	-0.807643	0.785018	-1.39648	0.162569	0.46662	Stable	0.788963	0	1457.55	467.406	0	0	0	86.8337	9.91452	0	0	0
ENSSSCT00000086198	ENSSSCG00000024158	ANO1	2	3202166	3373411	657.682	0.334504	0.878467	0.379834	0.704068	0.912477	Stable	0.152385	629.813	437.623	946.496	824.541	0	352.558	63.678	2690.44	1219.75	69.6034	0
ENSSSCT00000012366	ENSSSCG00000011296	ANO10	13	26734107	27006539	2918.63	0.55654	0.192196	2.89568	0.00378337	0.0391341	Stable	2.42212	2404.08	2721.24	1968.95	2102.38	2439.22	2752.54	3032.43	5067.22	2507.68	3587.51	3521.7
ENSSSCT00000049311	ENSSSCG00000013339	ANO3	2	33618005	33905069	264.495	0.0606877	0.645264	0.0940491	0.92507	0.982097	Stable	0.0338253	381.831	58.4447	520.963	339.223	49.9189	200.538	204.542	706.635	234.858	44.4456	168.048
ENSSSCT00000028769	ENSSSCG00000013344	ANO5	2	37171412	37255489	328.228	0.593267	0.304192	1.95028	0.0511432	0.23687	Stable	1.29121	226.193	285.096	158.723	349.229	423.176	145.552	505.565	342.502	424.26	329.568	420.641
ENSSSCT00000000873	ENSSSCG00000000804	ANO6	5	76113236	76337069	143.464	0.302959	0.788578	0.383838	0.701098	0.911159	Stable	0.154221	63.2926	426.219	181.12	18.0118	14.7488	43.1264	25.0853	20.7304	536.819	223.905	25.0506
ENSSSCT00000045644	ENSSSCG00000000804	ANO6	5	76113236	76337069	179.237	0.636272	0.774951	0.819953	0.412243	0.743208	Stable	0.384847	17.6389	305.766	0	113.074	178.12	170.349	124.462	277.607	471.881	244.87	67.8454
ENSSSCT00000054624	ENSSSCG00000039330	ANO8	2	60357264	60366929	680.098	0.214332	0.815358	0.261799	0.793476	0.94368	Stable	0.100466	1155.87	1188.14	0	842.553	0	0	0	1463.74	0	1923.74	907.041
ENSSSCT00000032197	ENSSSCG00000024569	ANO9	2	232194	250935	94.6216	-0.522401	0.734804	-0.711746	0.476622	0.788847	Stable	0.321826	194.028	322.872	92.5074	12.0079	51.0534	10.7816	33.7687	17.1251	34.6335	61.2175	210.843
ENSSSCT00000041910	ENSSSCG00000024569	ANO9	2	232194	250935	694.714	-2.09169	0.80232	-2.6534	0.00796864	0.0668446	Stable	2.09862	2864.77	1646.43	361.266	1360.89	20.4214	668.459	5.78891	118.974	319.277	4.19298	271.382
ENSSSCT00000058801	ENSSSCG00000024569	ANO9	2	232194	250935	47.0141	0.106007	0.872186	0.121283	0.903467	0.977445	Stable	0.0440877	0	115.464	116.851	0	27.2285	0	3.85928	0	84.4191	7.54736	161.785
ENSSSCT00000005912	ENSSSCG00000062892	ANP32B	1	239842067	239868403	7549.56	-0.0264269	0.169824	-0.155612	0.876339	0.969156	Stable	0.0573279	7000.58	6217.24	7541.78	10304.8	7257.52	7356.29	9230.42	5695.44	7740.58	7896.21	6804.37
ENSSSCT00000068404	ENSSSCG00000062892	ANP32B	1	239842067	239868403	800.167	-0.172566	0.276811	-0.623407	0.533017	0.825057	Stable	0.273259	1031.36	412.677	951.365	922.605	960.938	789.213	796.94	900.419	444.824	918.262	673.235
ENSSSCT00000056356	ENSSSCG00000035209	ANP32E	4	98849196	98869098	121.89	0.947805	0.784959	1.47444	0.140363	0.430551	Stable	0.852747	0	0	0	78.0512	0	0	419.696	0	0	69.6034	773.437
ENSSSCT00000008772	ENSSSCG00000008004	ANTKMT	3	41057649	41062032	2859.02	-0.163656	0.153093	-1.06899	0.285072	0.625807	Stable	0.545045	3331.68	3718.37	2626.24	2956.94	2427.87	2976.8	2103.3	2665.2	3210.09	2513.27	2919.44
ENSSSCT00000037635	ENSSSCG00000009256	ANTXR2	8	137618616	137878333	302.889	0.128168	0.876408	0.146067	NA	NA	Stable	NA	10.3758	1245.16	72.0584	195.128	163.371	0	451.535	412.805	0	287.638	493.706
ENSSSCT00000038341	ENSSSCG00000009256	ANTXR2	8	137618616	137878333	196.745	1.10472	0.430151	2.56767	0.0102384	0.0796025	Stable	1.98977	226.193	222.375	75.9534	82.0538	64.6676	77.6275	391.716	148.718	367.981	257.449	249.462
ENSSSCT00000044187	ENSSSCG00000009256	ANTXR2	8	137618616	137878333	240.132	0.479702	0.831379	0.579735	0.562093	0.842212	Stable	0.250192	0	0	209.359	381.25	0	213.476	0	847.241	516.255	0	473.874
ENSSSCT00000049224	ENSSSCG00000009256	ANTXR2	8	137618616	137878333	179.369	1.17844	0.784995	8.38174	NA	NA	NA	NA	0	0	0	0	0	0	1973.05	0	0	0	0
ENSSSCT00000090683	ENSSSCG00000009256	ANTXR2	8	137618616	137878333	84.5457	1.17695	0.784838	8.03298	NA	NA	NA	NA	0	0	0	0	0	0	0	0	0	930.002	0
ENSSSCT00000005802	ENSSSCG00000005267	ANXA1	1	226414306	226432279	11505.7	0.280107	0.223068	1.2557	0.209226	0.534556	Stable	0.679385	11899	14306.1	9450.36	8862.81	7013.6	11273.2	11693.6	12738.4	14580.7	15961.8	8783.37
ENSSSCT00000033404	ENSSSCG00000005267	ANXA1	1	226414306	226432279	1084.11	0.647418	0.232668	2.78256	0.00539317	0.0504339	Stable	2.26816	1063.52	764.058	595.942	915.601	664.828	1146.08	1370.04	1697.19	1317.15	1499.41	891.384
ENSSSCT00000011309	ENSSSCG00000010331	ANXA11	14	81835194	81879372	123.553	0.593918	0.784993	0.788994	0.430115	0.756255	Stable	0.366415	0	0	0	268.176	0	0	37.6279	710.24	0	159.333	183.704
ENSSSCT00000033910	ENSSSCG00000010331	ANXA11	14	81835194	81879372	228.905	0.282767	0.369781	0.764676	0.444465	0.767526	Stable	0.352163	158.75	270.841	245.388	108.071	275.688	185.444	256.642	293.83	406.943	217.196	99.1586
ENSSSCT00000006562	ENSSSCG00000005979	ANXA13	4	15707607	15766629	659.475	-0.924388	0.427796	-2.16104	0.0306919	0.170089	Stable	1.51298	1004.38	1126.84	772.193	800.525	500.323	901.342	185.245	196.488	489.198	319.505	958.186
ENSSSCT00000034155	ENSSSCG00000004578	ANXA2	1	111588306	111635059	2355.23	0.534095	0.58244	0.916753	0.359272	0.698987	Stable	0.444577	1169.36	4524.48	1301.92	2210.45	1888.97	309.432	2957.17	2136.13	6184.24	665.006	2560.38
ENSSSCT00000061725	ENSSSCG00000004578	ANXA2	1	111588306	111635059	3330.65	0.645544	0.582222	1.10841	0.267683	0.607407	Stable	0.572379	899.585	3349.17	818.934	4941.24	4313.44	1015.63	6407.36	5054.6	2417.85	873.816	6545.51
ENSSSCT00000087442	ENSSSCG00000004578	ANXA2	1	111588306	111635059	451.114	0.306602	0.211207	1.45166	0.146596	0.441822	Stable	0.833879	355.891	395.571	489.802	434.285	498.054	266.306	347.335	605.687	474.046	523.284	571.989
ENSSSCT00000082171	ENSSSCG00000017089	ANXA6	16	71857258	71913723	603.406	-1.2223	0.881866	-1.49228	NA	NA	NA	NA	131.773	5766.78	10.7114	8.00525	0	5.3908	473.726	211.81	5.41148	13.4175	10.4378
ENSSSCT00000090601	ENSSSCG00000017089	ANXA6	16	71857258	71913723	470.27	0.240009	0.699368	0.343069	0.731546	0.922608	Stable	0.135758	80.9315	430.495	451.825	671.44	909.885	10.7816	171.738	524.568	232.694	1174.03	514.581
ENSSSCT00000027928	ENSSSCG00000010299	ANXA7	14	76205232	76234631	181.845	0.403555	0.378821	1.06524	0.286765	0.627149	Stable	0.542473	54.9919	206.695	212.28	175.115	189.465	105.66	313.566	228.935	193.731	207.133	112.728
ENSSSCT00000064954	ENSSSCG00000006643	ANXA9	4	98229449	98242718	324.764	0.0500095	0.220285	0.227023	0.820406	0.951873	Stable	0.0859711	344.478	341.403	349.58	195.128	231.442	454.984	325.144	335.291	334.429	299.379	361.146
ENSSSCT00000034056	ENSSSCG00000016657	AOAH	18	37416966	37599710	1141.29	0.395379	0.334887	1.18062	0.237754	0.571158	Stable	0.623871	1053.15	486.089	572.572	1846.21	951.862	1046.89	1539.85	1315.93	929.692	1386.2	1425.8
ENSSSCT00000039575	ENSSSCG00000016657	AOAH	18	37416966	37599710	456.415	0.00558651	0.865758	0.00646118	0.994845	0.998915	Stable	0.00224468	559.257	818.939	809.196	0	0	539.08	795.975	487.614	0	1010.51	0
ENSSSCT00000037065	ENSSSCG00000016442	AOC1	18	6309594	6320974	897.744	0.200523	0.664182	0.30185	0.762766	0.933338	Stable	0.117609	1233.69	1594.4	472.274	156.102	964.342	553.096	126.391	184.771	861.507	890.588	2838.02
ENSSSCT00000027335	ENSSSCG00000029606	AOX1	15	104157527	104236006	850.22	1.03732	0.776233	1.33418	0.182143	0.496181	Stable	0.739586	435.785	530.992	396.321	414.272	347.163	795.682	2152.51	0	1062.81	2342.2	874.684
ENSSSCT00000039828	ENSSSCG00000029606	AOX1	15	104157527	104236006	201.689	1.16588	0.785012	2.9843	NA	NA	NA	NA	0	0	5.84257	0	0	0	0	2212.74	0	0	0
ENSSSCT00000050287	ENSSSCG00000009128	AP1AR	8	110386783	110420542	232.568	-0.345816	0.727791	-0.475494	0.634435	0.880583	Stable	0.197613	330.989	365.636	278.496	0	263.209	347.168	124.462	228.034	101.736	188.684	329.833
ENSSSCT00000037447	ENSSSCG00000009978	AP1B1	14	46469430	46520153	116.725	-0.0666322	0.848831	-0.0785263	0.937409	0.984865	Stable	0.0280707	43.5785	103.347	236.624	109.072	0	230.726	67.5373	322.673	0	67.0876	103.334
ENSSSCT00000041975	ENSSSCG00000009978	AP1B1	14	46469430	46520153	397.502	0.787643	0.883136	0.892161	0.372306	0.71076	Stable	0.429099	0	610.106	0	0	549.107	80.862	183.316	140.606	666.694	1616.81	525.019
ENSSSCT00000003036	ENSSSCG00000002740	AP1G1	6	14719959	14809491	557.778	0.213496	0.204278	1.04513	0.295962	0.6375	Stable	0.528765	619.437	420.517	521.936	429.282	696.595	430.186	625.203	548.904	479.457	546.764	817.276
ENSSSCT00000002254	ENSSSCG00000002015	AP1G2	7	75533202	75549488	1408.3	-0.258248	0.190564	-1.35518	0.175361	0.48633	Stable	0.756068	1431.87	1557.34	1563.86	1567.03	1795.94	1221.56	1169.36	783.247	1520.63	1494.38	1386.13
ENSSSCT00000015135	ENSSSCG00000013856	AP1M1	2	61355547	61386169	236.661	1.85839	0.774734	2.39626	0.0165633	0.111496	Stable	1.78085	23.8644	32.0733	37.0029	61.04	277.957	21.5632	956.135	93.7373	51.9502	1028.12	19.8317
ENSSSCT00000041727	ENSSSCG00000013856	AP1M1	2	61355547	61386169	1661.28	0.41398	0.178139	2.32392	0.0201298	0.12783	Stable	1.69616	1195.3	1214.51	1287.31	1889.24	1598.54	1461.99	2103.3	2504.77	1676.48	1627.71	1714.92
ENSSSCT00000075871	ENSSSCG00000021145	AP1S1	3	8881107	8887566	424.813	0.68238	0.655967	1.03967	0.298491	0.64022	Stable	0.525068	104.796	372.763	451.825	315.207	140.68	507.814	160.16	146.915	2011.99	164.365	296.432
ENSSSCT00000081951	ENSSSCG00000036074	AP1S2	X	12367795	12397677	104.236	-0.0196887	0.701517	-0.028063	0.977612	0.995156	Stable	0.00983352	98.5704	64.8594	175.277	18.0118	18.1523	255.524	218.049	27.0396	20.5636	204.617	45.9261
ENSSSCT00000053618	ENSSSCG00000040847	AP1S3	15	125561513	125636436	3917.6	-0.680567	0.457957	-1.48628	0.137204	0.424757	Stable	0.862633	4750.06	5791.73	4930.16	3802.49	4173.9	5259.27	937.804	1689.07	5288.1	1127.91	5343.08
ENSSSCT00000086522	ENSSSCG00000003199	AP2A1	6	54786511	54823904	1291.3	1.04817	0.726353	1.44126	0.149512	0.446296	Stable	0.825323	140.074	1797.53	271.68	163.107	2045.54	161.724	2898.32	3671.98	179.661	2038.63	836.064
ENSSSCT00000076283	ENSSSCG00000012836	AP2A2	2	580182	628087	131.994	0.480146	0.879784	0.544243	0.586274	0.855644	Stable	0.231899	0	26.3714	25.3178	0	493.516	28.0322	32.8038	595.773	18.399	196.231	35.4884
ENSSSCT00000051689	ENSSSCG00000017712	AP2B1	12	39800972	39932643	97.1217	-0.180541	0.502154	-0.359526	0.719202	0.918272	Stable	0.143149	192.991	147.537	39.9242	39.0256	86.2235	113.207	42.452	110.862	38.9626	139.207	117.947
ENSSSCT00000058297	ENSSSCG00000017712	AP2B1	12	39800972	39932643	252.107	0.0021268	0.244437	0.00870186	0.993057	0.998861	Stable	0.00302582	208.554	287.234	228.834	238.156	203.079	345.011	338.651	164.942	324.689	201.263	232.762
ENSSSCT00000045884	ENSSSCG00000024437	AP2M1	13	122094437	122104802	634.473	-0.898365	0.528936	-1.69898	0.0893223	0.332379	Stable	1.04904	743.947	893.064	637.814	1778.17	569.529	301.885	535.474	613.799	205.636	83.0209	616.871
ENSSSCT00000040206	ENSSSCG00000003106	AP2S1	6	52695640	52703278	2695.5	-0.308962	0.868157	-0.357125	0.720999	0.918627	Stable	0.142066	4051.76	9.97837	4010.92	4318.83	2962.23	3416.69	0	3045.56	3668.98	21.8035	4143.79
ENSSSCT00000073257	ENSSSCG00000003106	AP2S1	6	52695640	52703278	824.177	0.216132	0.785116	0.274318	0.78384	0.941098	Stable	0.105772	0	3704.83	0.973762	1.00066	0	0	2651.32	0	0	2707.82	0
ENSSSCT00000015403	ENSSSCG00000014101	AP3B1	2	86873290	87142768	3793.64	0.0754048	0.869098	0.0867156	0.930898	0.982763	Stable	0.0310981	8095.23	27.7969	9490.28	2278.49	1937.76	11.8598	8306.12	6503.03	24.8928	5035.77	18.788
ENSSSCT00000029238	ENSSSCG00000014101	AP3B1	2	86873290	87142768	77.4139	-1.45564	0.684804	-2.13016	0.0331584	0.179102	Stable	1.47941	19.7141	173.196	378.793	65.0427	13.6142	35.5793	37.6279	18.9277	53.0325	18.4491	37.5759
ENSSSCT00000052638	ENSSSCG00000014101	AP3B1	2	86873290	87142768	4742.23	-0.374029	0.877881	-0.428564	0.66824	0.896627	Stable	0.175067	3336.87	6993.41	0	8820.79	7957.52	7190.25	0	2419.14	6156.1	3908.69	5381.7
ENSSSCT00000061850	ENSSSCG00000014101	AP3B1	2	86873290	87142768	1972.25	0.0850913	0.88299	0.0962687	0.923307	0.981931	Stable	0.0346538	216.855	7737.51	0	2.00131	4.53808	3250.65	1459.77	205.501	4093.24	475.484	4249.21
ENSSSCT00000072711	ENSSSCG00000014101	AP3B1	2	86873290	87142768	296.691	0.351077	0.658363	0.53308	0.593979	0.85931	Stable	0.226229	503.228	342.828	77.9009	89.0584	22.6904	506.735	312.601	82.0201	440.494	657.459	228.587
ENSSSCT00000080804	ENSSSCG00000014101	AP3B1	2	86873290	87142768	218.26	-0.0300591	0.871057	-0.0345328	0.972452	0.993248	Stable	0.0121317	0	139.697	346.659	324.213	528.686	0	325.144	445.252	0	0	291.213
ENSSSCT00000080895	ENSSSCG00000001807	AP3B2	7	52256159	52294149	152.1	0.701522	0.710725	0.986193	0.324038	0.665813	Stable	0.489404	63.2926	84.8161	0	223.146	203.079	86.2528	250.853	225.33	114.723	226.421	195.186
ENSSSCT00000077473	ENSSSCG00000040157	AP3D1	2	76428476	76471257	434.494	0.0378154	0.48921	0.0773013	0.938384	0.985066	Stable	0.0276195	1026.17	215.248	295.05	259.17	552.511	225.336	712.036	502.035	200.225	552.634	239.025
ENSSSCT00000011291	ENSSSCG00000010314	AP3M1	14	76801007	76835678	341.813	0.454626	0.785086	0.588575	0.556146	0.838962	Stable	0.254811	0	0	0	0	0	1011.31	2030.94	425.423	0	0	292.257
ENSSSCT00000054294	ENSSSCG00000010314	AP3M1	14	76801007	76835678	159.214	0.263352	0.283826	0.927875	0.353472	0.693811	Stable	0.451645	158.75	99.7837	131.458	153.1	153.16	177.896	279.797	207.304	145.028	145.916	99.1586
ENSSSCT00000007702	ENSSSCG00000007033	AP3M2	17	11167161	11190854	207.916	0.117868	0.842461	0.139825	0.888798	0.972899	Stable	0.0511969	0	193.153	271.68	214.14	238.249	258.758	0	264.087	228.364	316.989	301.651
ENSSSCT00000025884	ENSSSCG00000030174	AP3S2	7	55391913	55469858	600.867	0.369958	0.815969	0.453807	0.649967	0.888267	Stable	0.187108	0	0	779.983	0	1153.81	334.23	0	1535.85	0	1860	945.66
ENSSSCT00000007408	ENSSSCG00000006762	AP4B1	4	106656809	106672639	398.182	-0.730225	0.405606	-1.80039	0.0717991	0.291962	Stable	1.14388	262.509	928.701	297.971	247.162	705.671	502.423	194.893	227.133	262.998	456.196	294.345
ENSSSCT00000025088	ENSSSCG00000004634	AP4E1	1	120880456	120946031	295.313	0.121703	0.494663	0.246051	0.805643	0.947529	Stable	0.0938576	340.327	211.684	258.047	117.077	555.915	214.554	300.059	669.681	326.853	142.561	111.684
ENSSSCT00000047201	ENSSSCG00000034288	AP4M1	3	8013747	8017700	97.2649	-0.528887	0.864857	-0.631501	0.527713	0.821982	Stable	0.277602	0	496.068	267.784	9.00591	36.3046	0	0	6.30924	0	188.684	65.7578
ENSSSCT00000002205	ENSSSCG00000001972	AP4S1	7	68393285	68471722	1817.64	-0.238654	0.173884	-1.37249	0.169911	0.477825	Stable	0.769778	2253.63	1712	1697.27	2056.35	1843.59	2162.79	1530.2	1991.02	1663.49	1107.78	1975.87
ENSSSCT00000075817	ENSSSCG00000001972	AP4S1	7	68393285	68471722	129.116	0.161701	0.330012	0.489997	0.624136	0.876012	Stable	0.204721	73.6684	66.2849	148.012	98.0643	218.962	129.379	174.632	125.284	106.065	144.238	135.691
ENSSSCT00000091080	ENSSSCG00000001972	AP4S1	7	68393285	68471722	167.094	-0.0564914	0.78504	-0.0722507	0.942402	0.986042	Stable	0.0257636	0	0	786.799	0	0	281.4	0	0	0	769.831	0
ENSSSCT00000014186	ENSSSCG00000012978	AP5B1	2	6547998	6553761	798.828	-0.434519	0.237943	-1.82614	0.0678291	0.282189	Stable	1.16858	1094.65	732.697	1148.07	869.57	888.329	713.742	465.043	671.484	585.522	575.276	1042.73
ENSSSCT00000037259	ENSSSCG00000005065	AP5M1	1	186430227	186461319	212.343	-0.095288	0.78506	-0.122307	0.902656	0.977097	Stable	0.0444778	0	377.04	1037.06	0	0	0	0	0	0	592.887	328.789
ENSSSCT00000052868	ENSSSCG00000005065	AP5M1	1	186430227	186461319	184.921	-1.10099	0.693757	-1.59012	0.111807	0.379144	Stable	0.951532	279.11	131.144	790.695	52.0341	233.711	49.5954	55.9595	49.5726	23.8105	59.5403	308.957
ENSSSCT00000072353	ENSSSCG00000005065	AP5M1	1	186430227	186461319	98.6754	-0.434988	0.434951	-1.00007	0.317279	0.659087	Stable	0.498559	117.247	57.732	244.414	82.0538	86.2235	89.4873	137.004	66.6977	40.0449	103.986	60.539
ENSSSCT00000084942	ENSSSCG00000007577	AP5Z1	3	3622699	3642412	251.782	0.731975	0.594673	1.2304	0.218548	0.546346	Stable	0.660452	116.209	235.917	26.2916	131.086	281.361	320.214	626.167	340.699	55.1971	431.877	204.58
ENSSSCT00000088192	ENSSSCG00000007577	AP5Z1	3	3622699	3642412	387.611	-0.091462	0.564505	-0.162024	0.871287	0.967783	Stable	0.0598388	550.957	431.921	404.111	175.115	769.204	70.0804	587.575	541.693	153.686	460.389	118.99
ENSSSCT00000005785	ENSSSCG00000005250	APBA1	1	222758509	222990335	168.995	-0.0512663	0.672747	-0.0762062	0.939255	0.98529	Stable	0.0272165	113.097	62.7212	5.84257	292.192	383.468	176.818	140.864	91.9347	81.1722	394.978	115.859
ENSSSCT00000025216	ENSSSCG00000005250	APBA1	1	222758509	222990335	116.12	0.28793	0.873883	0.328315	0.742674	0.926874	Stable	0.129202	75.7436	110.475	297.971	0	0	64.6896	0	428.127	138.534	0	161.785
ENSSSCT00000040703	ENSSSCG00000004849	APBA2	1	144071859	144315151	50.8717	0.24668	0.376532	0.655166	0.512361	0.813061	Stable	0.290424	35.2778	49.1791	48.6881	21.0138	85.089	40.9701	56.9243	74.8096	68.1846	29.3508	50.1012
ENSSSCT00000014738	ENSSSCG00000013492	APBA3	2	74930109	74938003	555.345	-0.0964864	0.206303	-0.467691	0.640005	0.883024	Stable	0.193816	336.177	667.838	658.263	575.377	503.727	692.179	576.962	424.522	554.135	504.834	614.784
ENSSSCT00000066108	ENSSSCG00000030156	APBB1IP	10	49124543	49189308	63.9737	0.785614	0.478518	1.6415	0.100694	0.355681	Stable	0.996995	50.8416	47.0409	53.5569	46.0302	69.2057	14.0161	100.341	46.8687	48.7033	44.4456	182.661
ENSSSCT00000058359	ENSSSCG00000022168	APBB2	8	31921593	32193940	733.451	0.100051	0.762153	0.131247	0.89558	0.975133	Stable	0.0478955	858.081	411.251	1133.46	1305.86	507.13	0	638.71	347.91	932.939	923.294	1009.33
ENSSSCT00000015695	ENSSSCG00000014366	APBB3	2	142313777	142320730	703.016	0.0757183	0.438644	0.17262	0.86295	0.965555	Stable	0.0640143	693.106	969.327	264.863	520.341	1294.49	367.653	539.334	591.266	1306.33	419.298	767.175
ENSSSCT00000049861	ENSSSCG00000014366	APBB3	2	142313777	142320730	164.445	0.19954	0.459176	0.434542	0.663895	0.894886	Stable	0.177901	144.224	158.941	85.691	159.104	302.917	69.0023	152.441	307.35	99.5712	252.417	77.2394
ENSSSCT00000046118	ENSSSCG00000014207	APC	2	116812582	117034887	327.263	-0.830356	0.742327	-1.12115	0.262224	0.601589	Stable	0.581328	9.33825	1043.45	148.986	456.299	385.737	538.002	334.792	146.014	6.49377	223.905	306.87
ENSSSCT00000057845	ENSSSCG00000014207	APC	2	116812582	117034887	2753.36	-0.212532	0.408199	-0.520667	0.602599	0.863722	Stable	0.219972	2241.18	885.937	3642.84	3593.36	3113.12	4205.9	2308.81	1123.05	4035.88	2843.68	2293.17
ENSSSCT00000089358	ENSSSCG00000014207	APC	2	116812582	117034887	92.3316	0.490238	0.355978	1.37713	0.168471	0.475531	Stable	0.773475	65.3678	49.8918	70.1108	79.0519	131.604	69.0023	120.602	173.955	53.0325	125.789	77.2394
ENSSSCT00000063808	ENSSSCG00000039797	APCDD1	6	97992233	98026766	713.284	-0.463251	0.26238	-1.76557	0.0774674	0.305364	Stable	1.11088	832.142	883.086	698.187	816.536	608.102	1065.22	312.601	648.951	877.742	506.512	597.039
ENSSSCT00000023528	ENSSSCG00000011385	APEH	13	32205609	32214518	806.578	-0.949998	0.661763	-1.43738	0.15061	0.447878	Stable	0.822146	1137.19	2088.33	454.747	2060.35	140.68	561.722	418.731	147.817	1401.57	115.726	345.49
ENSSSCT00000059621	ENSSSCG00000040060	APEX1	7	78451851	78454938	4698.76	-0.154619	0.237371	-0.65138	0.514801	0.814546	Stable	0.288361	4849.66	6458.14	4399.46	4858.19	4557.36	4459.27	4426.59	2402.02	6298.96	3932.17	5044.57
ENSSSCT00000035798	ENSSSCG00000012348	APEX2	X	47862667	47871184	579.198	-0.204774	0.214714	-0.953702	0.340235	0.681148	Stable	0.468221	619.437	882.373	519.989	547.359	588.816	541.236	479.515	510.147	629.896	361.435	690.979
ENSSSCT00000023376	ENSSSCG00000028297	APH1A	4	98817586	98821254	10561.4	-0.533708	0.192	-2.77973	0.00544037	0.0506819	Stable	2.26437	14517.9	13406.7	13649.2	12260	8764.16	11252.8	6380.35	7599.03	9965.78	7349.45	11029.6
ENSSSCT00000055933	ENSSSCG00000032949	APH1B	1	108730298	108763401	475.493	0.29996	0.799029	0.375073	0.707606	0.914243	Stable	0.150209	495.965	0	520.963	209.137	704.537	542.315	1100.86	188.376	1087.71	296.024	84.5458
ENSSSCT00000014509	ENSSSCG00000013285	API5	2	18962270	18994240	299.596	-2.28901	0.678244	-3.38894	0.000701638	0.0111013	Down	3.15389	64.3302	1540.23	474.222	104.068	594.488	167.115	36.6631	55.8819	40.0449	181.975	36.5321
ENSSSCT00000078811	ENSSSCG00000013299	APIP	2	26095038	26115464	1879.69	-0.30032	0.235877	-1.27321	0.202945	0.525858	Stable	0.692623	2352.2	2494.59	2343.84	1982.3	1328.52	1847.97	1294.79	1208.67	2428.67	1588.3	1806.77
ENSSSCT00000064073	ENSSSCG00000008346	APLF	3	73752118	73831035	3629.42	0.127817	0.120467	1.06101	0.288684	0.629292	Stable	0.539578	4228.15	3344.89	3243.6	3370.21	3454.61	3252.81	3734.81	4113.63	3087.79	4476.42	3616.68
ENSSSCT00000075387	ENSSSCG00000048443	APLN	X	106236749	106246377	397.144	1.63074	0.37729	4.32139	1.55052e-05	0.000492919	Up	4.80952	175.352	290.085	111.983	163.107	192.868	237.195	762.207	1068.06	275.985	721.192	370.54
ENSSSCT00000040165	ENSSSCG00000038869	APLNR	AEMK02000423.1	68318	72029	1870.92	1.1207	0.231852	4.8336	1.34087e-06	5.77585e-05	Up	5.87261	1223.31	1803.23	1299	1029.68	999.512	897.029	2517.21	3799.97	2565.04	2424.38	2021.79
ENSSSCT00000044708	ENSSSCG00000002916	APLP1	6	45285718	45295350	578.385	0.2537	0.370843	0.684107	0.493908	0.801147	Stable	0.306354	599.723	438.336	544.333	449.295	749.917	396.763	770.89	1239.32	426.425	465.42	281.819
ENSSSCT00000063266	ENSSSCG00000002916	APLP1	6	45285718	45295350	66.8814	0.453012	0.784882	0.586562	0.557498	0.83962	Stable	0.253757	0	0	0	0	0	198.382	0	0	0	239.838	297.476
ENSSSCT00000060720	ENSSSCG00000015244	APLP2	9	56798810	56872642	15870.4	0.0789444	0.310935	0.253895	0.799577	0.945748	Stable	0.09714	19149.6	21752.8	12635.5	10304.8	17507.9	11418.8	10788.6	16508.6	18021.3	10064.8	26422.1
ENSSSCT00000061256	ENSSSCG00000015244	APLP2	9	56798810	56872642	30749.7	-0.275648	0.420605	-0.65538	0.512223	0.812942	Stable	0.290541	41682.8	48931.8	29962.6	20499.4	37323.4	22936.8	11085.8	19954.3	34015.5	15374	56480.8
ENSSSCT00000036964	ENSSSCG00000036286	APMAP	17	30768488	30795755	3421.16	-0.417438	0.806106	-0.518879	0.603845	0.864524	Stable	0.219074	2641.69	6771.04	5437.49	4271.8	1412.48	3711.03	0	1327.64	4866	1442.38	5751.2
ENSSSCT00000039991	ENSSSCG00000036286	APMAP	17	30768488	30795755	2317.18	0.173286	0.289989	0.597559	0.550134	0.835441	Stable	0.259531	2351.16	1901.59	1787.83	1968.29	2197.56	2913.19	3503.26	2691.34	2350.75	2808.46	1015.59
ENSSSCT00000034599	ENSSSCG00000030921	APOA1	9	44216392	44218713	5391.59	0.800827	0.29042	2.75742	0.00582588	0.053116	Stable	2.23464	4800.9	5257.18	3439.33	2697.77	3747.32	4020.46	9623.1	8850.97	4411.44	8448.85	4010.18
ENSSSCT00000053994	ENSSSCG00000030921	APOA1	9	44216392	44218713	52.7974	0.593454	0.379084	1.56532	0.117507	0.39027	Stable	0.929936	33.2027	66.2849	37.9767	17.0112	72.6092	26.954	86.8337	58.5858	54.1148	64.5718	62.6265
ENSSSCT00000061852	ENSSSCG00000040689	APOA4	9	44201508	44204206	171.579	0.599449	0.815257	0.733955	0.462976	0.779561	Stable	0.334441	65.3678	536.694	6.81633	12.0079	115.721	12.9379	714.931	152.323	27.0574	220.551	22.9631
ENSSSCT00000037331	ENSSSCG00000008595	APOB	3	117250096	117316200	827.261	1.04163	0.681549	1.52687	0.126793	0.406632	Stable	0.896906	632.926	1260.13	226.886	148.097	622.851	129.379	3198.37	977.031	265.162	1491.86	147.172
ENSSSCT00000000724	ENSSSCG00000000668	APOBEC1	5	62810879	62820173	1836.67	-0.516813	0.522255	-0.989755	0.322294	0.663834	Stable	0.491748	2199.68	2937.92	3318.58	1477.97	1064.18	1948.24	340.581	775.135	3584.56	774.862	1781.72
ENSSSCT00000042386	ENSSSCG00000042447	APOBEC2	7	36364300	36384295	1015.23	-0.294354	0.227999	-1.29103	0.196693	0.517218	Stable	0.706211	1418.38	915.159	908.52	1067.7	1328.52	1021.02	1289	593.069	756.525	1027.28	842.327
ENSSSCT00000012943	ENSSSCG00000011831	APOD	13	132514949	132562599	565.984	3.23933	0.560038	5.77787	7.56532e-09	5.09353e-07	Up	8.12117	87.157	13.5421	119.773	123.081	133.873	65.7678	784.398	612.898	506.514	2971.98	806.838
ENSSSCT00000033009	ENSSSCG00000011831	APOD	13	132514949	132562599	303.522	2.80616	0.396634	7.07003	1.54904e-12	1.47507e-10	Up	11.8099	54.9919	62.0084	82.7697	78.0512	76.0128	91.6436	345.405	1000.47	274.903	959.353	313.133
ENSSSCT00000046919	ENSSSCG00000036787	APOLD1	5	59667585	59673649	234.015	0.360724	0.828413	0.435043	0.663531	0.894686	Stable	0.178139	383.906	0	216.175	0	0	322.37	0	908.531	619.073	124.112	0
ENSSSCT00000001547	ENSSSCG00000001411	APOM	7	23768984	23773324	249.021	-0.25485	0.882783	-0.290073	0.77176	0.936689	Stable	0.112518	475.213	311.468	312.578	205.135	417.503	0	326.109	0	212.13	0	479.093
ENSSSCT00000054621	ENSSSCG00000001411	APOM	7	23768984	23773324	225.454	-0.57651	0.699208	-0.825329	0.409185	0.740894	Stable	0.38808	329.952	349.243	299.919	502.33	41.9772	121.832	202.612	183.869	416.684	11.7403	19.8317
ENSSSCT00000013316	ENSSSCG00000012174	APOO	X	19953158	20017727	205.31	-0.652206	0.716593	-0.911371	0.3621	0.70147	Stable	0.441171	296.749	339.977	255.126	264.173	150.891	228.57	173.667	0	330.1	89.7297	129.428
ENSSSCT00000035584	ENSSSCG00000012459	APOOL	X	68281869	68355006	181.407	-0.384611	0.873633	-0.447297	0.654661	0.890676	Stable	0.183984	516.717	292.936	390.478	184.121	0	0	0	172.152	0	112.372	326.702
ENSSSCT00000082480	ENSSSCG00000012459	APOOL	X	68281869	68355006	690.078	0.194289	0.628999	0.308842	0.757441	0.931888	Stable	0.120651	83.0067	1146.8	109.061	865.568	865.638	770.885	146.652	656.161	891.812	656.62	1398.66
ENSSSCT00000050470	ENSSSCG00000012022	APP	13	189435094	189716056	890.553	-0.523802	0.877231	-0.610619	0.541452	0.829963	Stable	0.26644	31.1275	4238.67	0	0	2354.13	581.128	0	533.582	1106.11	548.441	402.897
ENSSSCT00000053164	ENSSSCG00000012022	APP	13	189435094	189716056	3585.24	1.25613	0.722093	1.73732	0.0823306	0.316709	Stable	1.08444	9.33825	2273.64	1532.7	2929.92	2890.76	1591.36	1583.27	6653.55	1569.33	8933.56	9470.17
ENSSSCT00000019242	ENSSSCG00000017678	APPBP2	12	37613770	37678708	93.0595	0.15096	0.784964	0.191444	0.848178	0.961066	Stable	0.071513	0	282.958	177.225	0	0	0	262.431	301.041	0	0	0
ENSSSCT00000060109	ENSSSCG00000032357	APPL1	13	39089077	39129781	77.8029	-0.980963	0.784823	-8.0099	1.148e-15	1.56376e-13	Stable	14.9401	0	126.155	0	0	364.181	365.496	0	0	0	0	0
ENSSSCT00000060859	ENSSSCG00000032357	APPL1	13	39089077	39129781	170.42	0.0499308	0.82445	0.0604551	0.951793	0.988721	Stable	0.0214574	344.478	0	0	582.382	45.3808	0	148.582	0	669.941	83.8595	0
ENSSSCT00000042610	ENSSSCG00000000841	APPL2	5	79356067	79412235	948.923	-0.903687	0.873353	-1.05289	0.292392	0.63356	Stable	0.534035	3852.55	742.676	650.473	1577.03	417.503	947.703	0	630.924	0	92.2455	1527.04
ENSSSCT00000084295	ENSSSCG00000000841	APPL2	5	79356067	79412235	80.8726	-0.717113	0.784883	-1.13486	0.256436	0.594309	Stable	0.591022	0	481.1	118.799	0	220.097	0	0	0	0	69.6034	0
ENSSSCT00000091562	ENSSSCG00000000841	APPL2	5	79356067	79412235	132.674	-0.583877	0.318382	-1.83387	0.0666738	0.279503	Stable	1.17604	201.291	97.6455	150.933	103.068	184.927	204.85	91.6578	55.8819	159.097	109.856	100.202
ENSSSCT00000037470	ENSSSCG00000011001	APTX	10	33445148	33543710	107.413	-0.241511	0.381975	-0.632248	0.527225	0.821595	Stable	0.278004	81.9691	161.792	58.4257	80.0525	99.8377	213.476	104.2	78.4149	56.2794	129.144	117.947
ENSSSCT00000084647	ENSSSCG00000011001	APTX	10	33445148	33543710	147.25	0.321282	0.298249	1.07719	0.281395	0.622352	Stable	0.550684	61.2174	207.408	122.694	162.106	142.949	93.7999	159.195	199.192	143.945	176.944	150.304
ENSSSCT00000091246	ENSSSCG00000011001	APTX	10	33445148	33543710	144.704	-0.613259	0.347581	-1.76434	0.0776753	0.305938	Stable	1.10972	275.997	147.537	196.7	201.132	119.125	95.9563	83.9392	61.2898	153.686	103.986	152.391
ENSSSCT00000055832	ENSSSCG00000033190	AQP1	18	42063485	42076746	4334.2	1.38064	0.192513	7.1716	7.4126e-13	7.14127e-11	Up	12.13	2727.81	2724.81	2923.23	1806.18	1989.95	2748.23	5569.9	7616.16	8179.99	6440.41	4949.58
ENSSSCT00000016234	ENSSSCG00000014880	AQP11	9	12065546	12078401	455.084	-0.544577	0.258358	-2.10783	0.0350458	0.185688	Stable	1.45536	649.527	435.485	586.205	588.386	335.818	599.457	298.129	272.199	439.412	270.028	531.282
ENSSSCT00000037547	ENSSSCG00000040513	AQP3	10	33045245	33051082	846.136	-0.352116	0.282511	-1.24638	0.212626	0.538833	Stable	0.672383	1039.66	870.969	960.129	960.63	543.435	1271.15	1112.44	756.208	687.258	698.55	407.072
ENSSSCT00000047461	ENSSSCG00000031865	AQP8	3	21491719	21503863	3210.12	-0.228158	0.758843	-0.300848	0.763531	0.933746	Stable	0.117173	1058.34	2004.23	13863.4	610.4	1802.75	1730.45	724.579	438.943	4827.04	311.119	7940
ENSSSCT00000005078	ENSSSCG00000004597	AQP9	1	113794040	113848683	265.164	1.04721	0.427149	2.45123	0.014237	0.100492	Stable	1.84658	126.585	167.494	220.07	116.076	183.792	225.336	376.279	830.116	198.06	332.084	140.91
ENSSSCT00000005301	ENSSSCG00000004802	AQR	1	136121111	136233825	1681.89	0.321495	0.785126	0.410278	0.681602	0.902738	Stable	0.166469	0	769.76	0	5610.68	0	0	0	0	6076.01	691.841	5352.48
ENSSSCT00000040622	ENSSSCG00000004802	AQR	1	136121111	136233825	5567.71	-0.118771	0.876079	-0.136002	0.89182	0.973655	Stable	0.049723	6042.89	8215.05	5349.85	0	9305.33	7333.65	9076.05	7501.69	0	8420.34	0
ENSSSCT00000086064	ENSSSCG00000004802	AQR	1	136121111	136233825	2205.48	-0.12082	0.602131	-0.200667	0.840959	0.958799	Stable	0.0752252	2823.26	326.435	3895.05	3446.26	1191.25	2129.37	1319.87	1998.23	2818.3	284.284	4027.93
ENSSSCT00000013423	ENSSSCG00000012275	ARAF	X	42078206	42090250	244.498	0.4223	0.337948	1.24959	0.211449	0.537576	Stable	0.674793	95.4577	141.835	224.939	211.138	357.374	232.883	212.26	398.384	213.212	329.568	272.425
ENSSSCT00000025648	ENSSSCG00000014817	ARAP1	9	7233911	7301073	52.7642	0.0829308	0.763027	0.10866	0.913472	0.979678	Stable	0.0393048	22.8268	84.8161	51.6094	6.00394	89.627	50.6735	30.8742	24.3356	0	104.824	114.815
ENSSSCT00000029475	ENSSSCG00000014817	ARAP1	9	7233911	7301073	85.5994	0.692449	0.494601	1.39969	0.161605	0.465097	Stable	0.791545	19.7141	96.22	111.983	30.0197	45.3808	87.331	35.6983	124.382	109.312	133.337	148.216
ENSSSCT00000085702	ENSSSCG00000014817	ARAP1	9	7233911	7301073	105.577	-0.774115	0.796317	-1.21158	0.225675	0.556304	Stable	0.646516	0	302.915	680.659	93.061	0	0	0	60.3885	0	24.3193	0
ENSSSCT00000009593	ENSSSCG00000008768	ARAP2	8	27771423	27960542	5771.68	-0.720183	0.35278	-2.04153	0.0411979	0.206426	Stable	1.38512	8077.59	8063.95	7747.25	8791.77	7342.61	2444.19	5868.99	2606.62	4531.57	5337.66	2676.24
ENSSSCT00000015728	ENSSSCG00000014391	ARAP3	2	143304080	143327588	605.574	1.37159	0.850919	1.61184	0.106998	0.369104	Stable	0.970626	0	402.698	371.977	463.304	0	169.271	1934.46	563.325	558.465	1477.61	720.205
ENSSSCT00000056738	ENSSSCG00000014391	ARAP3	2	143304080	143327588	1185.75	0.83042	0.393736	2.10893	0.0349507	0.185367	Stable	1.45654	888.171	454.016	753.692	640.42	1369.36	1051.21	1754.04	2992.38	982.725	1421.42	735.861
ENSSSCT00000061951	ENSSSCG00000030053	ARCN1	9	45863559	45897613	613.099	-0.707383	0.883016	-0.82087	0.41172	0.742816	Stable	0.385398	645.377	1266.54	0	2113.39	564.991	604.848	403.294	977.933	0	167.719	0
ENSSSCT00000009818	ENSSSCG00000008963	AREG	8	70417923	70428102	1863.41	1.91197	0.372182	5.13644	2.79994e-07	1.41674e-05	Up	6.55285	516.717	1029.91	1312.63	679.446	642.138	535.846	2689.91	3577.34	5011.03	3252.07	1250.44
ENSSSCT00000061901	ENSSSCG00000008963	AREG	8	70417923	70428102	1132.93	1.79544	0.290423	6.18169	6.34189e-10	4.84784e-08	Up	9.19778	555.107	392.007	571.598	411.27	659.156	529.377	2186.28	3135.69	1381.01	1569.85	1070.91
ENSSSCT00000045456	ENSSSCG00000002370	AREL1	7	97875220	97940876	49.8404	0.856683	0.731636	1.16968	0.242131	0.57665	Stable	0.61595	0	10.6911	21.4228	24.0158	85.089	56.0643	107.095	137.001	30.3043	36.8982	39.6635
ENSSSCT00000057866	ENSSSCG00000002370	AREL1	7	97875220	97940876	516.618	0.579033	0.540832	1.07041	0.284433	0.625177	Stable	0.54602	796.864	334.275	219.096	194.127	544.569	377.356	310.672	1369.11	177.497	1035.67	323.57
ENSSSCT00000015283	ENSSSCG00000013992	ARF1	2	51219667	51237639	119.245	-0.580999	0.425113	-1.36661	0.171747	0.480701	Stable	0.76511	204.404	210.971	118.799	158.104	79.4164	78.7057	135.075	146.014	37.8804	88.0525	54.2763
ENSSSCT00000053892	ENSSSCG00000013992	ARF1	2	51219667	51237639	2229.06	-1.30089	0.598265	-2.17665	0.0295064	0.165504	Stable	1.53008	1157.94	10236.4	913.389	3479.28	2287.19	866.841	994.728	1499.8	570.37	723.708	1790.07
ENSSSCT00000044404	ENSSSCG00000051954	ARF3	5	14975630	14978446	158.999	1.17827	0.784977	7.98204	NA	NA	NA	NA	0	0	0	0	0	0	0	0	1748.99	0	0
ENSSSCT00000046332	ENSSSCG00000031791	ARF4	13	39409376	39430129	4099.24	0.380719	0.415106	0.917124	0.359078	0.698794	Stable	0.444812	4022.71	3962.13	3267.94	3724.44	3117.66	3346.61	7056.68	2102.78	3530.45	1661.26	9298.99
ENSSSCT00000062964	ENSSSCG00000031791	ARF4	13	39409376	39430129	5179.43	-0.151105	0.87916	-0.172219	0.863265	0.965555	Stable	0.0638558	8465.64	10723.9	5654.63	0	4552.83	4353.61	0	6141.6	8988.47	6136	1957.08
ENSSSCT00000083541	ENSSSCG00000031791	ARF4	13	39409376	39430129	3411.86	-0.820259	0.618634	-1.32688	0.18455	0.499857	Stable	0.733887	3939.7	3821	4830.83	4593.01	4211.34	4867.89	85.8689	3742.28	4333.51	2539.27	565.726
ENSSSCT00000088556	ENSSSCG00000031791	ARF4	13	39409376	39430129	6996.29	-0.69593	0.413131	-1.68466	0.0920543	0.337981	Stable	1.03596	6924.83	7905.01	8042.3	13305.7	6572.27	8578.92	3695.26	7599.03	7897.51	5220.26	1218.09
ENSSSCT00000091072	ENSSSCG00000031791	ARF4	13	39409376	39430129	62.9527	-0.137643	0.318091	-0.432699	0.665234	0.895342	Stable	0.177026	51.8792	75.5505	86.6648	35.023	86.2235	59.2988	56.9243	87.4281	36.7981	47.7999	68.8892
ENSSSCT00000018066	ENSSSCG00000016593	ARF5	18	20694966	20698726	1676	-0.238272	0.138734	-1.71747	0.0858927	0.3244	Stable	1.06604	1862.46	2305	1918.31	1758.15	1489.62	1472.77	1298.65	1575.51	1541.19	1593.33	1620.98
ENSSSCT00000058177	ENSSSCG00000005012	ARF6	1	179713299	179717841	12696.7	-1.2255	0.361891	-3.38666	0.000707495	0.0111758	Down	3.15028	18780.3	28865.3	7763.8	14560.6	21591	12454.9	7401.12	7601.74	3441.7	10231.7	6971.37
ENSSSCT00000062485	ENSSSCG00000013245	ARFGAP2	2	15390415	15401227	1005.89	-1.56324	0.496931	-3.14713	0.00164884	0.0213902	Down	2.78282	927.6	1240.88	1742.06	1735.14	553.646	2622.09	145.688	808.484	366.898	202.101	720.205
ENSSSCT00000044776	ENSSSCG00000000037	ARFGAP3	5	5994174	6055091	89.0779	0.428767	0.784947	0.553168	0.580148	0.852372	Stable	0.236461	0	277.256	0	0	0	0	0	267.692	283.562	0	151.347
ENSSSCT00000074631	ENSSSCG00000000037	ARFGAP3	5	5994174	6055091	575.94	-0.614202	0.880682	-0.706678	NA	NA	Stable	NA	215.817	26.3714	4228.07	51.0335	0	90.5655	16.4019	276.705	74.6784	1331.69	24.0068
ENSSSCT00000035957	ENSSSCG00000006201	ARFGEF1	4	67465529	67613611	14653.2	-0.419907	0.141931	-2.95852	0.00309116	0.0337476	Stable	2.50988	17808	19636.7	15060.2	15772.3	14369.8	16742.8	11488.1	11169.2	13153.1	10161.3	15823.6
ENSSSCT00000023062	ENSSSCG00000022968	ARFGEF3	1	26076302	26255421	99.0219	-0.262547	0.847665	-0.310356	0.75629	0.931628	Stable	0.121312	100.646	65.5721	50.6356	0	214.424	238.273	0	99.1452	81.1722	32.7052	206.667
ENSSSCT00000045479	ENSSSCG00000022968	ARFGEF3	1	26076302	26255421	297.027	-1.67059	0.543466	-3.07583	0.00209919	0.0254433	Down	2.67795	102.721	516.737	826.724	248.163	241.653	724.524	197.788	107.257	80.0899	36.8982	184.748
ENSSSCT00000077365	ENSSSCG00000022968	ARFGEF3	1	26076302	26255421	98.5556	-0.707727	0.880351	-0.816798	0.414044	0.744756	Stable	0.382954	136.961	34.2116	192.805	246.161	204.214	0	0	61.2898	0	31.028	177.442
ENSSSCT00000042085	ENSSSCG00000009010	ARFIP1	8	76168403	76270609	737.323	-0.749045	0.402529	-1.86096	0.0627494	0.269196	Stable	1.20239	823.841	425.506	1787.83	1141.75	697.729	599.457	401.365	280.311	812.804	673.392	466.567
ENSSSCT00000049933	ENSSSCG00000009010	ARFIP1	8	76168403	76270609	733.207	-0.517208	0.441002	-1.17289	0.240838	0.575005	Stable	0.618275	1305.28	372.763	1253.23	705.463	999.512	508.892	423.555	265.889	1228.41	502.319	499.968
ENSSSCT00000059627	ENSSSCG00000009010	ARFIP1	8	76168403	76270609	106.546	-0.244064	0.353325	-0.690775	0.489707	0.797843	Stable	0.310064	116.209	58.4447	159.697	107.07	195.137	53.908	80.08	87.4281	106.065	109.856	98.1149
ENSSSCT00000015975	ENSSSCG00000014625	ARFIP2	9	3249908	3266686	1590.46	-0.222487	0.406323	-0.547573	0.583985	0.854235	Stable	0.233598	1452.62	2441.85	1649.55	1410.93	1682.49	1606.46	1236.9	776.037	3477.42	737.964	1022.9
ENSSSCT00000057155	ENSSSCG00000014625	ARFIP2	9	3249908	3266686	238.72	0.376474	0.86776	0.432498	0.66538	0.895342	Stable	0.176931	333.064	48.4664	459.616	0	0	176.818	0	0	718.644	247.386	641.922
ENSSSCT00000051782	ENSSSCG00000035304	ARFRP1	17	62636588	62642490	3402.77	-0.438125	0.247861	-1.76763	0.0771231	0.304521	Stable	1.11282	4655.64	4808.86	3651.61	3190.09	3216.36	3707.79	2696.67	2932.9	1535.78	2837.81	4197.02
ENSSSCT00000004636	ENSSSCG00000004195	ARG1	1	32006046	32028988	290.336	2.75386	0.642613	4.27933	1.87455e-05	0.000577627	Up	4.7271	10.3758	79.1142	95.4287	54.0354	68.0712	47.4391	711.071	382.16	43.2918	1444.9	257.812
ENSSSCT00000035404	ENSSSCG00000004195	ARG1	1	32006046	32028988	481.219	3.70454	0.819162	4.61558	3.91999e-06	0.000148214	Up	5.40671	39.4282	0	7.79009	34.0223	0	53.908	2038.66	359.627	239.187	1876.78	644.009
ENSSSCT00000002555	ENSSSCG00000002294	ARG2	7	91343988	91385909	930.682	0.21942	0.167782	1.30777	0.190951	0.509	Stable	0.719077	780.263	921.574	819.907	869.57	879.253	920.749	1209.88	734.576	1123.42	766.476	1211.82
ENSSSCT00000010454	ENSSSCG00000009536	ARGLU1	11	74239419	74267379	1151.24	0.169786	0.269955	0.628942	0.529387	0.823061	Stable	0.276227	1049	928.701	1382.74	859.564	1077.79	1229.1	1108.58	1434.9	1770.64	583.662	1238.96
ENSSSCT00000014480	ENSSSCG00000013256	ARHGAP1	2	15834703	15854179	141.452	-0.378232	0.843161	-0.44986	0.652811	0.889906	Stable	0.185212	221.005	493.929	125.615	101.066	2.26904	56.0643	22.1908	6.30924	4.32918	11.7403	511.45
ENSSSCT00000056878	ENSSSCG00000013256	ARHGAP1	2	15834703	15854179	126.874	1.94716	0.716707	2.71232	0.00668146	0.0585296	Stable	2.17513	24.902	69.1358	12.6589	82.0538	26.0939	35.5793	207.436	406.495	9.74066	500.641	20.8755
ENSSSCT00000071788	ENSSSCG00000013256	ARHGAP1	2	15834703	15854179	417.917	0.156045	0.450649	0.346261	0.729147	0.921984	Stable	0.137185	178.464	172.483	829.645	279.183	296.11	618.864	541.263	634.529	258.669	448.649	339.227
ENSSSCT00000009888	ENSSSCG00000009029	ARHGAP10	8	80675002	81024452	384.963	0.318158	0.785093	0.405895	0.68482	0.904003	Stable	0.164424	0	685.657	0	0	331.28	451.749	0	1810.75	0	955.16	0
ENSSSCT00000042987	ENSSSCG00000011026	ARHGAP12	10	42454646	42577345	1388.83	-0.189821	0.873002	-0.217909	0.8275	0.954133	Stable	0.0822318	2190.34	1415.5	2786.91	2794.83	0	0	466.007	1209.57	2711.15	779.055	923.741
ENSSSCT00000027823	ENSSSCG00000015671	ARHGAP15	15	8192607	8811795	1926.07	-0.0527708	0.337549	-0.156334	0.87577	0.969003	Stable	0.0576099	1886.33	1659.97	1713.82	2565.68	2048.94	1881.39	3537.99	1007.68	1451.36	2356.45	1077.18
ENSSSCT00000050490	ENSSSCG00000015671	ARHGAP15	15	8192607	8811795	148.843	0.090727	0.472312	0.192092	0.84767	0.960869	Stable	0.0717733	121.397	64.1467	135.353	174.114	214.424	156.333	340.581	77.5135	99.5712	195.393	58.4514
ENSSSCT00000064629	ENSSSCG00000031488	ARHGAP17	AEMK02000510.1	357448	465583	100.373	-0.0518311	0.743234	-0.0697491	NA	NA	Stable	NA	329.952	47.0409	56.4782	44.0289	52.1879	85.1747	18.3316	14.4211	385.297	50.3157	20.8755
ENSSSCT00000047609	ENSSSCG00000004205	ARHGAP18	1	33527734	33717966	218.78	-0.532492	0.842357	-0.634905	0.52549	0.820461	Stable	0.279435	59.1423	395.571	597.89	12.0079	207.617	363.34	14.4723	91.0333	603.921	0	61.5827
ENSSSCT00000047958	ENSSSCG00000037185	ARHGAP19	14	108666231	108739060	92.8877	-0.109479	0.816288	-0.135055	0.892568	0.973993	Stable	0.0493584	0	0	606.654	8.00525	0	4.31264	0	262.284	0	52.8315	87.6771
ENSSSCT00000029186	ENSSSCG00000015015	ARHGAP20	9	38474865	38582242	110.891	-0.453095	0.37486	-1.20863	0.226805	0.557851	Stable	0.644348	106.871	154.665	168.461	115.075	106.645	111.051	29.9094	82.9215	68.1846	155.979	120.034
ENSSSCT00000028075	ENSSSCG00000011074	ARHGAP21	10	50638719	50669497	210.178	-0.982339	0.78502	-8.46215	2.62503e-17	6.46622e-15	Stable	16.5809	0	0	0	849.557	1462.4	0	0	0	0	0	0
ENSSSCT00000044031	ENSSSCG00000010381	ARHGAP22	14	89113768	89331274	427.964	-0.202986	0.4459	-0.455238	0.648938	0.887455	Stable	0.187797	543.694	130.432	766.35	531.349	309.724	461.453	248.923	257.778	293.302	773.185	391.416
ENSSSCT00000045570	ENSSSCG00000010381	ARHGAP22	14	89113768	89331274	445.426	0.783899	0.348656	2.24822	0.0245624	0.146672	Stable	1.60973	492.852	512.461	178.198	214.14	340.356	246.899	388.822	608.391	540.066	914.069	463.436
ENSSSCT00000053573	ENSSSCG00000018058	ARHGAP23	12	23590578	23667926	330.354	1.27007	0.422824	3.00326	0.00267105	0.0304073	Up	2.57332	86.1194	114.751	216.175	254.167	316.531	174.662	464.078	934.669	246.763	523.284	302.695
ENSSSCT00000051294	ENSSSCG00000009229	ARHGAP24	8	132761720	133242014	48.0922	1.10865	0.298306	3.71508	0.000203143	0.00405862	Up	3.6922	19.7141	45.6154	40.898	28.0184	30.632	20.485	69.467	91.0333	77.9253	51.9929	53.2325
ENSSSCT00000009138	ENSSSCG00000008344	ARHGAP25	3	73556565	73649849	1715.71	-0.190715	0.323286	-0.589927	0.55524	0.8383	Stable	0.25552	1453.65	1467.53	2957.31	1197.79	1250.24	2603.76	867.372	1735.04	1780.38	2058.75	1500.95
ENSSSCT00000039146	ENSSSCG00000008344	ARHGAP25	3	73556565	73649849	87.1729	0.121828	0.656585	0.185536	0.852809	0.962382	Stable	0.0691482	67.4429	14.2548	25.3178	53.0348	232.576	106.738	104.2	36.9541	48.7033	237.322	32.357
ENSSSCT00000048485	ENSSSCG00000014399	ARHGAP26	2	144301413	144778072	111.044	0.681304	0.450482	1.51227	0.130465	0.412842	Stable	0.884505	40.4658	39.2007	103.219	53.0348	171.312	105.66	236.381	122.58	79.0076	165.203	105.421
ENSSSCT00000018864	ENSSSCG00000017328	ARHGAP27	12	18037138	18082348	1580.65	-0.0923138	0.489642	-0.188535	0.850457	0.961821	Stable	0.0703474	606.986	1074.1	3035.22	2158.42	1220.74	1688.4	739.051	725.563	3128.92	2100.68	909.128
ENSSSCT00000043205	ENSSSCG00000017328	ARHGAP27	12	18037138	18082348	692.84	-1.39949	0.880018	-1.66922	0.0950746	0.344346	Stable	1.02194	2290.98	1367.75	1225.97	729.479	17.0178	1127.76	0	484.009	0	2.51579	375.759
ENSSSCT00000028129	ENSSSCG00000021612	ARHGAP28	6	100494652	100655708	250.228	1.01133	0.347289	2.91179	0.00359363	0.0376353	Up	2.44447	238.644	161.792	202.542	109.072	108.914	187.6	289.446	572.338	185.073	452.842	244.243
ENSSSCT00000007544	ENSSSCG00000006889	ARHGAP29	4	123085922	123158928	4918.16	1.15828	0.23796	4.86749	1.13027e-06	4.94636e-05	Up	5.94682	3142.84	2786.82	2832.67	2688.76	3518.14	3762.78	8315.77	9524.25	4835.7	8392.66	4299.31
ENSSSCT00000043272	ENSSSCG00000015238	ARHGAP32	9	55906954	56177551	310.528	-0.68345	0.598104	-1.14322	0.252946	0.590078	Stable	0.596972	213.742	476.111	843.278	39.0256	138.411	592.988	273.044	130.691	357.158	103.986	247.375
ENSSSCT00000006473	ENSSSCG00000005894	ARHGAP39	4	206188	273644	314.535	-0.408055	0.347937	-1.17279	0.24088	0.575005	Stable	0.6182	155.638	254.448	442.088	475.312	416.369	391.372	136.039	400.186	291.138	254.094	243.2
ENSSSCT00000087263	ENSSSCG00000005894	ARHGAP39	4	206188	273644	69.6706	0.321334	0.878666	0.36448	0.7155	0.916891	Stable	0.14539	100.646	59.8702	95.4287	0	0	67.9241	59.8188	0	224.035	0	158.654
ENSSSCT00000013982	ENSSSCG00000012790	ARHGAP4	X	124641226	124655279	610.23	0.310763	0.763912	0.406525	0.684357	0.903846	Stable	0.164718	60.1798	226.652	848.146	887.582	366.45	792.448	2498.88	486.713	68.1846	459.55	17.7442
ENSSSCT00000016338	ENSSSCG00000014976	ARHGAP42	9	31720849	31994581	709.429	-0.736841	0.85745	-0.919338	0.357919	0.697804	Stable	0.446215	794.789	4498.82	0	110.072	571.798	539.08	620.378	668.78	0	0	0
ENSSSCT00000054218	ENSSSCG00000018019	ARHGAP44	12	57049895	57206889	72.965	0.387612	0.417908	0.927472	0.353681	0.693919	Stable	0.451388	73.6684	39.9135	86.6648	64.042	46.5153	70.0804	30.8742	179.363	74.6784	67.9262	68.8892
ENSSSCT00000043837	ENSSSCG00000027565	ARHGAP45	2	77342156	77356837	1080.32	-0.144677	0.619935	-0.233395	0.815455	0.950708	Stable	0.0886	661.978	3478.89	595.942	700.459	121.394	1265.76	1986.56	564.226	488.115	761.445	1258.79
ENSSSCT00000002199	ENSSSCG00000001966	ARHGAP5	7	67494941	67594197	9433.18	0.221975	0.880184	0.251685	0.801284	0.946461	Stable	0.0962133	0	14094.4	0	13272.7	5571.63	16320.1	9451.36	11512.6	12947.5	9052.64	11542.1
ENSSSCT00000000022	ENSSSCG00000000021	ARHGAP8	5	4399744	4450465	95.1154	-0.42764	0.821887	-0.545037	0.585728	0.855394	Stable	0.232304	0	161.079	575.493	0	0	60.377	5.78891	4.5066	0	0	239.025
ENSSSCT00000056308	ENSSSCG00000000021	ARHGAP8	5	4399744	4450465	514.963	-0.781433	0.470181	-1.66225	0.0964628	0.347182	Stable	1.01564	635.001	635.765	533.621	603.396	704.537	757.947	123.497	113.566	825.792	244.031	487.443
ENSSSCT00000000472	ENSSSCG00000000437	ARHGAP9	5	22747339	22762049	94.8603	0.0964498	0.778794	0.123817	0.90146	0.976701	Stable	0.0450534	0	57.0193	51.6094	172.113	255.267	9.70344	112.884	119.876	90.9128	141.723	32.357
ENSSSCT00000042867	ENSSSCG00000034058	ARHGDIA	12	1113379	1119315	7744.13	-0.0379015	0.196671	-0.192714	0.847183	0.96068	Stable	0.0720227	5326.95	8872.2	7753.09	8551.61	9843.09	6678.13	7038.35	6320.06	10312.1	6889.06	7600.77
ENSSSCT00000003377	ENSSSCG00000003040	ARHGEF1	6	49975876	49995339	1235.68	-0.376538	0.432076	-0.871505	0.383479	0.720129	Stable	0.416259	1681.92	1719.13	1780.04	828.543	528.686	1797.29	401.365	1072.57	1708.95	644.041	1429.97
ENSSSCT00000041398	ENSSSCG00000003040	ARHGEF1	6	49975876	49995339	1958.89	0.072108	0.523795	0.137665	0.890505	0.973316	Stable	0.0503634	927.6	616.521	1527.83	3822.51	3123.33	1439.34	4020.4	914.84	1836.66	2480.57	838.151
ENSSSCT00000045905	ENSSSCG00000003040	ARHGEF1	6	49975876	49995339	502.826	0.0576653	0.488203	0.118118	0.905975	0.977957	Stable	0.042884	191.953	276.543	976.683	413.271	571.798	527.22	630.027	795.866	265.162	722.869	159.698
ENSSSCT00000045918	ENSSSCG00000003040	ARHGEF1	6	49975876	49995339	563.529	0.67547	0.866497	0.783546	0.433307	0.758799	Stable	0.363204	0	0	0	665.436	1019.93	0	1196.38	1087.89	493.527	1288.92	446.736
ENSSSCT00000066326	ENSSSCG00000003040	ARHGEF1	6	49975876	49995339	226.492	-0.132597	0.883147	-0.150521	0.880353	0.970447	Stable	0.055343	64.3302	255.874	0	612.402	484.44	56.0643	548.017	0	334.429	135.852	0
ENSSSCT00000077931	ENSSSCG00000003040	ARHGEF1	6	49975876	49995339	210.722	0.0527523	0.24741	0.21322	0.831155	0.955379	Stable	0.0803178	127.623	157.516	231.755	204.134	187.196	335.308	191.034	237.047	206.719	238.161	201.449
ENSSSCT00000043364	ENSSSCG00000003486	ARHGEF10L	6	76083725	76229307	168.829	0.786462	0.880254	0.891945	NA	NA	Stable	NA	11.4134	506.759	5.84257	16.0105	5.6726	20.485	2.89446	4.5066	9.74066	1265.44	8.3502
ENSSSCT00000079334	ENSSSCG00000006461	ARHGEF11	4	93046770	93160084	90.5622	0.0528711	0.733587	0.0720726	0.942544	0.986042	Stable	0.0256983	119.322	36.3498	77.9009	30.0197	103.241	164.959	137.004	134.297	58.444	0	134.647
ENSSSCT00000026531	ENSSSCG00000028048	ARHGEF15	12	53495453	53506352	168.03	1.31043	0.354036	3.7009	0.00021484	0.00426941	Up	3.66788	85.0818	50.6046	97.3762	98.0643	173.581	83.0183	326.109	340.699	162.344	284.284	147.172
ENSSSCT00000030569	ENSSSCG00000024223	ARHGEF16	6	65027442	65048542	185.011	-1.2185	0.856756	-1.44825	0.147547	0.443125	Stable	0.83107	362.117	67.7104	360.292	81.0532	682.981	129.379	0	33.3489	260.833	0	57.4076
ENSSSCT00000038247	ENSSSCG00000024223	ARHGEF16	6	65027442	65048542	400.293	-0.842473	0.51676	-1.63073	0.102947	0.360678	Stable	0.987386	128.66	593.713	661.184	430.282	999.512	250.133	281.727	98.2439	443.741	143.4	372.628
ENSSSCT00000060651	ENSSSCG00000013568	ARHGEF18	2	71651100	71747409	87.4459	-0.438381	0.49818	-0.880056	0.378829	0.717028	Stable	0.421557	128.66	38.488	36.0292	100.066	186.061	113.207	147.617	44.1647	68.1846	62.8947	36.5321
ENSSSCT00000063366	ENSSSCG00000013568	ARHGEF18	2	71651100	71747409	351.509	0.289886	0.279904	1.03567	0.300356	0.642198	Stable	0.522363	250.058	163.93	355.423	272.179	471.96	397.841	375.315	439.844	403.696	458.712	277.644
ENSSSCT00000003858	ENSSSCG00000003472	ARHGEF19	6	75317823	75335270	333.551	-0.463921	0.879481	-0.531923	0.594779	0.859628	Stable	0.225644	720.083	684.231	639.761	10.0066	7.94164	450.671	0	262.284	398.285	0	495.793
ENSSSCT00000007121	ENSSSCG00000006502	ARHGEF2	4	94026386	94080420	982.793	0.162454	0.766564	0.211844	0.832228	0.955738	Stable	0.0797574	1157.94	1104.75	0	807.53	1017.66	1403.76	720.72	2227.16	694.834	746.35	930.004
ENSSSCT00000000476	ENSSSCG00000000435	ARHGEF25	5	22873736	22880827	461.491	0.920128	0.448056	2.05329	0.0400442	0.202929	Stable	1.39746	361.079	364.21	158.723	284.186	331.28	414.014	407.154	1196.05	145.028	672.554	742.124
ENSSSCT00000038624	ENSSSCG00000000435	ARHGEF25	5	22873736	22880827	275.588	0.797307	0.546708	1.45794	0.144858	0.438958	Stable	0.839059	88.1946	193.865	177.225	411.27	290.437	29.1103	193.929	579.549	187.237	470.452	410.204
ENSSSCT00000022464	ENSSSCG00000028317	ARHGEF28	2	82761521	83102121	382.412	-3.93489	0.689337	-5.76365	8.23117e-09	5.48794e-07	Down	8.08454	1031.36	516.737	528.753	1465.96	23.8249	526.142	6.75373	5.40792	43.2918	13.4175	44.8823
ENSSSCT00000054853	ENSSSCG00000028317	ARHGEF28	2	82761521	83102121	175.219	-2.25887	0.473682	-4.76735	1.86664e-06	7.67528e-05	Down	5.72894	505.303	275.118	260.968	330.217	179.254	121.832	27.0149	21.6317	31.3866	88.0525	86.6333
ENSSSCT00000078413	ENSSSCG00000028317	ARHGEF28	2	82761521	83102121	106.695	-3.1433	0.598426	-5.24982	1.52252e-07	8.13401e-06	Down	6.81744	327.876	143.974	216.175	198.13	153.16	60.377	15.4371	4.5066	9.74066	2.51579	41.751
ENSSSCT00000055049	ENSSSCG00000030359	ARHGEF3	13	38581574	38657128	74.1886	1.15422	0.668329	1.7252	0.0844919	0.32134	Stable	1.07318	40.4658	27.0841	8.76386	132.087	21.5559	25.8758	63.678	334.39	25.9751	70.442	65.7578
ENSSSCT00000057110	ENSSSCG00000030359	ARHGEF3	13	38581574	38657128	1009.02	-0.154864	0.398336	-0.388778	0.697441	0.909613	Stable	0.156493	567.558	1758.33	1034.13	1946.28	561.587	495.954	928.156	1085.19	720.809	945.936	1055.26
ENSSSCT00000059367	ENSSSCG00000040621	ARHGEF33	3	101373431	101448764	247.402	0.192527	0.203281	0.947094	0.343591	0.684602	Stable	0.463959	233.456	259.438	191.831	202.133	223.5	282.478	366.631	261.383	260.833	267.512	172.223
ENSSSCT00000015781	ENSSSCG00000014436	ARHGEF37	2	150660685	150747220	1596.8	-0.574143	0.292213	-1.96483	0.0494341	0.231772	Stable	1.30597	1580.24	2688.46	2115.01	1174.77	1641.65	2106.73	787.292	1029.31	1656.99	961.869	1822.43
ENSSSCT00000036763	ENSSSCG00000014436	ARHGEF37	2	150660685	150747220	167.619	-0.982133	0.784991	-8.3523	6.69476e-17	1.4419e-14	Stable	16.1743	1050.03	670.689	0	123.081	0	0	0	0	0	0	0
ENSSSCT00000030948	ENSSSCG00000021764	ARHGEF38	8	116062408	116199137	859.024	-1.35738	0.853088	-1.62337	0.104511	0.363759	Stable	0.980838	1529.4	2045.57	1013.69	1196.79	1426.09	787.057	0	368.64	664.53	0	417.51
ENSSSCT00000005852	ENSSSCG00000005314	ARHGEF39	1	236383925	236387667	279.884	-0.808264	0.40758	-1.98316	0.0473492	0.225204	Stable	1.32469	405.695	495.355	337.895	393.258	131.604	343.933	203.577	69.4017	297.631	142.561	257.812
ENSSSCT00000025725	ENSSSCG00000022525	ARHGEF5	9	113364879	113394389	3665.15	-0.729323	0.487711	-1.49568	0.134738	0.420189	Stable	0.87051	4481.32	4305.67	4819.15	3614.37	3998.05	6020.45	708.177	2089.26	3969.86	756.413	5553.93
ENSSSCT00000048129	ENSSSCG00000030460	ARHGEF6	X	111796485	111917174	1676.91	0.314751	0.332798	0.945763	0.34427	0.685245	Stable	0.463101	1468.18	915.872	1045.82	1086.71	2152.18	2351.47	1764.65	1230.3	1572.58	3065.07	1793.21
ENSSSCT00000044668	ENSSSCG00000009551	ARHGEF7	11	77427368	77530993	327.009	1.75513	0.792675	2.21198	0.0269678	0.15568	Stable	1.56915	4.15033	160.367	220.07	261.171	3.40356	4.31264	314.531	1375.41	231.611	685.971	336.096
ENSSSCT00000061094	ENSSSCG00000009551	ARHGEF7	11	77427368	77530993	474.704	0.608642	0.86831	0.699187	0.484435	0.793857	Stable	0.314764	0	460.43	0	221.145	768.07	486.25	43.4168	1145.58	314.948	826.855	955.054
ENSSSCT00000065515	ENSSSCG00000009551	ARHGEF7	11	77427368	77530993	90.2027	-0.420284	0.739068	-0.569229	0.5692	0.846576	Stable	0.244735	109.984	39.9135	242.467	52.0341	116.856	70.0804	188.14	0	67.1023	54.5087	51.145
ENSSSCT00000003953	ENSSSCG00000003559	ARID1A	6	84049087	84123349	339.349	-0.097637	0.779588	-0.125274	0.900307	0.976649	Stable	0.0456096	230.344	368.487	358.344	829.544	238.249	95.9563	832.639	110.862	0	386.592	281.819
ENSSSCT00000004493	ENSSSCG00000004064	ARID1B	1	9791633	10227502	55.2103	0.383984	0.655811	0.585316	NA	NA	Stable	NA	11.4134	10.6911	19.4752	176.116	37.4391	28.0322	34.7335	49.5726	48.7033	127.466	63.6703
ENSSSCT00000049334	ENSSSCG00000004064	ARID1B	1	9791633	10227502	1538	0.496668	0.55223	0.899215	0.368538	0.70771	Stable	0.433518	1743.14	1370.6	651.447	172.113	1655.26	2005.38	2586.68	3225.83	1969.78	813.438	724.38
ENSSSCT00000030858	ENSSSCG00000030685	ARID2	5	76636967	76797043	414.383	0.0328307	0.42246	0.0777153	0.938054	0.98506	Stable	0.0277719	263.546	241.619	381.715	919.603	221.231	431.264	292.34	376.752	258.669	476.322	695.154
ENSSSCT00000063011	ENSSSCG00000030685	ARID2	5	76636967	76797043	133.202	-0.737338	0.871072	-0.85649	NA	NA	Stable	NA	12.451	9.26563	13.6327	1034.68	12.4797	8.62528	9.64819	6.30924	10.823	329.568	17.7442
ENSSSCT00000027334	ENSSSCG00000037642	ARID3A	2	77431087	77464628	291.601	0.233707	0.867856	0.268858	0.788039	0.942448	Stable	0.103452	427.484	378.465	593.021	102.067	0	30.1885	219.014	270.396	917.787	269.189	0
ENSSSCT00000005590	ENSSSCG00000005073	ARID4A	1	187385332	187452540	1045.42	-0.859063	0.275896	-3.11371	0.00184754	0.023269	Stable	2.73341	1438.09	1119.72	1161.7	1146.75	1084.6	1967.64	770.89	861.662	448.07	1029.8	470.743
ENSSSCT00000053189	ENSSSCG00000060488	ARID4B	14	55924367	56082198	1447.99	0.217393	0.879839	0.246363	0.805401	0.947439	Stable	0.0939878	3516.37	0	715.715	1679.1	0	1468.45	2191.1	0	665.612	2022.69	3668.87
ENSSSCT00000008899	ENSSSCG00000008123	ARID5A	3	46701632	46714113	386.566	0.272521	0.802132	0.339455	0.734267	0.923745	Stable	0.134146	347.59	18.5313	890.992	131.086	629.658	19.4069	803.694	1181.63	33.5512	162.688	33.4008
ENSSSCT00000041021	ENSSSCG00000008123	ARID5A	3	46701632	46714113	203.714	0.242309	0.880992	0.274216	0.783919	0.941153	Stable	0.105729	207.517	0	546.28	0	254.132	12.9379	646.429	497.529	50.8679	25.1579	0
ENSSSCT00000037566	ENSSSCG00000010219	ARID5B	14	65408598	65598485	2638.09	0.9284	0.553858	1.67567	0.0938027	0.341622	Stable	1.02778	886.096	953.647	2618.45	1278.84	3763.2	1178.43	4232.66	8905.95	884.236	1858.33	2459.13
ENSSSCT00000030450	ENSSSCG00000054126	ARIH1	7	60710051	60824101	132.282	-0.153951	0.53371	-0.288453	0.773	0.937111	Stable	0.11182	262.509	236.63	40.898	52.0341	163.371	80.862	79.1151	123.481	128.793	233.13	54.2763
ENSSSCT00000084733	ENSSSCG00000054126	ARIH1	7	60710051	60824101	50.6688	-0.0125407	0.345179	-0.0363297	0.971019	0.992763	Stable	0.0127721	41.5033	60.583	33.1079	37.0243	76.0128	57.1425	36.6631	53.1779	27.0574	53.6701	81.4145
ENSSSCT00000043018	ENSSSCG00000011367	ARIH2	13	31570088	31625226	1063.01	0.143906	0.415711	0.346162	0.729221	0.921988	Stable	0.137141	407.77	1803.23	1463.56	737.484	563.856	1093.25	822.026	1846.81	1179.7	1117.85	657.578
ENSSSCT00000054893	ENSSSCG00000011367	ARIH2	13	31570088	31625226	69.4654	0.0394249	0.784906	0.0501333	0.960016	0.990297	Stable	0.0177215	0	0	0	239.157	0	158.49	0	0	0	123.274	243.2
ENSSSCT00000004972	ENSSSCG00000004500	ARK2N	1	95809188	95895020	398.807	-0.0860018	0.740468	-0.116162	0.907524	0.978181	Stable	0.0421418	463.8	448.314	351.528	430.282	386.871	395.685	0	913.939	280.315	319.505	396.635
ENSSSCT00000045747	ENSSSCG00000004500	ARK2N	1	95809188	95895020	1451.16	0.11514	0.134245	0.857691	0.391063	0.726841	Stable	0.407753	1110.21	1331.4	1492.78	1493.98	1512.31	1447.97	1905.52	1460.14	1537.94	1409.68	1260.88
ENSSSCT00000000950	ENSSSCG00000000870	ARL1	5	82796121	82815936	91.4959	0.262355	0.784959	0.333602	NA	NA	Stable	NA	0	382.742	0	0	0	0	0	623.714	0	0	0
ENSSSCT00000043304	ENSSSCG00000000870	ARL1	5	82796121	82815936	7494.53	-0.0537649	0.178658	-0.300936	0.763463	0.933738	Stable	0.117212	7971.75	9926.34	7469.73	6823.48	6498.53	7043.62	5571.83	6861.75	8796.9	6237.47	9238.45
ENSSSCT00000091276	ENSSSCG00000000870	ARL1	5	82796121	82815936	3071.94	-0.305484	0.144288	-2.11717	0.0342453	0.183095	Stable	1.4654	3872.26	4302.82	3071.24	2838.86	2846.51	3260.36	2598.26	2798.6	3194.94	2519.14	2488.36
ENSSSCT00000027990	ENSSSCG00000029985	ARL10	2	81496825	81506329	1917.64	0.198716	0.165873	1.198	0.230916	0.563052	Stable	0.636546	2014.99	1991.4	1540.49	1871.23	1566.77	1790.82	2159.26	2554.34	1379.93	2053.72	2171.05
ENSSSCT00000076611	ENSSSCG00000027571	ARL13B	13	165828059	165910961	68.9169	0.0119877	0.844746	0.0141925	0.988676	0.997771	Stable	0.00494583	0	45.6154	0	0	155.429	208.085	198.753	49.5726	0	100.631	0
ENSSSCT00000039547	ENSSSCG00000039889	ARL14EP	2	30296444	30311521	105.96	-0.0916093	0.856834	-0.106986	0.9148	0.980046	Stable	0.0386738	224.118	3.5637	11.6851	287.188	13.6142	125.067	331.898	0.90132	7.57607	156.817	3.13133
ENSSSCT00000051108	ENSSSCG00000034387	ARL2	2	7157918	7167212	1770.73	-0.163883	0.21183	-0.773649	0.439138	0.763647	Stable	0.357399	1731.73	2903.71	1538.54	1557.02	1617.82	1827.48	1384.51	1488.08	1466.51	1858.33	2104.25
ENSSSCT00000075112	ENSSSCG00000002819	ARL2BP	6	19207071	19223194	715.023	0.437736	0.450113	0.972442	0.330831	0.672134	Stable	0.480394	1029.28	401.273	878.333	287.188	844.082	210.241	368.561	937.373	1160.22	821.823	926.872
ENSSSCT00000054746	ENSSSCG00000031782	ARL3	14	113665270	113707591	222.316	0.563278	0.482388	1.16759	0.242973	0.577842	Stable	0.614442	240.719	79.827	229.808	217.142	136.142	171.427	296.199	74.8096	596.345	135.852	267.206
ENSSSCT00000056123	ENSSSCG00000032709	ARL4A	9	82225272	82231900	291.959	-0.605487	0.855831	-0.712044	0.476437	0.788847	Stable	0.321994	817.616	175.334	463.511	77.0505	359.643	363.34	0	313.659	0	219.712	421.685
ENSSSCT00000072139	ENSSSCG00000032709	ARL4A	9	82225272	82231900	3175.06	-0.0604962	0.308181	-0.196299	0.844376	0.960079	Stable	0.0734641	4437.74	4208.02	2820.01	2388.57	2399.51	3169.79	1800.35	2468.72	3420.05	2499.01	5313.86
ENSSSCT00000018919	ENSSSCG00000017380	ARL4D	12	19648207	19651312	296.08	0.900283	0.23446	3.83966	0.000123207	0.00272201	Stable	3.90936	250.058	313.606	133.405	199.131	211.021	157.411	353.124	474.996	424.26	401.687	338.183
ENSSSCT00000045020	ENSSSCG00000027278	ARL6	13	162504109	162556280	448.925	0.17468	0.259478	0.673192	0.500825	0.805664	Stable	0.300314	446.161	634.339	401.19	344.226	405.023	309.432	296.199	379.456	511.926	603.789	606.433
ENSSSCT00000010724	ENSSSCG00000009782	ARL6IP4	14	29886042	29888470	221.772	0.0187357	0.200604	0.0933972	0.925588	0.982097	Stable	0.0335823	271.847	222.375	224.939	221.145	184.927	197.303	223.838	140.606	251.093	292.67	208.755
ENSSSCT00000040878	ENSSSCG00000009782	ARL6IP4	14	29886042	29888470	1534.41	-0.432794	0.165751	-2.61111	0.00902491	0.0732697	Stable	2.04456	1679.85	1976.43	1447.01	1780.17	1785.73	1776.81	850.005	1511.51	1338.8	1217.64	1514.52
ENSSSCT00000037977	ENSSSCG00000033154	ARL6IP5	13	50509519	50538966	3504.88	0.21306	0.121136	1.75885	0.078603	0.307959	Stable	1.10456	3351.39	3585.8	3424.72	3365.21	2444.89	3430.71	3697.19	4436.3	3477.42	3492.75	3847.36
ENSSSCT00000017279	ENSSSCG00000015868	ARL6IP6	15	60440308	60471316	1431.18	-0.191169	0.100491	-1.90235	0.0571253	0.253721	Stable	1.24317	1465.07	1756.19	1518.09	1548.02	1496.43	1315.36	1413.46	1150.99	1502.23	1292.28	1284.89
ENSSSCT00000038003	ENSSSCG00000036967	ARL8A	10	24314932	24324228	1293.63	0.18567	0.111367	1.66718	0.0954784	0.345231	Stable	1.02009	1228.5	1449.71	1195.78	1146.75	1098.21	1183.82	1349.78	1678.26	1252.22	1387.04	1259.84
ENSSSCT00000073888	ENSSSCG00000011535	ARL8B	13	61640671	61698374	158.648	-0.034123	0.460657	-0.0740736	0.940952	0.985653	Stable	0.0264326	100.646	84.8161	148.012	252.165	69.2057	308.354	108.06	270.396	82.2545	133.337	187.88
ENSSSCT00000006816	ENSSSCG00000006220	ARMC1	4	68983069	69016081	4415.33	0.120467	0.118495	1.01665	0.309321	0.651673	Stable	0.50959	4160.71	5454.6	3906.73	4381.87	3914.09	3658.2	4842.43	4644.5	4861.67	4687.75	4056.11
ENSSSCT00000031102	ENSSSCG00000028444	ARMC10	9	103179503	103262014	714.749	-0.124241	0.880517	-0.14134	0.887602	0.972766	Stable	0.0517819	0	571.618	761.482	457.3	2314.42	492.719	0	1260.95	738.126	1260.41	5.21888
ENSSSCT00000072147	ENSSSCG00000028444	ARMC10	9	103179503	103262014	111.307	0.821711	0.852019	0.987674	0.323312	0.665101	Stable	0.490378	238.644	0	0.973762	0	1.13452	1.07816	490.128	1.80264	1.0823	0	489.531
ENSSSCT00000087278	ENSSSCG00000001550	ARMC12	7	31586797	31603600	56.9206	1.86656	0.507727	3.67259	0.000240102	0.00470114	Up	3.6196	22.8268	8.55289	26.2916	11.0072	47.6498	24.7977	113.849	166.744	29.222	107.34	67.8454
ENSSSCT00000056166	ENSSSCG00000004388	ARMC2	1	74923868	75043060	87.0655	-0.0292535	0.579543	-0.0504755	0.959743	0.990093	Stable	0.0178448	71.5933	47.7536	45.7668	84.0551	82.8199	196.225	54.0299	42.3621	114.723	203.779	14.6129
ENSSSCT00000078940	ENSSSCG00000004388	ARMC2	1	74923868	75043060	98.9349	-0.192318	0.428681	-0.448618	0.653707	0.890533	Stable	0.184617	70.5557	171.058	81.796	199.131	57.8605	50.6735	122.532	72.1056	80.0899	56.1859	126.297
ENSSSCT00000031066	ENSSSCG00000025245	ARMC5	3	17100618	17109054	290.719	0.56921	0.224124	2.53971	0.0110946	0.084082	Stable	1.95489	210.629	156.803	233.703	332.218	230.307	261.993	366.631	430.831	397.203	335.438	242.156
ENSSSCT00000015213	ENSSSCG00000049430	ARMC6	2	58808692	58828489	136.644	-0.910413	0.840454	-1.09261	0.274567	0.614888	Stable	0.561351	337.215	255.874	218.123	164.108	167.909	0	57.8891	82.0201	187.237	32.7052	0
ENSSSCT00000041961	ENSSSCG00000049430	ARMC6	2	58808692	58828489	191.326	-0.585235	0.562205	-1.04126	0.297755	0.639599	Stable	0.526141	216.855	156.09	101.271	346.227	484.44	73.3149	82.9744	171.251	93.0774	46.1227	332.964
ENSSSCT00000059715	ENSSSCG00000049430	ARMC6	2	58808692	58828489	88.3922	-0.679013	0.635611	-1.06896	0.285087	0.625807	Stable	0.545023	59.1423	14.2548	39.9242	192.126	282.495	70.0804	33.7687	77.5135	33.5512	36.8982	132.559
ENSSSCT00000026476	ENSSSCG00000036610	ARMC8	13	78982710	79085680	1747.98	-0.0763921	0.144022	-0.530418	0.595822	0.860223	Stable	0.224883	2094.88	1518.85	1804.38	1390.91	2043.27	1891.09	1703.87	1688.17	1410.23	1993.34	1688.83
ENSSSCT00000086074	ENSSSCG00000036610	ARMC8	13	78982710	79085680	2397.96	-0.280852	0.111712	-2.51407	0.0119347	0.0886366	Stable	1.92319	2497.46	3176.69	2654.47	2483.63	2300.81	2534.75	1943.15	2152.35	2147.27	1954.77	2532.2
ENSSSCT00000024888	ENSSSCG00000023994	ARMC9	15	131928719	132101343	116.683	4.85442e-05	0.865773	6.10337e-05	0.999951	0.999976	Stable	2.11497e-05	65.3678	7.12741	94.4549	71.0466	57.8605	404.31	0	168.547	203.472	211.326	0
ENSSSCT00000063019	ENSSSCG00000023994	ARMC9	15	131928719	132101343	73.2474	-1.29823	0.814933	-1.60836	0.107756	0.370631	Stable	0.96756	257.321	33.4988	293.102	38.0249	31.7665	4.31264	64.6429	9.91452	31.3866	0	41.751
ENSSSCT00000063915	ENSSSCG00000023994	ARMC9	15	131928719	132101343	112.298	0.304145	0.860762	0.352734	0.724288	0.919668	Stable	0.140089	0	128.293	8.76386	206.135	224.635	0	54.9947	71.2043	137.452	64.5718	339.227
ENSSSCT00000050927	ENSSSCG00000038569	ARMCX1	X	83132792	83136917	143.455	0.205659	0.560344	0.366985	0.713631	0.916159	Stable	0.146527	111.021	144.686	36.0292	107.07	197.406	201.616	129.286	237.047	102.818	290.154	20.8755
ENSSSCT00000055538	ENSSSCG00000038569	ARMCX1	X	83132792	83136917	121.17	0.748651	0.617999	1.21077	0.225983	0.556529	Stable	0.645924	90.2698	65.5721	148.986	88.0578	46.5153	88.4091	151.477	253.271	6.49377	318.666	75.1518
ENSSSCT00000056479	ENSSSCG00000038569	ARMCX1	X	83132792	83136917	66.0154	0.545979	0.656866	0.830773	0.406102	0.738542	Stable	0.391365	30.0899	31.3606	122.694	4.00263	88.4925	37.7356	69.467	202.797	28.1397	77.9894	33.4008
ENSSSCT00000035740	ENSSSCG00000012510	ARMCX2	X	83213947	83224391	385.979	0.996151	0.488354	2.03929	0.0414211	0.207065	Stable	1.38278	136.961	622.223	83.7435	169.111	294.975	225.336	374.35	524.568	663.447	875.494	275.557
ENSSSCT00000037035	ENSSSCG00000040281	ARMCX3	X	83187979	83197532	132.294	0.489279	0.720198	0.67884	0.49724	0.803548	Stable	0.303434	113.097	225.939	48.6881	96.063	2.26904	152.021	225.768	212.712	7.57607	181.137	189.967
ENSSSCT00000046181	ENSSSCG00000040281	ARMCX3	X	83187979	83197532	1943.2	0.553358	0.244429	2.26386	0.0235824	0.142391	Stable	1.62741	1780.49	1357.06	1761.54	1326.87	1660.94	1689.48	1377.76	2689.54	2333.43	3605.96	1792.16
ENSSSCT00000042908	ENSSSCG00000034821	ARMCX4	X	83092697	83103834	647.993	0.950384	0.175331	5.42046	5.94457e-08	3.52459e-06	Stable	7.22588	429.56	385.593	498.566	386.253	546.838	474.391	732.297	1148.28	780.335	1025.6	720.205
ENSSSCT00000042287	ENSSSCG00000012518	ARMCX5	X	83764771	83769889	715.004	0.325808	0.229067	1.42233	0.154931	0.454594	Stable	0.809861	732.534	692.071	721.557	428.281	580.874	683.554	798.87	500.233	716.48	898.974	1111.62
ENSSSCT00000013677	ENSSSCG00000012508	ARMCX6	X	83179753	83182679	65.3351	1.1925	0.725708	1.64076	0.100847	0.356036	Stable	0.996338	79.8939	47.0409	34.0817	5.00328	40.8427	5.3908	89.7281	98.2439	153.686	162.688	2.08755
ENSSSCT00000034205	ENSSSCG00000012508	ARMCX6	X	83179753	83182679	103.037	-0.6685	0.357869	-1.86773	0.0617992	0.266761	Stable	1.20902	125.548	177.472	156.776	84.0551	71.4747	133.692	77.1855	126.185	48.7033	90.5683	41.751
ENSSSCT00000035571	ENSSSCG00000012508	ARMCX6	X	83179753	83182679	84.7239	0.721399	0.662823	1.08777	0.276696	0.617181	Stable	0.557997	43.5785	1.42548	29.2129	126.083	115.721	53.908	54.9947	117.172	66.02	114.049	209.799
ENSSSCT00000011564	ENSSSCG00000010571	ARMH3	14	112877308	113072897	203.494	0.239964	0.854496	0.279746	0.779672	0.939549	Stable	0.108088	0	0	224.939	159.104	131.604	458.218	0	0	1.0823	710.29	553.201
ENSSSCT00000050290	ENSSSCG00000010571	ARMH3	14	112877308	113072897	124.158	1.43879	0.600285	2.3946	0.0166383	0.111856	Stable	1.77889	43.5785	143.974	23.3703	98.0643	38.5737	28.0322	67.5373	122.58	60.6086	296.863	442.561
ENSSSCT00000071712	ENSSSCG00000010571	ARMH3	14	112877308	113072897	184.388	1.23373	0.572136	2.15527	0.0311408	0.171883	Stable	1.50667	26.9772	74.125	62.3208	134.088	267.747	69.0023	200.682	284.817	125.546	127.466	655.491
ENSSSCT00000066827	ENSSSCG00000005071	ARMH4	1	187103809	187259015	490.105	0.513838	0.201203	2.55381	0.0106551	0.0818686	Stable	1.97244	502.19	396.997	421.639	397.261	292.706	445.28	484.339	598.477	451.317	831.048	569.901
ENSSSCT00000004519	ENSSSCG00000004088	ARMT1	1	14772610	14795318	854.149	-0.35219	0.330574	-1.0654	0.286695	0.627149	Stable	0.54258	1148.6	1097.62	1070.16	1009.66	340.356	1038.27	1048.76	511.049	709.986	530.831	890.34
ENSSSCT00000091635	ENSSSCG00000004088	ARMT1	1	14772610	14795318	602.362	0.19392	0.255328	0.759496	0.447556	0.769405	Stable	0.349153	366.267	378.465	624.181	650.427	796.433	572.503	462.148	551.608	729.467	832.725	661.753
ENSSSCT00000007282	ENSSSCG00000006646	ARNT	4	98333459	98389457	6501.53	1.10864	0.338524	3.27475	0.00105754	0.0151371	Up	2.9757	3835.95	4591.48	4044.03	5208.42	3520.41	3870.6	9253.58	9991.14	4399.53	17587	5214.7
ENSSSCT00000083327	ENSSSCG00000006646	ARNT	4	98333459	98389457	149.101	1.18135	0.448725	2.6321	0.00848594	0.0699992	Stable	2.0713	69.5181	37.7753	91.5336	73.0479	135.008	139.083	249.888	251.468	97.4066	394.14	101.246
ENSSSCT00000048996	ENSSSCG00000040288	ARNT2	7	49259651	49450461	106.339	-0.473782	0.840291	-0.588263	0.556356	0.839008	Stable	0.254647	227.231	230.928	0	146.096	0	288.947	0	0	259.751	16.7719	0
ENSSSCT00000074549	ENSSSCG00000007609	ARPC1A	3	6296278	6324524	67.8391	-0.0317786	0.688039	-0.0461894	0.963159	0.991107	Stable	0.0163019	65.3678	0	54.5307	85.0558	93.0306	114.285	58.8539	88.3294	42.2095	74.635	69.9329
ENSSSCT00000055470	ENSSSCG00000007625	ARPC1B	3	6220939	6342637	4716.51	0.381008	0.337359	1.12936	0.258744	0.597136	Stable	0.58713	6540.93	3128.93	4061.56	3086.02	2417.66	5511.56	5473.42	8575.16	3298.84	6074.79	3712.71
ENSSSCT00000064525	ENSSSCG00000016185	ARPC2	15	120297025	120328542	1194.3	0.130667	0.301095	0.433973	0.664308	0.89502	Stable	0.17763	811.39	649.307	985.447	1332.87	1479.41	1603.22	1639.23	1586.32	798.734	1301.5	949.835
ENSSSCT00000010764	ENSSSCG00000009821	ARPC3	14	31814151	31826855	12676.3	-0.479828	0.17468	-2.74689	0.00601627	0.0543668	Stable	2.22067	16402.1	17639.6	14494.4	14473.5	11426.9	12953	9977.19	7740.54	11310	9434.2	13587.9
ENSSSCT00000042377	ENSSSCG00000009821	ARPC3	14	31814151	31826855	219.316	-0.428958	0.401173	-1.06927	0.284947	0.625723	Stable	0.545236	359.004	349.956	261.942	310.203	94.1651	123.988	112.884	204.6	265.162	124.951	205.624
ENSSSCT00000016950	ENSSSCG00000015560	ARPC5	9	124837765	124848105	115.794	-0.672486	0.354412	-1.89736	0.0577801	0.255526	Stable	1.23822	86.1194	129.006	89.5861	274.18	112.317	150.942	108.06	79.3162	61.6909	64.5718	117.947
ENSSSCT00000006154	ENSSSCG00000005596	ARPC5L	1	265642260	265654018	4951.2	0.0192445	0.207167	0.0928947	0.925987	0.982097	Stable	0.033395	4493.77	5760.37	4619.53	5534.63	4930.62	4184.34	6408.33	3242.95	6619.32	4288.58	4380.72
ENSSSCT00000051940	ENSSSCG00000001850	ARPIN	7	55468568	55483536	88.5445	0.904206	0.784898	1.3618	NA	NA	Stable	NA	0	0	0	0	0	70.0804	0	0	0	0	903.909
ENSSSCT00000047738	ENSSSCG00000014852	ARRB1	9	9516947	9597976	49.8815	-2.03597	0.798785	-2.58248	NA	NA	NA	NA	12.451	8.55289	436.245	11.0072	14.7488	10.7816	9.64819	15.3224	6.49377	15.0947	8.3502
ENSSSCT00000060023	ENSSSCG00000014852	ARRB1	9	9516947	9597976	3578.56	0.213236	0.877683	0.24222	0.80861	0.948774	Stable	0.0922611	5501.27	0	0	4264.8	4816.04	3631.24	5415.53	6169.54	3760.98	5804.76	0
ENSSSCT00000078702	ENSSSCG00000014852	ARRB1	9	9516947	9597976	54.2122	0.212986	0.565746	0.376425	0.706601	0.913932	Stable	0.150826	50.8416	24.9459	141.195	14.0092	34.0356	35.5793	43.4168	99.1452	19.4813	67.9262	65.7578
ENSSSCT00000019500	ENSSSCG00000017918	ARRB2	12	52161778	52170342	376.413	0.470494	0.572806	0.82121	0.411527	0.742597	Stable	0.385602	554.07	197.429	117.825	256.168	296.11	454.984	661.866	146.014	491.362	894.781	69.9329
ENSSSCT00000090451	ENSSSCG00000017918	ARRB2	12	52161778	52170342	62.9351	1.89853	0.669313	2.83199	0.00462588	0.0450936	Up	2.33481	67.4429	7.12741	15.5802	8.00525	27.2285	10.7816	232.521	24.3356	106.065	170.235	22.9631
ENSSSCT00000053624	ENSSSCG00000039824	ARRDC1	AEMK02000682.1	391612	401560	65.8229	-0.31644	0.547759	-0.577706	0.563463	0.84327	Stable	0.249135	25.9396	197.429	27.2653	53.0348	96.4342	37.7356	59.8188	63.0924	91.9951	28.5122	42.7948
ENSSSCT00000058193	ENSSSCG00000039824	ARRDC1	AEMK02000682.1	391612	401560	1035.25	-0.182816	0.360698	-0.506846	0.612263	0.869023	Stable	0.213062	1332.26	701.337	1171.44	1131.74	782.818	1463.06	370.49	717.451	1383.17	857.044	1476.94
ENSSSCT00000061338	ENSSSCG00000039824	ARRDC1	AEMK02000682.1	391612	401560	64.7313	-1.76285	0.875971	-2.65761	0.0078697	0.0662004	Stable	2.10404	398.432	0	81.796	123.081	6.80712	88.4091	0	13.5198	0	0	0
ENSSSCT00000062797	ENSSSCG00000013893	ARRDC2	2	59771113	59778354	352.858	0.137243	0.438228	0.313174	0.754148	0.930838	Stable	0.122543	208.554	484.664	373.925	168.11	313.127	470.078	538.369	509.246	334.429	90.5683	390.372
ENSSSCT00000082797	ENSSSCG00000032428	ARSA	5	107149	111518	115.911	-0.182957	0.854899	-0.214311	0.830304	0.955279	Stable	0.0807627	0	227.364	3.89505	172.113	145.218	210.241	148.582	8.11188	1.0823	190.361	168.048
ENSSSCT00000078639	ENSSSCG00000038535	ARSB	2	87614963	87778447	195.458	1.31479	0.879752	1.53912	0.123774	0.401045	Stable	0.90737	0	155.377	129.51	0	0	0	897.281	560.621	159.097	133.337	114.815
ENSSSCT00000056612	ENSSSCG00000017261	ARSG	12	11751937	11843055	257.728	0.411064	0.343139	1.19793	0.230945	0.563061	Stable	0.636491	262.509	163.218	242.467	152.1	229.173	287.869	451.535	207.304	167.756	473.806	197.273
ENSSSCT00000015795	ENSSSCG00000014448	ARSI	2	151314507	151320814	79.9395	1.13243	0.505228	2.24008	0.0250856	0.148674	Stable	1.60058	25.9396	128.293	58.4257	31.0203	31.7665	19.4069	97.4467	217.218	80.0899	90.5683	99.1586
ENSSSCT00000015443	ENSSSCG00000014139	ARSK	2	102164222	102212780	556.162	0.0194156	0.190493	0.101923	0.918818	0.980681	Stable	0.0367707	603.874	697.773	596.916	415.272	492.381	509.97	493.987	729.168	487.033	645.718	445.692
ENSSSCT00000032957	ENSSSCG00000000607	ART4	5	57708897	57735586	380.012	-0.884206	0.413696	-2.13745	0.0325614	0.177051	Stable	1.4873	670.279	314.319	489.802	466.306	535.493	437.733	93.5874	539.891	174.25	156.817	301.651
ENSSSCT00000073387	ENSSSCG00000010179	ARV1	14	59396962	59408958	144.432	-0.494734	0.650427	-0.761007	0.446653	0.768965	Stable	0.35003	43.5785	62.7212	300.892	345.226	234.846	35.5793	73.3262	198.29	18.399	79.6666	196.23
ENSSSCT00000011094	ENSSSCG00000010133	ARVCF	14	51403923	51440058	100.511	-0.242279	0.847476	-0.286383	0.774585	0.937731	Stable	0.110931	66.4053	121.166	73.0321	80.0525	0	333.152	34.7335	56.7832	0	153.463	186.836
ENSSSCT00000045352	ENSSSCG00000010133	ARVCF	14	51403923	51440058	314.359	0.228712	0.476414	0.480053	0.63119	0.879313	Stable	0.19984	413.996	290.085	252.204	179.117	361.912	240.43	47.2761	453.364	568.205	302.733	348.621
ENSSSCT00000047250	ENSSSCG00000010133	ARVCF	14	51403923	51440058	199.353	0.0524101	0.369198	0.141956	0.887114	0.972712	Stable	0.0520204	216.855	132.57	209.359	292.192	114.586	210.241	241.205	148.718	81.1722	315.312	230.674
ENSSSCT00000007660	ENSSSCG00000006995	ASAH1	17	5712058	5758821	388.984	-1.24007	0.864505	-1.46676	0.14244	0.434347	Stable	0.846368	123.472	183.174	184.041	1824.2	318.8	950.937	400.4	0	109.312	184.491	0
ENSSSCT00000064630	ENSSSCG00000006995	ASAH1	17	5712058	5758821	11049.3	-0.445053	0.212962	-2.08982	0.0366336	0.191344	Stable	1.43612	15823.1	12203.5	13674.5	11751.7	8718.78	13353	6553.05	8121.8	8115.05	12732.4	10495.2
ENSSSCT00000043441	ENSSSCG00000008642	ASAP2	3	126920978	127082932	194.769	-2.97481	0.841677	-3.76831	0.000164359	0.00343385	Down	3.78421	8.30067	1622.91	11.6851	14.0092	418.638	8.62528	6.75373	6.30924	7.57607	16.7719	20.8755
ENSSSCT00000022632	ENSSSCG00000028108	ASAP3	6	81309748	81360043	950.497	0.764442	0.190147	4.02024	5.81383e-05	0.00147906	Stable	4.23554	812.428	940.105	590.1	732.48	614.91	621.02	1644.05	1259.14	1240.31	1028.12	972.798
ENSSSCT00000017795	ENSSSCG00000016340	ASB1	15	137931774	137952046	51.9432	-0.157249	0.39454	-0.398561	0.690217	0.906762	Stable	0.161014	52.9168	49.8918	75.9534	25.0164	45.3808	78.7057	29.9094	36.9541	81.1722	66.249	29.2257
ENSSSCT00000057209	ENSSSCG00000016340	ASB1	15	137931774	137952046	80.2343	0.521712	0.873871	0.595523	0.551494	0.836349	Stable	0.258459	11.4134	24.2332	26.2916	0	256.401	25.8758	0	25.237	40.0449	58.7017	414.379
ENSSSCT00000039203	ENSSSCG00000011145	ASB13	10	65275532	65303223	212.424	0.155226	0.519242	0.29895	0.764978	0.934419	Stable	0.116351	223.08	76.2633	145.091	144.095	351.701	265.227	130.251	184.771	183.99	69.6034	562.595
ENSSSCT00000045001	ENSSSCG00000011145	ASB13	10	65275532	65303223	1123.64	-1.24328	0.56879	-2.1874	0.0287133	0.162375	Stable	1.54192	940.051	2821.74	2210.44	1539.01	562.722	1334.76	271.114	837.327	1466.51	197.909	178.486
ENSSSCT00000063151	ENSSSCG00000035320	ASB14	13	39123650	39146914	61.264	0.520565	0.295493	1.76173	0.0781156	0.306794	Stable	1.10726	75.7436	27.7969	49.6618	38.0249	53.3224	61.4551	77.1855	94.6386	53.0325	59.5403	83.502
ENSSSCT00000045098	ENSSSCG00000016606	ASB15	18	23825970	23859250	244.317	-0.821682	0.387428	-2.12093	0.0339281	0.181969	Stable	1.46944	361.079	403.411	270.706	298.196	280.226	229.648	94.5522	110.862	255.422	75.4736	307.914
ENSSSCT00000049938	ENSSSCG00000002467	ASB2	7	115208700	115258654	48.1481	-1.48597	0.876086	-1.76922	0.0768568	0.303918	Stable	1.11432	0	150.388	242.467	8.00525	35.1701	35.5793	0	15.3224	0	25.9965	16.7004
ENSSSCT00000009215	ENSSSCG00000008415	ASB3	3	87389873	87500602	216.339	0.147542	0.811361	0.181733	0.855793	0.963378	Stable	0.0676315	8.30067	578.033	323.289	266.175	15.8833	19.4069	55.9595	238.85	21.6459	795.827	56.3639
ENSSSCT00000023661	ENSSSCG00000030395	ASB5	15	38710179	38790460	119.164	0.158773	0.710199	0.223512	0.823137	0.952679	Stable	0.0845278	130.736	130.432	124.642	131.086	61.2641	91.6436	75.2559	0	226.2	173.589	165.96
ENSSSCT00000035090	ENSSSCG00000012132	ASB9	X	11799636	11828000	65.1616	0.10417	0.689313	0.15111	0.879889	0.970338	Stable	0.0555721	32.1651	59.8702	0	105.069	68.0712	109.972	46.3113	40.5594	97.4066	86.3753	70.9767
ENSSSCT00000030401	ENSSSCG00000023130	ASCC1	14	74975165	75083634	184.698	0.165765	0.883116	0.187302	0.851424	0.962094	Stable	0.0698541	264.584	538.832	0	98.0643	88.4925	0	166.914	723.76	49.7856	0	101.246
ENSSSCT00000042954	ENSSSCG00000025186	ASCC2	14	46797317	46842459	1189.4	-0.775758	0.522186	-1.48599	0.137281	0.4249	Stable	0.862388	1375.84	1899.45	1569.7	1053.69	1362.56	1703.49	52.1002	897.715	979.478	1064.18	1125.19
ENSSSCT00000004815	ENSSSCG00000004358	ASCC3	1	67331948	67657085	2804.91	0.112928	0.846223	0.133371	0.8939	0.974464	Stable	0.0487111	7030.67	1373.45	836.461	306.201	5818.95	529.377	3963.48	843.636	6569.54	0	3582.24
ENSSSCT00000058812	ENSSSCG00000004358	ASCC3	1	67331948	67657085	11118.5	-0.424646	0.195537	-2.17169	0.0298789	0.167001	Stable	1.52464	10411.1	15591.9	14295.8	13192.7	8367.08	13704.5	7747.49	10421.1	7701.62	11475.3	9395.02
ENSSSCT00000047132	ENSSSCG00000033507	ASCL2	2	1558459	1560112	395.19	-0.874251	0.464043	-1.88425	0.0595306	0.260578	Stable	1.22526	392.207	937.254	501.487	439.288	314.262	448.515	146.652	91.9347	609.333	197.909	268.25
ENSSSCT00000004694	ENSSSCG00000004247	ASF1A	1	43200415	43214913	1556.07	-0.0726565	0.114206	-0.636189	0.524653	0.819994	Stable	0.280128	1674.66	1664.25	1319.45	1790.17	1683.63	1417.78	1691.33	1264.55	1579.07	1545.53	1486.34
ENSSSCT00000045769	ENSSSCG00000013772	ASF1B	2	65062766	65072679	887.932	-0.439341	0.347948	-1.26269	0.206702	0.530946	Stable	0.684656	769.887	1209.52	1002.97	1342.88	976.821	776.275	948.417	245.159	1107.19	614.69	773.437
ENSSSCT00000019515	ENSSSCG00000017932	ASGR2	12	52464689	52506574	87.8459	-1.25644	0.839205	-1.51753	0.129134	0.410442	Stable	0.888959	231.381	107.624	158.723	119.078	116.856	60.377	0	6.30924	29.222	0	136.735
ENSSSCT00000023044	ENSSSCG00000021898	ASH2L	15	48386425	48417547	67.9243	-0.969037	0.507547	-1.90944	0.0562054	0.2514	Stable	1.25022	49.804	49.1791	41.8718	85.0558	243.922	64.6896	21.226	42.3621	55.1971	30.1894	63.6703
ENSSSCT00000038460	ENSSSCG00000000216	ASIC1	5	15965084	15991876	55.4853	7.48197	0.673638	10.4204	2.00005e-25	1.02845e-21	Up	24.699	0	0	0	0	0	0	86.8337	154.126	138.534	88.8911	141.953
ENSSSCT00000008483	ENSSSCG00000007738	ASL	3	16637481	16646867	524.673	-1.29557	0.709408	-1.83167	0.0670003	0.280214	Stable	1.17392	1016.83	1011.38	1305.81	134.088	61.2641	1016.71	82.0096	114.468	104.983	76.3122	847.545
ENSSSCT00000016713	ENSSSCG00000015340	ASNS	9	77318213	77343035	142.377	-0.513043	0.214098	-2.39621	0.0165657	0.111496	Stable	1.78079	177.427	103.347	176.251	218.143	150.891	164.959	92.6226	98.2439	136.369	121.596	126.297
ENSSSCT00000017466	ENSSSCG00000016041	ASNSD1	15	94266701	94272119	1529.87	0.337884	0.10373	3.25733	0.00112464	0.0158929	Stable	2.94899	1473.37	1651.42	1265.89	1373.9	1158.34	1266.84	1795.53	1730.53	1804.19	1724.15	1584.45
ENSSSCT00000037506	ENSSSCG00000017861	ASPA	12	49610519	49641864	72.2511	0.291256	0.786888	0.369958	0.711414	0.915274	Stable	0.147878	0	289.373	0	0	0	0	0	165.843	135.287	22.6421	181.617
ENSSSCT00000056972	ENSSSCG00000017861	ASPA	12	49610519	49641864	201.992	-1.27457	0.684395	-1.86619	0.0620149	0.267244	Stable	1.2075	357.966	42.0517	320.368	306.201	285.899	421.561	134.11	3.60528	41.1272	259.965	49.0574
ENSSSCT00000061162	ENSSSCG00000039553	ASPG	AEMK02000452.1	2502401	2524409	65.6301	0.878322	0.859371	1.01952	0.307957	0.650299	Stable	0.51151	0	168.207	7.79009	22.0144	0	24.7977	191.034	132.494	19.4813	138.368	17.7442
ENSSSCT00000028806	ENSSSCG00000025087	ASPH	4	71903318	72107044	557.81	-2.98772	0.871593	-4.09718	4.18209e-05	0.0011296	Down	4.37861	1165.21	1404.1	3410.11	40.0263	28.363	18.3287	35.6983	18.9277	15.1521	0	0
ENSSSCT00000039192	ENSSSCG00000025087	ASPH	4	71903318	72107044	2479.61	1.23381	0.659259	1.86983	0.0615076	0.266103	Stable	1.21107	50.8416	1061.27	3791.83	969.636	968.88	1360.64	1299.61	5020.35	1483.83	6867.26	4401.6
ENSSSCT00000046930	ENSSSCG00000025087	ASPH	4	71903318	72107044	363.36	-0.0450166	0.868416	-0.0518958	0.958612	0.989967	Stable	0.0183573	0	545.247	586.205	422.277	0	701.882	583.715	595.773	0	561.859	0
ENSSSCT00000076800	ENSSSCG00000025087	ASPH	4	71903318	72107044	278.254	0.327909	0.265028	1.23728	0.215985	0.542573	Stable	0.665577	225.156	168.92	217.149	207.136	449.27	225.336	339.616	272.199	256.504	336.277	363.234
ENSSSCT00000089393	ENSSSCG00000025087	ASPH	4	71903318	72107044	304.616	0.252102	0.738993	0.341001	0.733103	0.923381	Stable	0.134835	590.385	56.3065	113.93	75.0492	763.532	39.8919	146.652	155.928	705.657	34.3824	669.06
ENSSSCT00000045834	ENSSSCG00000009959	ASPHD2	14	44034247	44043224	96.9916	-0.0679872	0.369631	-0.183934	0.854065	0.96266	Stable	0.068509	85.0818	79.827	101.271	186.122	90.7616	51.7517	74.291	102.751	156.933	79.6666	58.4514
ENSSSCT00000008845	ENSSSCG00000008072	ASPN	3	42165561	42192813	860.408	0.796366	0.661347	1.20334	0.228846	0.560327	Stable	0.640456	803.09	394.146	244.414	1291.85	454.942	426.951	1151.99	2664.3	645.048	1358.52	29.2257
ENSSSCT00000038253	ENSSSCG00000033099	ASPRV1	3	72493129	72493908	113.526	0.0745003	0.146624	0.508111	0.611376	0.868471	Stable	0.213692	111.021	86.9544	109.061	112.074	135.008	113.207	122.532	116.27	103.9	133.337	105.421
ENSSSCT00000045296	ENSSSCG00000040727	ASPSCR1	12	995772	1021937	2238.9	-0.13966	0.0997211	-1.4005	0.161363	0.464857	Stable	0.792196	2556.61	2622.17	2411.03	2246.47	2001.29	2184.35	1925.78	2128.92	1931.9	2266.72	2352.67
ENSSSCT00000006270	ENSSSCG00000005701	ASS1	1	270531589	270586364	6429.07	-3.72058	0.867963	-6.4592	1.05256e-10	8.76502e-09	Down	9.97775	10896.7	7329.11	4.86881	87.0571	3656.56	48664.9	0	19.829	38.9626	13.4175	8.3502
ENSSSCT00000043242	ENSSSCG00000005701	ASS1	1	270531589	270586364	2519.59	-2.68941	0.708521	-3.82774	0.000129325	0.00281931	Down	3.88832	4781.18	2132.52	228.834	2103.38	8152.66	8284.58	60.7836	152.323	1199.18	166.042	454.042
ENSSSCT00000061681	ENSSSCG00000005701	ASS1	1	270531589	270586364	516.748	-0.932221	0.78509	-2.08536	0.0370367	0.19276	Stable	1.43137	0	1389.84	0	59.0387	4164.82	0	0	9.91452	60.6086	0	0
ENSSSCT00000081930	ENSSSCG00000005701	ASS1	1	270531589	270586364	406.417	-1.52195	0.875324	-2.09762	0.0359384	0.188884	Stable	1.44444	570.671	1287.92	78.8747	0	1422.69	921.827	0	0	0	22.6421	165.96
ENSSSCT00000012245	ENSSSCG00000011182	ASTE1	13	1435678	1449855	211.095	1.21334	0.359917	3.37074	0.000749672	0.0116771	Up	3.12513	129.698	164.643	113.93	112.074	174.716	76.5494	191.999	169.448	571.452	253.256	364.278
ENSSSCT00000026733	ENSSSCG00000015513	ASTN1	9	118646910	118968970	134.377	0.551298	0.474769	1.16109	0.245604	0.580823	Stable	0.609764	64.3302	69.1358	99.3237	77.0505	268.881	75.4712	210.33	300.14	82.2545	129.982	101.246
ENSSSCT00000006050	ENSSSCG00000005502	ASTN2	1	256825486	257740977	68.3644	1.0094	0.784807	1.66514	0.095884	0.345938	Stable	1.01825	0	0	0	0	0	30.1885	0	385.765	99.5712	236.484	0
ENSSSCT00000044339	ENSSSCG00000005502	ASTN2	1	256825486	257740977	232.739	1.47032	0.560267	2.62278	0.0087216	0.0713991	Stable	2.0594	129.698	113.326	13.6327	117.077	192.868	139.083	469.867	306.449	295.467	696.034	86.6333
ENSSSCT00000053508	ENSSSCG00000007248	ASXL1	17	35985535	36067119	137.454	-0.50433	0.823795	-0.61405	NA	NA	Stable	NA	31.1275	873.82	29.2129	3.00197	18.1523	53.908	74.291	34.2502	285.726	85.5367	22.9631
ENSSSCT00000009382	ENSSSCG00000008575	ASXL2	3	113044836	113180742	937.024	-0.690307	0.770895	-0.897697	0.369347	0.708439	Stable	0.432565	902.698	3137.48	1633.97	234.154	1218.47	44.2046	88.7633	49.5726	200.225	1465.86	1331.86
ENSSSCT00000004136	ENSSSCG00000003736	ASXL3	6	117334259	117518026	112.434	1.00346	0.289224	3.46918	0.000522048	0.00883039	Up	3.28229	93.3825	57.0193	62.3208	98.0643	103.241	44.2046	169.808	192.883	124.464	187.007	104.378
ENSSSCT00000055665	ENSSSCG00000005983	ATAD2	4	16012561	16082638	5397.21	-0.462315	0.200338	-2.30768	0.0210168	0.131453	Stable	1.67743	5213.86	7414.64	5951.63	6642.36	6238.72	5590.26	5182.04	2612.03	5614.95	4359.02	4549.82
ENSSSCT00000066132	ENSSSCG00000008591	ATAD2B	3	114722321	114846644	87.373	-0.981202	0.784857	-8.06292	NA	NA	Stable	NA	0	0	961.103	0	0	0	0	0	0	0	0
ENSSSCT00000003712	ENSSSCG00000003343	ATAD3A	6	63701460	63721573	214.36	0.15569	0.452974	0.343708	0.731066	0.92242	Stable	0.136044	282.223	190.302	118.799	233.153	167.909	225.336	299.094	135.198	208.883	54.5087	442.561
ENSSSCT00000024851	ENSSSCG00000024604	ATAT1	7	23173447	23185458	132.819	0.383741	0.721054	0.531875	0.594813	0.859628	Stable	0.22562	116.209	62.0084	209.359	181.119	105.51	0	142.793	274.001	59.5263	211.326	99.1586
ENSSSCT00000036528	ENSSSCG00000024604	ATAT1	7	23173447	23185458	53.8991	0.372012	0.818299	0.454042	0.649798	0.888124	Stable	0.187221	0	86.2416	0	37.0243	70.3402	74.3931	43.4168	33.3489	109.312	46.9613	91.8522
ENSSSCT00000025899	ENSSSCG00000026754	ATCAY	2	74800048	74838671	209.35	0.713275	0.246681	2.89145	0.00383474	0.0394868	Stable	2.41626	174.314	118.315	140.222	152.1	149.757	233.961	367.596	268.593	213.212	305.249	179.529
ENSSSCT00000011705	ENSSSCG00000010699	ATE1	14	131412630	131592789	266.25	0.387031	0.312783	1.23738	0.215945	0.542557	Stable	0.665657	298.824	94.0818	209.359	200.131	318.8	274.931	361.807	312.758	209.965	371.498	276.6
ENSSSCT00000039554	ENSSSCG00000010699	ATE1	14	131412630	131592789	795.992	-0.465502	0.623433	-0.746968	0.455083	0.774383	Stable	0.34191	1805.4	434.772	121.72	452.297	633.062	2126.13	341.546	1393.44	739.208	496.448	211.886
ENSSSCT00000042438	ENSSSCG00000010699	ATE1	14	131412630	131592789	166.996	0.25001	0.870472	0.286708	0.774336	0.937595	Stable	0.111071	0	121.166	0	23.0151	85.089	637.193	424.52	263.186	58.444	179.459	44.8823
ENSSSCT00000052213	ENSSSCG00000010699	ATE1	14	131412630	131592789	747.265	0.688542	0.603553	1.14038	0.254129	0.591571	Stable	0.594946	1227.46	312.893	406.059	106.07	447.001	860.372	403.294	997.762	2555.3	589.533	314.176
ENSSSCT00000067875	ENSSSCG00000010699	ATE1	14	131412630	131592789	147.299	-1.59574	0.415451	-3.84008	0.000122996	0.00272027	Down	3.91011	306.087	265.14	94.4549	221.145	323.338	78.7057	60.7836	55.8819	41.1272	83.8595	89.7647
ENSSSCT00000080757	ENSSSCG00000010699	ATE1	14	131412630	131592789	1647.93	-0.0893681	0.458041	-0.195109	0.845308	0.960418	Stable	0.0729851	510.491	2416.9	1893.97	2676.76	1578.12	1110.51	2277.94	1517.82	514.091	2344.71	1285.93
ENSSSCT00000084751	ENSSSCG00000010699	ATE1	14	131412630	131592789	1457.82	0.094989	0.338806	0.280364	0.779198	0.939457	Stable	0.108352	1155.87	1612.93	1505.44	1876.23	1673.42	650.131	1505.12	1511.51	659.118	1790.4	2095.9
ENSSSCT00000017571	ENSSSCG00000016138	ATF1	5	16618643	16681380	213.805	1.05189	0.550737	1.9092	NA	NA	NA	NA	139.036	148.963	95.4287	137.09	138.411	155.255	993.763	91.9347	165.591	139.207	147.172
ENSSSCT00000017391	ENSSSCG00000038076	ATF2	15	80985126	81081014	878.126	0.0832466	0.770341	0.108045	0.91396	0.979823	Stable	0.0390728	544.731	1066.97	802.38	1966.29	702.268	0	782.468	1175.32	730.55	1470.9	417.51
ENSSSCT00000047269	ENSSSCG00000038076	ATF2	15	80985126	81081014	59.068	-0.907502	0.670861	-1.35409	0.175708	0.486774	Stable	0.755208	24.902	17.1058	173.33	183.12	54.4569	15.0942	85.8689	15.3224	30.3043	33.5438	16.7004
ENSSSCT00000090882	ENSSSCG00000038076	ATF2	15	80985126	81081014	636.717	-0.0698544	0.19556	-0.357201	0.720942	0.918612	Stable	0.1421	814.503	563.778	660.21	764.501	634.196	469	708.177	621.911	444.824	762.283	560.507
ENSSSCT00000003556	ENSSSCG00000003201	ATF5	6	54945119	54950137	368.703	-0.109275	0.883199	-0.123953	0.901353	0.976701	Stable	0.0451053	372.492	678.529	493.697	572.375	245.056	0	510.389	0	424.26	758.929	0
ENSSSCT00000006954	ENSSSCG00000006346	ATF6	4	88591288	88805304	67.8649	-0.980644	0.784777	-7.94897	NA	NA	Stable	NA	0	0	0	0	746.514	0	0	0	0	0	0
ENSSSCT00000086014	ENSSSCG00000006346	ATF6	4	88591288	88805304	579.285	0.788352	0.570468	1.38145	0.167142	0.473838	Stable	0.776915	189.878	714.879	709.872	68.0446	266.612	550.94	1073.84	301.942	869.084	1323.3	303.739
ENSSSCT00000088090	ENSSSCG00000006346	ATF6	4	88591288	88805304	255.032	0.435532	0.842193	0.516177	0.605731	0.865718	Stable	0.21772	37.353	910.17	181.12	61.04	17.0178	0	531.615	34.2502	497.856	415.943	118.99
ENSSSCT00000090069	ENSSSCG00000006346	ATF6	4	88591288	88805304	172.664	-0.133411	0.858822	-0.156067	0.875981	0.969079	Stable	0.0575055	0	970.04	143.143	0	35.1701	0	0	11.7172	203.472	463.743	72.0205
ENSSSCT00000001575	ENSSSCG00000001430	ATF6B	7	24161061	24171709	162.678	0.525926	0.831611	0.631268	0.527865	0.822001	Stable	0.277477	156.675	182.462	0	225.148	170.178	0	245.064	201.896	211.048	181.975	215.018
ENSSSCT00000036323	ENSSSCG00000001430	ATF6B	7	24161061	24171709	1298.34	-0.355192	0.379839	-0.935133	0.34972	0.690819	Stable	0.45628	2720.54	1677.08	845.225	1813.19	762.397	872.232	1204.09	723.76	822.545	1456.64	1384.05
ENSSSCT00000052005	ENSSSCG00000000612	ATF7IP	5	58022741	58133399	2476.1	0.200769	0.835951	0.239947	0.810371	0.949463	Stable	0.091316	880.908	3752.58	0	2149.41	5731.59	914.28	633.886	4167.71	354.993	7073.55	1578.19
ENSSSCT00000047580	ENSSSCG00000020675	ATF7IP2	3	32523463	32598855	457.287	-0.0875023	0.215024	-0.406939	0.684053	0.903773	Stable	0.164911	577.934	489.653	331.079	455.299	400.485	566.034	566.349	307.35	410.19	529.154	396.635
ENSSSCT00000024808	ENSSSCG00000025210	ATG10	2	90437027	90666196	119.968	-0.451948	0.841532	-0.538858	0.589985	0.857746	Stable	0.229159	26.9772	374.189	33.1079	27.0177	224.635	185.444	0	388.469	18.399	18.4491	22.9631
ENSSSCT00000063502	ENSSSCG00000033687	ATG101	5	17418121	17425624	141.989	0.0197247	0.63618	0.0310081	0.975263	0.994221	Stable	0.0108782	203.366	140.41	227.86	180.118	18.1523	75.4712	41.4872	59.4871	437.248	98.9543	79.3269
ENSSSCT00000014481	ENSSSCG00000013257	ATG13	2	15856860	15916109	56.2827	3.12862	0.79616	3.93536	NA	NA	NA	NA	1.03758	2.13822	11.6851	5.00328	5.6726	7.54712	47.2761	14.4211	14.0698	503.996	6.26265
ENSSSCT00000042777	ENSSSCG00000013257	ATG13	2	15856860	15916109	630.275	1.55447	0.631882	2.45783	0.013978	0.0993974	Stable	1.85455	192.991	709.177	177.225	157.103	426.579	87.331	713.001	1793.63	66.02	1252.02	1357.95
ENSSSCT00000053628	ENSSSCG00000013257	ATG13	2	15856860	15916109	167.084	-0.98213	0.78499	-8.35402	NA	NA	Stable	NA	0	0	0	0	1837.92	0	0	0	0	0	0
ENSSSCT00000005575	ENSSSCG00000005058	ATG14	1	184686142	184743706	1916.41	-0.461619	0.183297	-2.51842	0.0117884	0.087867	Stable	1.92855	2831.57	2086.9	2193.89	2226.46	1414.75	2396.75	1254.26	1682.76	1562.84	1584.95	1845.39
ENSSSCT00000017750	ENSSSCG00000016300	ATG16L1	15	133651298	133693468	382.234	-0.133755	0.785093	-0.172448	0.863085	0.965555	Stable	0.0639463	0	1323.56	0	1321.87	0	0	1559.15	0	0	0	0
ENSSSCT00000028201	ENSSSCG00000016300	ATG16L1	15	133651298	133693468	798.327	-0.168152	0.388926	-0.432353	0.665485	0.895383	Stable	0.176862	458.612	1153.21	631.971	1119.73	1106.16	585.441	1178.04	708.438	796.57	257.449	785.963
ENSSSCT00000056639	ENSSSCG00000016300	ATG16L1	15	133651298	133693468	669.738	0.470466	0.832688	0.56405	0.57272	0.848448	Stable	0.242058	830.067	207.408	1000.05	63.0414	13.6142	1010.24	9.64819	9.0132	1242.48	1840.72	1140.85
ENSSSCT00000016170	ENSSSCG00000014819	ATG16L2	9	7347002	7365625	727.809	0.10373	0.225711	0.459571	0.645824	0.885716	Stable	0.189886	705.557	660.711	625.155	797.523	699.999	733.149	1008.24	700.326	674.27	984.511	416.466
ENSSSCT00000026889	ENSSSCG00000023890	ATG2A	2	7262031	7282347	1368.36	0.929846	0.612283	1.51784	0.129056	0.410434	Stable	0.889222	56.0295	1013.52	1488.88	1361.89	1379.58	149.864	1919.02	2583.18	1567.16	2113.26	1419.53
ENSSSCT00000013054	ENSSSCG00000011930	ATG3	13	147279437	147309590	236.739	-0.127483	0.623491	-0.204478	0.83798	0.957847	Stable	0.0767664	102.721	732.697	65.242	255.167	142.949	187.6	406.189	32.4475	192.649	161.849	324.614
ENSSSCT00000074195	ENSSSCG00000011930	ATG3	13	147279437	147309590	52.282	1.14772	0.83354	1.37452	0.169281	0.476939	Stable	0.771392	2.07517	0	80.8222	39.0256	3.40356	28.0322	144.723	1.80264	74.6784	80.5052	120.034
ENSSSCT00000013744	ENSSSCG00000012569	ATG4A	X	88548751	88633321	79.1359	-0.0885858	0.784932	-0.113668	0.909501	0.978425	Stable	0.0411968	0	0	179.172	344.226	0	0	0	211.81	135.287	0	0
ENSSSCT00000033291	ENSSSCG00000012569	ATG4A	X	88548751	88633321	933.576	-0.331224	0.315444	-1.05003	0.293704	0.634697	Stable	0.53209	1609.29	1241.59	883.202	769.505	462.884	1230.18	886.668	833.721	877.742	956.837	517.712
ENSSSCT00000043740	ENSSSCG00000012569	ATG4A	X	88548751	88633321	116.679	0.160282	0.784999	0.203288	NA	NA	Stable	NA	0	0	0	0	569.529	0	0	0	0	0	713.942
ENSSSCT00000058721	ENSSSCG00000032919	ATG4B	15	140223904	140246321	162.546	0.00744529	0.785038	0.00949031	0.992428	0.99874	Stable	0.00330102	0	409.826	215.201	0	0	341.777	0	411.002	0	0	410.204
ENSSSCT00000072430	ENSSSCG00000032919	ATG4B	15	140223904	140246321	246.559	0.13654	0.883077	0.154367	0.87732	0.969379	Stable	0.0568419	0	0	384.636	394.259	420.907	154.177	467.937	132.494	475.128	282.607	0
ENSSSCT00000004223	ENSSSCG00000003816	ATG4C	6	149608220	149692153	102.772	0.427864	0.300666	1.42307	0.154717	0.454189	Stable	0.810462	88.1946	62.7212	107.114	117.077	91.8961	63.6115	137.969	129.79	168.838	104.824	58.4514
ENSSSCT00000050413	ENSSSCG00000003816	ATG4C	6	149608220	149692153	1662.99	-0.0999723	0.149635	-0.668108	0.504065	0.807748	Stable	0.297514	1783.61	2056.97	1795.62	1734.14	1311.5	1610.77	1385.48	1535.85	1351.79	1924.58	1802.6
ENSSSCT00000014905	ENSSSCG00000013645	ATG4D	2	69320331	69328519	1321.7	-0.935266	0.355079	-2.63409	0.00843638	0.0697162	Stable	2.07384	2317.96	2137.51	1613.52	1248.82	1102.75	1791.9	494.952	624.615	1318.24	502.319	1386.13
ENSSSCT00000004831	ENSSSCG00000004370	ATG5	1	72270799	72520396	56.555	-0.924095	0.784722	-2.00549	0.0449107	0.217582	Stable	1.34765	0	0	288.233	325.213	0	0	0	0	8.65837	0	0
ENSSSCT00000049307	ENSSSCG00000004370	ATG5	1	72270799	72520396	113.905	-0.883233	0.498524	-1.77193	0.076406	0.302951	Stable	1.11687	169.126	32.0733	191.831	184.121	123.663	177.896	105.165	77.5135	121.217	49.4771	20.8755
ENSSSCT00000065385	ENSSSCG00000004370	ATG5	1	72270799	72520396	3646.21	-0.40776	0.165793	-2.45945	0.0139151	0.0990701	Stable	1.85651	4907.77	4992.75	3920.36	3972.61	3178.92	3684.07	2516.25	2827.44	3425.47	2852.06	3830.65
ENSSSCT00000076567	ENSSSCG00000004370	ATG5	1	72270799	72520396	88.7559	-0.0300209	0.87141	-0.0344267	0.972537	0.993248	Stable	0.0120939	0	396.997	0	0	147.488	0	9.64819	75.7109	50.8679	148.431	147.172
ENSSSCT00000084835	ENSSSCG00000004370	ATG5	1	72270799	72520396	1039.03	-0.185486	0.149107	-1.24398	0.213507	0.539795	Stable	0.670588	1279.34	957.923	950.391	996.654	1112.96	1301.34	934.909	746.293	1043.33	951.806	1154.42
ENSSSCT00000012667	ENSSSCG00000011575	ATG7	13	67417938	67707654	268.662	0.238074	0.866348	0.273796	0.784242	0.941153	Stable	0.10555	354.854	421.942	534.595	0	0	0	290.41	294.732	0	1013.86	44.8823
ENSSSCT00000038198	ENSSSCG00000011575	ATG7	13	67417938	67707654	416.268	0.412441	0.42255	0.976041	0.329044	0.670724	Stable	0.482746	219.968	143.261	296.997	524.344	560.453	405.388	688.881	657.062	538.983	346.34	197.273
ENSSSCT00000040709	ENSSSCG00000011575	ATG7	13	67417938	67707654	144.371	-0.98197	0.784967	-8.28862	1.14569e-16	2.2443e-14	Stable	15.9409	284.298	0	727.4	576.378	0	0	0	0	0	0	0
ENSSSCT00000054142	ENSSSCG00000011575	ATG7	13	67417938	67707654	105.666	-0.254329	0.508982	-0.499699	0.617287	0.872019	Stable	0.209513	21.7893	225.226	131.458	50.0328	183.792	76.5494	94.5522	82.9215	138.534	64.5718	92.896
ENSSSCT00000076819	ENSSSCG00000011575	ATG7	13	67417938	67707654	465.313	-0.123017	0.698522	-0.17614	0.860184	0.964725	Stable	0.0654087	360.041	529.566	17.5277	466.306	856.562	695.413	1028.5	466.884	213.212	29.3508	455.086
ENSSSCT00000064959	ENSSSCG00000016211	ATG9A	15	121254355	121265569	92.0887	-0.623143	0.677265	-0.920807	0.357151	0.697235	Stable	0.447148	19.7141	38.488	37.0029	452.297	85.089	46.3609	89.7281	118.974	49.7856	41.0912	34.4446
ENSSSCT00000040692	ENSSSCG00000016173	ATIC	15	117617502	117649107	2009.04	-0.0287362	0.269674	-0.106558	0.91514	0.980086	Stable	0.0385126	2051.3	2692.02	1707.98	1786.17	2139.7	1787.59	1275.49	1497.09	3139.74	1481.8	2540.55
ENSSSCT00000083534	ENSSSCG00000016173	ATIC	15	117617502	117649107	182.328	0.349992	0.564218	0.620208	0.535121	0.826432	Stable	0.271548	67.4429	312.18	300.892	67.044	121.394	87.331	69.467	80.2175	429.671	259.126	210.843
ENSSSCT00000005536	ENSSSCG00000005020	ATL1	1	180299256	180405837	316.65	0.65478	0.843814	0.774291	0.438759	0.763507	Stable	0.357774	0	337.126	338.869	347.228	277.957	0	454.43	569.634	274.903	384.077	498.925
ENSSSCT00000090817	ENSSSCG00000005020	ATL1	1	180299256	180405837	93.3003	-1.33695	0.864991	-1.58537	0.112883	0.381255	Stable	0.94737	417.109	20.6695	20.449	4.00263	41.9772	371.965	1.92964	2.70396	99.5712	0	45.9261
ENSSSCT00000041304	ENSSSCG00000008487	ATL2	3	101957209	102029667	2082.23	0.510399	0.724664	0.70379	0.481564	0.792055	Stable	0.317346	3108.6	127.581	2165.65	27.0177	1834.52	2666.29	2480.55	3299.73	633.143	2319.55	4241.9
ENSSSCT00000043618	ENSSSCG00000008487	ATL2	3	101957209	102029667	177.287	0.223879	0.874342	0.255216	0.798557	0.945483	Stable	0.0976943	329.952	0	0	249.163	0	309.432	355.053	375.851	1.0823	0.838595	328.789
ENSSSCT00000056071	ENSSSCG00000008487	ATL2	3	101957209	102029667	2833.98	-0.475702	0.269628	-1.7643	0.0776815	0.305938	Stable	1.10968	3545.42	5386.89	2412.01	1834.2	3190.27	3181.65	1959.55	1965.78	2809.64	2203.83	2684.59
ENSSSCT00000064076	ENSSSCG00000008487	ATL2	3	101957209	102029667	198.869	-0.295234	0.785051	-0.390941	0.695841	0.909254	Stable	0.15749	0	981.444	266.811	0	336.952	0	0	0	347.417	254.933	0
ENSSSCT00000014268	ENSSSCG00000013054	ATL3	2	8361774	8408917	17369	0.290061	0.133831	2.16736	0.0302071	0.168196	Stable	1.51989	17143	17468.6	14678.5	14658.6	14617.1	16012.8	21252.1	24728.6	16456.3	16807.1	17235.9
ENSSSCT00000041510	ENSSSCG00000013054	ATL3	2	8361774	8408917	313.399	1.27715	0.746068	1.70928	0.0873993	0.327683	Stable	1.05849	172.239	105.486	280.443	269.177	110.048	10.7816	58.8539	325.377	23.8105	1584.95	506.231
ENSSSCT00000016371	ENSSSCG00000025606	ATM	9	36620658	36759552	4260.5	0.208499	0.558903	0.373021	0.709133	0.914606	Stable	0.149273	2532.74	1508.87	8981.98	4639.04	1346.67	4651.18	11759.2	2807.61	4010.99	2733.82	1893.41
ENSSSCT00000078838	ENSSSCG00000025606	ATM	9	36620658	36759552	642.718	0.13373	0.224257	0.596328	0.550956	0.835905	Stable	0.258883	438.898	406.975	700.135	582.382	806.643	756.869	543.193	761.616	619.073	814.276	639.834
ENSSSCT00000061206	ENSSSCG00000025117	ATN1	5	63782162	63795648	813.897	0.846998	0.388587	2.17954	0.0292915	0.164725	Stable	1.53326	290.523	327.148	605.68	488.32	1204.86	599.457	1164.54	1718.82	777.088	1011.35	765.087
ENSSSCT00000010069	ENSSSCG00000009196	ATOH1	8	125768286	125770545	1154.24	-1.9218	0.639424	-3.01298	0.00258694	0.0296763	Down	2.58721	2597.07	1998.52	1914.42	1654.09	1461.26	1211.85	69.467	89.2307	639.637	48.6385	1012.46
ENSSSCT00000009013	ENSSSCG00000008230	ATOH8	3	58964550	59001145	581.083	0.361215	0.229344	1.57499	0.115259	0.385785	Stable	0.938325	686.88	472.547	466.432	407.267	427.714	619.942	464.078	769.728	483.786	760.606	832.933
ENSSSCT00000047929	ENSSSCG00000004617	ATOSA	1	119020990	119124464	635.988	0.135133	0.461325	0.292919	0.769584	0.935891	Stable	0.113744	674.429	1089.78	259.994	116.076	664.828	834.496	603.012	702.129	653.707	589.533	807.882
ENSSSCT00000005839	ENSSSCG00000005301	ATOSB	1	235895621	235907113	174.677	1.13006	0.372104	3.03659	0.00239269	0.0280263	Up	2.62111	153.562	84.8161	59.3995	104.068	159.967	102.425	453.465	197.389	125.546	206.294	274.513
ENSSSCT00000037735	ENSSSCG00000021527	ATP10B	16	62569813	62918481	6493.22	-0.816006	0.816383	-1.00485	0.314968	0.657042	Stable	0.501733	7737.26	9038.98	9601.29	6863.5	8923	10128.2	1547.57	0	5673.39	931.679	10980.5
ENSSSCT00000040037	ENSSSCG00000021527	ATP10B	16	62569813	62918481	2839.01	-0.950747	0.874648	-1.10861	0.2676	0.607253	Stable	0.572513	5725.39	4726.18	3454.91	3897.56	2111.34	4947.68	425.485	3757.6	2182.99	0	0
ENSSSCT00000009642	ENSSSCG00000008812	ATP10D	8	37407711	37530373	796.341	1.43519	0.480629	2.98515	0.00283436	0.0316867	Up	2.54755	311.275	811.099	426.508	629.413	119.125	235.039	2253.82	1223.99	971.902	545.926	1231.65
ENSSSCT00000046466	ENSSSCG00000008812	ATP10D	8	37407711	37530373	140.551	0.460035	0.82914	0.557048	0.577494	0.851105	Stable	0.238452	48.7664	0	25.3178	307.202	99.8377	0	653.182	0	0	411.75	0
ENSSSCT00000053574	ENSSSCG00000037561	ATP11A	11	78293469	78402083	148.814	-1.51712	0.855939	-2.89894	0.00374431	0.0387972	Down	2.42663	752.248	0	0	10.0066	22.6904	838.809	0	0	6.49377	6.70876	0
ENSSSCT00000012884	ENSSSCG00000011772	ATP11B	13	120727608	120873930	139.965	0.282592	0.78502	0.359723	NA	NA	Stable	NA	0	566.629	0	0	0	0	0	0	972.984	0	0
ENSSSCT00000038416	ENSSSCG00000011772	ATP11B	13	120727608	120873930	385.764	1.31533	0.846917	1.55208	0.120642	0.395558	Stable	0.9185	46.6913	9.97837	173.33	679.446	38.5737	6.46896	22.1908	1543.06	81.1722	1618.49	24.0068
ENSSSCT00000050824	ENSSSCG00000011772	ATP11B	13	120727608	120873930	1833.25	0.241212	0.466477	0.517073	0.605105	0.865402	Stable	0.218169	4373.41	769.047	1919.28	762.5	1259.32	1007	1692.29	2171.28	3091.04	1741.76	1378.83
ENSSSCT00000053777	ENSSSCG00000011772	ATP11B	13	120727608	120873930	347.649	0.47787	0.824102	0.583456	0.559586	0.840749	Stable	0.252133	0	594.426	0	0	130.47	412.935	1629.58	477.7	579.028	0	0
ENSSSCT00000062766	ENSSSCG00000011772	ATP11B	13	120727608	120873930	93.7961	-1.60096	0.8778	-2.19218	0.0283665	0.161087	Stable	1.54719	18.6765	26.3714	7.79009	745.489	192.868	0	0	20.7304	0	0	19.8317
ENSSSCT00000074404	ENSSSCG00000011772	ATP11B	13	120727608	120873930	278.147	-0.11171	0.819927	-0.13718	0.890888	0.973317	Stable	0.0501767	337.215	530.279	325.236	661.434	0	0	0	29.7436	0	1175.71	0
ENSSSCT00000081199	ENSSSCG00000011772	ATP11B	13	120727608	120873930	547.192	0.282375	0.441495	0.639567	0.522454	0.819085	Stable	0.281952	352.778	278.682	572.572	353.232	719.285	692.179	1335.31	540.792	211.048	499.803	463.436
ENSSSCT00000013899	ENSSSCG00000012713	ATP11C	X	114394439	114574071	443.327	-0.461474	0.580756	-0.794808	0.426725	0.75436	Stable	0.369852	1030.32	145.399	316.473	165.108	643.273	789.213	335.757	545.299	238.105	598.757	68.8892
ENSSSCT00000044077	ENSSSCG00000012713	ATP11C	X	114394439	114574071	198.319	0.227622	0.882963	0.257188	0.797033	0.944599	Stable	0.0985234	0	124.017	0	210.138	688.653	0	246.029	443.45	196.978	154.302	117.947
ENSSSCT00000046314	ENSSSCG00000012713	ATP11C	X	114394439	114574071	733.143	0.578611	0.40011	1.44605	0.148162	0.444043	Stable	0.829264	729.421	280.107	729.348	269.177	614.91	925.062	1164.54	1251.03	514.091	1060.82	526.063
ENSSSCT00000027312	ENSSSCG00000022638	ATP12A	11	114325	144092	57.3718	0.980795	0.673956	1.45429	0.145866	0.44063	Stable	0.836045	26.9772	2.85096	23.3703	33.0217	62.3986	69.0023	30.8742	28.8422	171.003	20.9649	161.785
ENSSSCT00000015216	ENSSSCG00000013930	ATP13A1	2	58267709	58285378	71.8263	0.895427	0.784844	1.34065	0.180033	0.492879	Stable	0.744649	0	0	36.0292	23.0151	0	0	652.217	0	0	78.828	0
ENSSSCT00000041308	ENSSSCG00000013930	ATP13A1	2	58267709	58285378	188.899	-1.2618	0.846444	-2.04766	NA	NA	NA	NA	0	2017.06	0.973762	1.00066	0	1.07816	0	34.2502	21.6459	0.838595	1.04378
ENSSSCT00000085505	ENSSSCG00000013930	ATP13A1	2	58267709	58285378	209.167	-0.623729	0.523019	-1.19274	0.232972	0.565481	Stable	0.632696	89.2322	603.691	184.041	200.131	262.074	177.896	36.6631	213.613	262.998	135.852	134.647
ENSSSCT00000041517	ENSSSCG00000011825	ATP13A3	13	131391798	131493623	714.482	0.0440662	0.357577	0.123238	0.901918	0.976872	Stable	0.0448328	783.375	453.303	493.697	1241.81	751.052	501.345	630.991	526.371	607.168	525.799	1344.38
ENSSSCT00000007385	ENSSSCG00000006740	ATP1A1	4	104353508	104384547	229.158	0.128932	0.878683	0.146407	NA	NA	Stable	NA	5.18792	1220.92	7.79009	4.00263	6.80712	5.3908	7.71855	6.30924	0	1250.35	6.26265
ENSSSCT00000070861	ENSSSCG00000006740	ATP1A1	4	104353508	104384547	1506.99	-0.782243	0.848754	-0.929116	0.352829	0.693299	Stable	0.452436	2619.9	622.935	5418.01	6.00394	114.586	3461.97	1775.27	31.5462	15.1521	426.006	2085.46
ENSSSCT00000072858	ENSSSCG00000006740	ATP1A1	4	104353508	104384547	9849.17	-0.414082	0.858063	-0.494966	0.620624	0.874256	Stable	0.207171	0	16637.5	32078.6	2.00131	10.2107	29485.5	11950.2	3.60528	0	4069.7	14103.5
ENSSSCT00000081303	ENSSSCG00000006740	ATP1A1	4	104353508	104384547	5452.58	-0.681669	0.765992	-0.892007	0.372389	0.710805	Stable	0.429003	6816.92	5526.59	14740.8	177.116	821.392	13488.9	8088.08	575.042	299.796	3550.61	5893.15
ENSSSCT00000087058	ENSSSCG00000006740	ATP1A1	4	104353508	104384547	975.221	-1.97775	0.882153	-2.52984	0.0114114	0.0859609	Stable	1.94266	5.18792	704.901	5552.39	4.00263	57.8605	3954.69	1.92964	7.21056	2.16459	431.877	5.21888
ENSSSCT00000087750	ENSSSCG00000006740	ATP1A1	4	104353508	104384547	7895.93	0.231567	0.882987	0.261628	0.793608	0.94368	Stable	0.100394	49.804	39384.6	56.4782	139.091	918.961	48.5172	38.5928	2358.76	317.113	8254.29	35289
ENSSSCT00000066316	ENSSSCG00000003045	ATP1A3	6	49905847	49927633	56.2019	0.087617	0.512374	0.17101	0.864216	0.965785	Stable	0.0633778	86.1194	11.4039	31.1604	107.07	62.3986	29.1103	30.8742	83.8228	53.0325	63.7332	59.4952
ENSSSCT00000080869	ENSSSCG00000003045	ATP1A3	6	49905847	49927633	63.1197	0.181773	0.865839	0.209669	0.833926	0.956333	Stable	0.0788725	0	35.637	104.193	6.00394	115.721	80.862	111.919	173.955	0	62.8947	3.13133
ENSSSCT00000006901	ENSSSCG00000006296	ATP1B1	4	81911561	81991840	26262.6	-0.811576	0.404353	-2.00727	0.0447208	0.217033	Stable	1.34949	44396.1	34136	34374.8	24774.3	22015.4	38260.7	7642.33	14818.6	24695.8	8499.16	35275.4
ENSSSCT00000019535	ENSSSCG00000017951	ATP1B2	12	52925693	52932635	84.159	0.332035	0.484898	0.684746	0.493505	0.800857	Stable	0.306709	33.2027	34.9243	46.7406	89.0584	173.581	70.0804	137.969	124.382	87.666	90.5683	37.5759
ENSSSCT00000075465	ENSSSCG00000007805	ATP2A1	3	18545071	18568310	59.0558	-0.42301	0.717913	-0.589749	0.555359	0.83834	Stable	0.255426	94.4201	0	64.2683	54.0354	114.586	85.1747	17.3667	37.8555	62.7732	33.5438	85.5896
ENSSSCT00000052947	ENSSSCG00000017874	ATP2A3	12	49980497	50025171	353.13	-0.841162	0.322554	-2.60779	0.00911279	0.0737068	Stable	2.04035	298.824	196.716	511.225	557.366	585.412	519.673	215.155	356.022	264.08	200.424	179.529
ENSSSCT00000056237	ENSSSCG00000017874	ATP2A3	12	49980497	50025171	15838.7	-0.552366	0.35443	-1.55851	0.119111	0.393344	Stable	0.924046	9384.94	23678.7	24294.4	21017.8	15911.6	17482.4	9566.18	7578.3	18142.5	7279.85	19889.1
ENSSSCT00000001005	ENSSSCG00000027898	ATP2B1	5	92935694	93061405	373.969	0.409633	0.839039	0.487406	NA	NA	Stable	NA	412.958	325.01	190.857	185.121	229.173	458.218	27.0149	205.501	0	44.4456	2035.36
ENSSSCT00000046212	ENSSSCG00000027898	ATP2B1	5	92935694	93061405	337.33	-0.779973	0.857382	-0.918297	0.358464	0.698239	Stable	0.445555	0	192.44	881.254	469.308	339.221	875.466	145.688	438.943	138.534	229.775	0
ENSSSCT00000048359	ENSSSCG00000027898	ATP2B1	5	92935694	93061405	59.0223	-0.821513	0.784766	-1.44665	0.147995	0.44377	Stable	0.829752	0	396.284	224.939	0	0	0	0.964819	0	27.0574	0	0
ENSSSCT00000059392	ENSSSCG00000027898	ATP2B1	5	92935694	93061405	2900.09	0.133726	0.447993	0.298498	0.765323	0.934419	Stable	0.116155	2531.7	1561.61	2541.52	1212.8	6369.19	2393.52	1288.03	2635.46	4291.3	2614.74	4461.09
ENSSSCT00000069086	ENSSSCG00000027898	ATP2B1	5	92935694	93061405	608.682	0.669523	0.857203	0.779224	0.435848	0.760693	Stable	0.360665	989.855	480.387	0	531.349	426.579	0	1168.4	466.884	734.879	786.602	1110.58
ENSSSCT00000053835	ENSSSCG00000023084	ATP2B2	13	66528323	66897128	71.6119	0.363138	0.704842	0.514961	0.60658	0.86607	Stable	0.217112	46.6913	52.0301	72.0584	42.0276	108.914	46.3609	0	182.067	55.1971	82.1823	100.202
ENSSSCT00000060857	ENSSSCG00000012769	ATP2B3	X	124301713	124357653	54.8827	0.676497	0.327933	2.06288	0.0391242	0.200055	Stable	1.40755	36.3154	25.6587	47.7143	36.0236	73.7438	37.7356	92.6226	93.7373	53.0325	57.0245	50.1012
ENSSSCT00000037253	ENSSSCG00000015273	ATP2B4	9	64336499	64445663	364.526	1.17912	0.785067	8.68359	NA	NA	NA	NA	0	0	0	0	0	0	4009.79	0	0	0	0
ENSSSCT00000061216	ENSSSCG00000015273	ATP2B4	9	64336499	64445663	5963.19	0.518813	0.276973	1.87314	0.0610497	0.264916	Stable	1.21432	4911.92	4299.25	4254.37	3996.62	7542.29	4742.83	4646.57	12120.1	5928.82	6306.24	6846.12
ENSSSCT00000083235	ENSSSCG00000011183	ATP2C1	13	1438615	1612676	1125.42	-0.0221096	0.189148	-0.116889	0.906948	0.978051	Stable	0.0424176	1675.7	1235.89	1055.56	993.652	883.791	955.25	974.467	1346.57	1046.58	1111.98	1100.14
ENSSSCT00000089895	ENSSSCG00000011183	ATP2C1	13	1438615	1612676	366.988	0.0698792	0.407968	0.171285	0.864	0.965785	Stable	0.0634865	656.79	246.608	371.977	306.201	218.962	350.402	219.979	327.179	196.978	759.767	382.022
ENSSSCT00000091541	ENSSSCG00000011183	ATP2C1	13	1438615	1612676	378.856	0.316136	0.594657	0.531532	0.59505	0.859803	Stable	0.225446	1006.46	132.57	359.318	157.103	136.142	219.945	600.117	410.101	182.908	826.016	136.735
ENSSSCT00000087805	ENSSSCG00000002671	ATP2C2	6	4237440	4313247	5000.46	-1.7475	0.564018	-3.1016	0.00192479	0.0239432	Down	2.71562	9088.19	10098.8	8558.39	6786.45	5095.13	5769.24	350.229	732.773	3645.17	618.883	4261.73
ENSSSCT00000010481	ENSSSCG00000009561	ATP4B	11	78780013	78785116	61.9861	0.0216229	0.580112	0.0372785	0.970263	0.992434	Stable	0.0131106	53.9543	81.9652	7.79009	64.042	72.6092	88.4091	22.1908	33.3489	106.065	29.3508	122.122
ENSSSCT00000056853	ENSSSCG00000004499	ATP5F1A	1	95733090	95750841	54706.4	-0.405792	0.497258	-0.816145	0.414417	0.744993	Stable	0.382562	86754.4	112761	17435.2	77553.9	64151.4	14556.2	36353.4	32660.2	63547	33683	62315.5
ENSSSCT00000055086	ENSSSCG00000034086	ATP5F1C	10	63583695	63599453	768.522	-0.392109	0.518816	-0.755862	0.449732	0.770992	Stable	0.347046	1585.43	569.48	1375.93	1012.66	390.275	294.338	650.288	366.837	569.288	1388.71	250.506
ENSSSCT00000057096	ENSSSCG00000034086	ATP5F1C	10	63583695	63599453	954.029	-0.0451583	0.177466	-0.254461	0.79914	0.945585	Stable	0.0973772	870.532	861.703	1001.03	972.638	1148.13	953.094	1343.03	828.313	693.752	901.49	920.61
ENSSSCT00000046776	ENSSSCG00000035532	ATP5F1D	2	77216436	77222632	337.075	-1.06872	0.361609	-2.95542	0.00312242	0.0340167	Down	2.50551	702.444	605.117	237.598	430.282	505.996	197.303	129.286	175.757	257.586	218.035	248.418
ENSSSCT00000029874	ENSSSCG00000027072	ATP5IF1	6	85307189	85309215	8476.23	-0.786493	0.270738	-2.90503	0.00367215	0.0382337	Stable	2.43508	13492.7	14823.6	10223.5	9138.99	7492.37	7968.68	4343.61	4693.17	7499.23	4859.66	8703
ENSSSCT00000074300	ENSSSCG00000017544	ATP5MC1	12	25110528	25113478	1072.01	-0.216074	0.317699	-0.680126	0.496425	0.803013	Stable	0.304147	1193.22	1231.62	1091.59	1042.68	1262.72	1058.75	778.609	504.739	774.924	872.139	1981.09
ENSSSCT00000025595	ENSSSCG00000023903	ATP5ME	8	110605	113510	5540.65	-0.673357	0.275849	-2.44107	0.0146439	0.102363	Stable	1.83434	9022.83	8684.03	7146.44	5078.33	5285.73	4975.71	2978.4	3361.92	6222.12	3101.13	5090.49
ENSSSCT00000010958	ENSSSCG00000032165	ATP5MK	14	114321622	114327485	5561.96	-0.462689	0.245764	-1.88266	0.059746	0.261104	Stable	1.22369	7186.3	8289.17	6351.85	5627.69	5114.41	5648.48	3584.3	3325.87	6366.06	3361.09	6326.32
ENSSSCT00000063697	ENSSSCG00000037772	ATP5PB	4	108896057	108907805	2652.57	-0.983091	0.785127	-9.60171	7.86294e-22	1.01081e-18	Stable	21.1044	0	0	18516.1	0	10662.2	0	0	0	0	0	0
ENSSSCT00000076975	ENSSSCG00000037772	ATP5PB	4	108896057	108907805	6701.8	-0.261282	0.346853	-0.753301	0.451269	0.772149	Stable	0.345565	7671.89	9141.61	6519.33	6156.04	8077.78	6052.79	3128.91	3767.52	12462.6	4697.81	6043.46
ENSSSCT00000090591	ENSSSCG00000037772	ATP5PB	4	108896057	108907805	2287.25	-0.320087	0.757818	-0.422751	0.672477	0.898623	Stable	0.172322	4231.27	3522.36	789.721	2034.33	1677.95	3261.44	3696.22	1900.88	1.0823	1681.38	2363.11
ENSSSCT00000045597	ENSSSCG00000038399	ATP5PF	13	189278945	189290229	607.095	-0.120661	0.161499	-0.74713	0.454985	0.77433	Stable	0.342003	606.986	667.838	520.963	800.525	495.785	688.944	697.564	538.088	502.185	526.638	632.528
ENSSSCT00000013174	ENSSSCG00000012042	ATP5PO	13	197509331	197519588	11429.7	-0.665564	0.245481	-2.71129	0.00670229	0.0586372	Stable	2.17378	15933.1	16378.1	12754.3	13161.6	10920.9	13537.4	6566.56	6225.42	10936.6	6208.12	13104.6
ENSSSCT00000019676	ENSSSCG00000018081	ATP6	MT	9120	9800	20188.8	-0.403001	0.140587	-2.86655	0.00414974	0.0418196	Stable	2.38198	21341	21261.1	25179.5	22026.4	24768.8	21741.1	13439.9	18292.3	14725.7	17072.1	22228.2
ENSSSCT00000060452	ENSSSCG00000037310	ATP6AP1	X	124952500	124960343	5494.03	-0.17884	0.146949	-1.21702	0.223597	0.553504	Stable	0.650534	5108.02	6372.61	6146.38	6035.96	4912.47	6244.7	3780.16	5223.15	6359.57	4827.79	5423.46
ENSSSCT00000065986	ENSSSCG00000012247	ATP6AP2	X	36271222	36304181	1508.06	-0.976308	0.830705	-1.18506	0.235995	0.569325	Stable	0.627097	154.6	1770.45	1377.87	4229.77	1773.25	3445.8	1111.47	1159.1	48.7033	0	1517.65
ENSSSCT00000067815	ENSSSCG00000012247	ATP6AP2	X	36271222	36304181	415.505	-0.982741	0.785077	-8.76478	NA	NA	Stable	NA	4570.55	0	0	0	0	0	0	0	0	0	0
ENSSSCT00000083750	ENSSSCG00000012247	ATP6AP2	X	36271222	36304181	388.934	0.619392	0.858122	0.720093	0.471467	0.78534	Stable	0.326548	330.989	235.917	676.764	0	0	361.184	370.49	799.471	99.5712	639.848	764.043
ENSSSCT00000090996	ENSSSCG00000012247	ATP6AP2	X	36271222	36304181	164.474	1.17832	0.784982	8.21267	2.16322e-16	3.81307e-14	Up	15.6649	0	0	0	0	0	0	0	0	1171.04	638.171	0
ENSSSCT00000018941	ENSSSCG00000017401	ATP6V0A1	12	20288411	20344127	139.449	-0.273338	0.871673	-0.316861	NA	NA	Stable	NA	1.03758	0.712741	53.5569	2.00131	1.13452	945.547	523.897	1.80264	2.16459	0	2.08755
ENSSSCT00000018946	ENSSSCG00000017401	ATP6V0A1	12	20288411	20344127	86.3098	0.204956	0.834477	0.245378	NA	NA	Stable	NA	17.6389	7.84015	24.344	10.0066	45.3808	362.262	35.6983	6.30924	11.9053	409.235	18.788
ENSSSCT00000066140	ENSSSCG00000017401	ATP6V0A1	12	20288411	20344127	49.6717	-0.282451	0.784798	-0.373077	0.709091	0.914606	Stable	0.149298	0	255.161	0	0	0	136.926	0	0	0	154.302	0
ENSSSCT00000069817	ENSSSCG00000017401	ATP6V0A1	12	20288411	20344127	130.719	0.55536	0.740973	0.748847	0.453949	0.773723	Stable	0.342993	136.961	0	146.064	109.072	192.868	21.5632	246.029	208.205	139.616	91.4069	146.129
ENSSSCT00000017984	ENSSSCG00000016516	ATP6V0A4	18	10919422	10966410	67.2208	0.155617	0.652906	0.238299	0.811649	0.94963	Stable	0.0906317	13.4886	108.337	82.7697	21.0138	58.995	94.8781	111.919	120.777	6.49377	22.6421	98.1149
ENSSSCT00000041877	ENSSSCG00000039267	ATP6V0B	6	167316947	167320212	188.253	0.110923	0.42592	0.260425	0.794536	0.944036	Stable	0.0998865	108.946	331.424	110.035	297.195	100.972	138.005	311.636	160.435	189.402	97.2771	225.455
ENSSSCT00000039822	ENSSSCG00000011916	ATP6V1A	13	146121759	146192442	144.698	-0.474936	0.82353	-0.578396	0.562997	0.842918	Stable	0.249494	227.231	168.207	0.973762	22.0144	424.31	209.163	150.512	18.9277	234.858	0.838595	134.647
ENSSSCT00000080156	ENSSSCG00000011916	ATP6V1A	13	146121759	146192442	1068.37	-0.553289	0.491129	-1.12671	0.259863	0.598711	Stable	0.585255	794.789	2940.06	962.077	503.33	824.796	1565.49	531.615	512.851	654.789	627.269	1834.96
ENSSSCT00000054974	ENSSSCG00000006054	ATP6V1C1	4	34029295	34222405	897.221	-0.381906	0.332703	-1.1479	0.251011	0.587631	Stable	0.600307	775.075	866.693	2156.88	860.564	628.524	755.79	731.333	712.944	655.871	1022.25	703.504
ENSSSCT00000051423	ENSSSCG00000033278	ATP6V1D	7	91064396	91084913	4412.35	-0.194958	0.137672	-1.4161	0.156746	0.457733	Stable	0.804802	5348.74	5043.35	4496.83	4691.08	3783.62	4732.05	3673.07	3557.51	4912.54	3557.32	4739.78
ENSSSCT00000018047	ENSSSCG00000016577	ATP6V1F	18	19753506	19756648	2191.72	-0.253056	0.488269	-0.518301	0.604248	0.864743	Stable	0.218784	3235.19	3693.42	2721.66	668.438	1750.56	2211.31	409.083	2046.9	2799.9	1839.88	2732.6
ENSSSCT00000055193	ENSSSCG00000053522	ATP6V1G1	1	255151863	255159509	414.678	0.0084543	0.785097	0.0107756	0.991403	0.998379	Stable	0.00374998	0	0	0	2463.62	0	0	869.302	0	0	1228.54	0
ENSSSCT00000064824	ENSSSCG00000053522	ATP6V1G1	1	255151863	255159509	1034.91	-0.302979	0.348266	-0.869976	0.384313	0.720805	Stable	0.415314	1484.78	876.671	1580.42	745.489	622.851	1508.35	459.254	721.056	1255.46	962.708	1166.94
ENSSSCT00000035387	ENSSSCG00000001401	ATP6V1G2	7	23670965	23673837	78.8233	0.183792	0.216028	0.850792	0.394885	0.729822	Stable	0.403529	73.6684	68.4231	63.2945	76.0499	66.9366	97.0344	102.271	99.1452	56.2794	67.9262	96.0273
ENSSSCT00000032060	ENSSSCG00000006263	ATP6V1H	4	77211493	77302162	1369.12	0.424032	0.298933	1.41846	0.156056	0.456364	Stable	0.806719	1092.58	1845.29	1162.67	717.471	773.742	1484.63	2206.54	1697.19	1086.62	1770.27	1223.3
ENSSSCT00000067524	ENSSSCG00000006263	ATP6V1H	4	77211493	77302162	666.484	-0.473397	0.864281	-0.563002	0.573433	0.848836	Stable	0.241517	1340.56	674.965	875.412	1438.94	1075.52	0	939.733	0	0	986.188	0
ENSSSCT00000077903	ENSSSCG00000006263	ATP6V1H	4	77211493	77302162	565.283	0.810926	0.797707	1.01485	0.310179	0.652443	Stable	0.508388	314.388	238.055	43.8193	299.196	419.772	884.091	0	949.992	1019.52	570.245	1479.03
ENSSSCT00000013601	ENSSSCG00000012437	ATP7A	X	61972991	62110048	314.006	-0.619998	0.78469	-0.792104	0.4283	0.755462	Stable	0.368252	710.745	267.99	714.741	0	46.5153	623.177	147.617	359.627	132.04	261.642	189.967
ENSSSCT00000066838	ENSSSCG00000012437	ATP7A	X	61972991	62110048	1587.11	-0.51988	0.548958	-0.947239	0.343517	0.684587	Stable	0.464052	2222.5	2993.51	2747.96	729.479	468.557	2056.05	649.323	1609.76	272.739	1711.57	1996.74
ENSSSCT00000081432	ENSSSCG00000012437	ATP7A	X	61972991	62110048	124.437	1.17785	0.784933	8.21235	2.16899e-16	3.81307e-14	Up	15.6637	0	0	0	0	0	0	0	1004.07	364.734	0	0
ENSSSCT00000019675	ENSSSCG00000018080	ATP8	MT	8959	9162	15545	-0.17261	0.161908	-1.0661	0.286377	0.626878	Stable	0.543062	17029.9	16472.1	15129.3	16104.6	17066.6	16548.7	16505.2	16766.4	16242	9092.89	14037.7
ENSSSCT00000069429	ENSSSCG00000008803	ATP8A1	8	33387627	33638841	125.368	0.19409	0.785008	0.246251	0.805488	0.947439	Stable	0.0939409	262.509	0	0	0	0	320.214	0	242.455	199.142	354.726	0
ENSSSCT00000072839	ENSSSCG00000008803	ATP8A1	8	33387627	33638841	469.291	-1.73251	0.359349	-4.82105	1.42805e-06	6.08135e-05	Down	5.84526	684.805	908.744	921.179	550.361	279.092	826.949	147.617	149.619	151.521	189.523	352.796
ENSSSCT00000052770	ENSSSCG00000035421	ATP8A2	11	3277951	3793881	162.471	0.817367	0.393025	2.07948	0.0375735	0.194813	Stable	1.42512	69.5181	104.773	92.5074	162.106	122.528	159.568	111.919	422.719	113.641	234.807	193.098
ENSSSCT00000005431	ENSSSCG00000004921	ATP8B1	1	162936581	163061612	100.962	-1.3571	0.547785	-2.47795	0.0132139	0.095432	Stable	1.87897	43.5785	400.56	114.904	60.0394	105.51	135.848	24.1205	67.599	48.7033	29.3508	80.3707
ENSSSCT00000047926	ENSSSCG00000004921	ATP8B1	1	162936581	163061612	226.703	-0.678741	0.785048	-1.04444	0.29628	0.637952	Stable	0.528298	109.984	0	1189.94	962.631	0	0	0	109.961	121.217	0	0
ENSSSCT00000007175	ENSSSCG00000006550	ATP8B2	4	95427943	95449188	1114.48	-0.344076	0.69988	-0.491898	0.622792	0.875181	Stable	0.205657	1434.98	1615.78	128.537	1011.66	2204.37	1174.12	1610.28	203.698	701.328	41.0912	2133.48
ENSSSCT00000027624	ENSSSCG00000006550	ATP8B2	4	95427943	95449188	486.138	0.936926	0.825974	1.1321	0.257592	0.595883	Stable	0.589067	33.2027	34.9243	182.093	840.551	15.8833	580.05	1885.26	458.772	1192.69	119.919	4.1751
ENSSSCT00000014684	ENSSSCG00000013440	ATP8B3	2	76722247	76745898	76.4951	-0.249346	0.376176	-0.662871	0.507413	0.810177	Stable	0.294638	125.548	49.8918	70.1108	71.0466	83.9544	95.9563	27.9797	43.2634	96.3243	81.3438	96.0273
ENSSSCT00000032778	ENSSSCG00000007478	ATP9A	17	52938725	53072379	179.4	-0.683141	0.381726	-1.78956	0.0735248	0.295861	Stable	1.13357	203.366	179.611	167.487	277.182	124.797	357.949	85.8689	83.8228	94.1597	249.901	149.26
ENSSSCT00000005360	ENSSSCG00000004857	ATP9B	1	146022978	146221769	1445.13	-0.352698	0.243501	-1.44844	0.147494	0.443042	Stable	0.831226	1497.23	1806.08	2394.48	1524	1375.04	1040.42	1205.06	1324.04	805.228	1415.55	1509.3
ENSSSCT00000073105	ENSSSCG00000004857	ATP9B	1	146022978	146221769	394.082	0.156266	0.230203	0.678822	0.497251	0.803548	Stable	0.303425	325.801	224.513	350.554	393.258	513.937	438.811	536.439	356.923	333.347	438.585	422.729
ENSSSCT00000062258	ENSSSCG00000038657	ATPAF1	6	164830749	164862218	1697.1	-0.0482229	0.878637	-0.0549071	0.956212	0.989504	Stable	0.0194456	2337.68	2808.91	1916.36	3048	351.701	0	1866.92	0	190.484	3075.13	3072.87
ENSSSCT00000067857	ENSSSCG00000038657	ATPAF1	6	164830749	164862218	1283.31	-0.610106	0.243641	-2.50411	0.0122759	0.0906662	Stable	1.91095	1781.53	2071.22	1466.49	1160.76	1255.91	1421.02	786.327	1169.01	1321.48	609.659	1073
ENSSSCT00000089645	ENSSSCG00000038657	ATPAF1	6	164830749	164862218	1702.95	-0.451761	0.791873	-0.571565	0.567616	0.845587	Stable	0.245945	1861.42	1183.86	1985.5	967.635	2830.63	3339.06	839.392	2198.32	2865.92	0	660.71
ENSSSCT00000029362	ENSSSCG00000028712	ATPAF2	12	60617649	60633271	1534.51	-0.214983	0.226388	-0.949623	0.342304	0.683196	Stable	0.465589	1548.07	2289.32	1596.97	1466.96	1500.97	1431.8	986.045	1163.6	1899.43	1161.45	1834.96
ENSSSCT00000059611	ENSSSCG00000036387	ATPSCKMT	16	72223534	72242064	155.05	-0.0472069	0.441054	-0.107032	0.914764	0.980041	Stable	0.038691	174.314	114.751	296.997	148.097	164.505	46.3609	153.406	58.5858	163.427	183.652	201.449
ENSSSCT00000023065	ENSSSCG00000022058	ATRAID	3	111914708	111919946	2731.63	-0.262424	0.155484	-1.68778	0.0914533	0.336715	Stable	1.0388	3562.02	3545.88	2914.47	2876.89	2149.91	2690.01	2067.61	2517.39	2399.45	2452.89	2871.43
ENSSSCT00000035365	ENSSSCG00000007153	ATRN	17	32054249	32239519	186.051	0.543631	0.8479	0.639784	0.522313	0.818998	Stable	0.282069	80.9315	238.055	152.881	0	102.107	244.742	0	236.146	163.427	424.329	403.941
ENSSSCT00000011653	ENSSSCG00000010654	ATRNL1	14	125406698	126180777	1373.9	0.728604	0.252582	2.8846	0.00391915	0.040195	Stable	2.40681	891.284	873.107	779.983	1097.72	1667.74	999.455	1728.96	2363.26	1467.59	2040.3	1203.47
ENSSSCT00000013595	ENSSSCG00000012434	ATRX	X	61584848	61872287	445.551	0.715638	0.472149	1.5155	0.129645	0.411449	Stable	0.887244	768.849	248.746	315.499	177.116	252.998	256.602	902.106	510.147	213.212	323.698	932.091
ENSSSCT00000027012	ENSSSCG00000012434	ATRX	X	61584848	61872287	548.516	0.321278	0.391734	0.820126	0.412144	0.743208	Stable	0.384951	799.977	363.498	650.473	365.24	401.62	356.871	972.537	456.068	240.27	506.512	920.61
ENSSSCT00000036526	ENSSSCG00000012434	ATRX	X	61584848	61872287	145.92	-0.0350938	0.42715	-0.0821565	0.934522	0.983851	Stable	0.0294103	52.9168	72.6995	212.28	161.106	180.389	207.007	163.054	186.573	106.065	196.231	66.8016
ENSSSCT00000036604	ENSSSCG00000012434	ATRX	X	61584848	61872287	429.291	0.788852	0.480364	1.64194	0.100603	0.355549	Stable	0.99739	728.384	233.066	276.548	163.107	225.769	254.446	878.95	475.897	219.706	297.701	968.623
ENSSSCT00000082719	ENSSSCG00000012434	ATRX	X	61584848	61872287	428.752	0.568587	0.313997	1.81077	0.0701759	0.288164	Stable	1.15381	456.537	272.98	380.741	230.151	416.369	337.464	730.368	468.687	243.517	439.424	740.037
ENSSSCT00000023423	ENSSSCG00000024864	ATXN10	5	3637111	3798201	299.758	0.341683	0.799603	0.426888	0.669461	0.897231	Stable	0.174275	810.353	83.3907	135.353	0	117.99	378.434	46.3113	663.372	377.721	419.298	265.119
ENSSSCT00000065839	ENSSSCG00000024864	ATXN10	5	3637111	3798201	83.8422	-0.98112	0.784846	-8.04436	8.66958e-16	1.22979e-13	Stable	15.062	0	203.131	0	0	0	719.133	0	0	0	0	0
ENSSSCT00000070263	ENSSSCG00000024864	ATXN10	5	3637111	3798201	302.299	-1.11637	0.551317	-2.02582	0.0427829	0.211298	Stable	1.36873	209.592	114.039	641.709	541.355	401.62	556.331	58.8539	324.475	43.2918	201.263	232.762
ENSSSCT00000072203	ENSSSCG00000024864	ATXN10	5	3637111	3798201	75.9095	0.922906	0.726543	1.26868	0.204557	0.527841	Stable	0.689187	12.451	28.5096	133.405	48.0315	54.4569	12.9379	102.271	374.949	18.399	27.6736	21.9193
ENSSSCT00000089361	ENSSSCG00000024864	ATXN10	5	3637111	3798201	68.5141	1.06931	0.291165	3.6719	0.000240755	0.00471167	Up	3.61843	33.2027	34.2116	50.6356	53.0348	32.9011	66.8459	91.6578	95.54	59.5263	97.2771	138.822
ENSSSCT00000043461	ENSSSCG00000038917	ATXN1L	6	14836752	14848422	5567.48	0.0924171	0.103011	0.897162	0.369633	0.708654	Stable	0.43223	5364.31	5944.26	5490.07	5317.49	4860.28	5450.1	5949.07	6888.79	5074.89	5926.35	4976.72
ENSSSCT00000031994	ENSSSCG00000009834	ATXN2	14	32665122	32771813	50.8391	-0.0944068	0.879717	-0.107539	0.914361	0.979839	Stable	0.0388822	0	67.7104	0	103.068	85.089	69.0023	0	167.646	28.1397	38.5754	0
ENSSSCT00000041394	ENSSSCG00000009834	ATXN2	14	32665122	32771813	148.068	0.509341	0.312004	1.63245	0.102585	0.359967	Stable	0.988917	90.2698	139.697	90.5598	122.08	203.079	94.8781	275.938	173.053	147.192	184.491	107.509
ENSSSCT00000029453	ENSSSCG00000021845	ATXN2L	3	18506052	18519056	262.822	-0.429819	0.823642	-0.54627	0.584881	0.854745	Stable	0.232933	42.5409	896.628	0	0	407.292	853.903	0	0	136.369	554.312	0
ENSSSCT00000050424	ENSSSCG00000021845	ATXN2L	3	18506052	18519056	50.7198	1.17508	0.78464	7.79595	NA	NA	NA	NA	0	0	0	0	0	0	0	557.917	0	0	0
ENSSSCT00000048532	ENSSSCG00000011493	ATXN7	13	45401127	45498180	1115.2	0.381905	0.84377	0.45186	0.65137	0.889084	Stable	0.186172	0	18.5313	132.432	1104.72	2242.94	1946.08	1471.35	2310.99	602.839	1974.89	462.392
ENSSSCT00000062120	ENSSSCG00000015432	ATXN7L1	9	105464484	105799064	78.2595	0.228355	0.368225	0.62017	0.535146	0.826432	Stable	0.271528	105.834	37.0625	69.1371	43.0282	99.8377	79.7839	132.18	65.7964	47.621	98.1157	82.4582
ENSSSCT00000063788	ENSSSCG00000015432	ATXN7L1	9	105464484	105799064	407.13	-0.177504	0.269163	-0.659463	0.509599	0.811653	Stable	0.292772	451.349	315.744	456.694	507.333	427.714	423.717	471.796	369.541	164.509	466.259	423.773
ENSSSCT00000007479	ENSSSCG00000006828	ATXN7L2	4	110637237	110646041	71.8316	0.378133	0.879529	0.428821	0.668053	0.896601	Stable	0.175189	75.7436	0	45.7668	0	148.622	66.8459	92.6226	205.501	103.9	0	51.145
ENSSSCT00000018901	ENSSSCG00000017362	ATXN7L3	12	19012743	19018789	245.358	0.652681	0.445816	1.46389	0.143224	0.435834	Stable	0.843984	126.585	264.427	89.5861	197.129	245.056	223.179	267.255	152.323	693.752	148.431	291.213
ENSSSCT00000010511	ENSSSCG00000009591	AUH	14	2398462	2546342	1422.71	-0.545807	0.16798	-3.24922	0.0011572	0.0162359	Stable	2.93659	2202.79	1960.04	1552.18	1638.07	1329.66	1291.64	978.326	1059.05	1169.96	1213.45	1254.62
ENSSSCT00000063564	ENSSSCG00000009591	AUH	14	2398462	2546342	58.6576	0.278497	0.85231	0.326296	0.744201	0.927429	Stable	0.12831	215.817	10.6911	27.2653	49.0322	0	0	26.0501	33.3489	127.711	98.9543	56.3639
ENSSSCT00000069359	ENSSSCG00000009591	AUH	14	2398462	2546342	135.469	0.266628	0.457387	0.582921	0.559946	0.841075	Stable	0.251854	108.946	38.488	123.668	111.073	116.856	240.43	191.999	220.823	68.1846	190.361	79.3269
ENSSSCT00000003946	ENSSSCG00000003552	AUNIP	6	83272788	83316418	56.6594	0.300457	0.208497	1.44104	0.149572	0.446296	Stable	0.82515	37.353	66.9976	50.6356	59.0387	40.8427	50.6735	61.7484	59.4871	76.843	52.8315	66.8016
ENSSSCT00000009054	ENSSSCG00000008268	AUP1	3	68519969	68523073	632.452	0.440975	0.712332	0.618689	0.536121	0.826874	Stable	0.270737	1376.87	337.126	105.166	500.328	211.021	598.379	75.2559	241.554	1280.36	135.014	2095.9
ENSSSCT00000046871	ENSSSCG00000008268	AUP1	3	68519969	68523073	122.997	-0.200328	0.838088	-0.241929	NA	NA	Stable	NA	208.554	201.706	177.225	163.107	0	120.754	0	0	481.622	0	0
ENSSSCT00000052240	ENSSSCG00000038474	AURKAIP1	6	63656119	63657472	206.345	-0.0874718	0.286893	-0.304888	0.760451	0.932967	Stable	0.118929	245.907	344.254	131.458	124.081	255.267	171.427	204.542	210.008	183.99	178.621	220.237
ENSSSCT00000025604	ENSSSCG00000028924	AURKB	12	53410177	53423225	1117.75	-0.268759	0.698537	-0.384907	0.700306	0.910989	Stable	0.154712	921.374	1549.5	1316.53	1522	1233.22	858.216	1082.53	2.70396	1866.96	777.378	1164.85
ENSSSCT00000090078	ENSSSCG00000028924	AURKB	12	53410177	53423225	144.598	0.573064	0.529558	1.08196	0.279269	0.620168	Stable	0.553977	282.223	48.4664	95.4287	74.0486	89.627	103.503	90.693	444.351	95.242	145.916	121.078
ENSSSCT00000071798	ENSSSCG00000007727	AUTS2	3	13565281	14794365	646.549	0.458033	0.285934	1.60187	0.109184	0.373457	Stable	0.96184	376.643	617.946	453.773	495.325	621.717	735.305	920.437	1117.64	423.178	552.634	797.444
ENSSSCT00000043894	ENSSSCG00000029474	AVEN	7	80447524	80640119	856.795	0.410979	0.207576	1.97989	0.0477163	0.226428	Stable	1.32133	610.099	1005.68	706.951	836.549	589.95	710.508	817.202	874.281	1436.21	945.936	891.384
ENSSSCT00000053149	ENSSSCG00000023445	AVL9	18	40663730	40739080	468.557	-0.982788	0.785084	-8.81886	NA	NA	Stable	NA	0	0	0	0	5154.12	0	0	0	0	0	0
ENSSSCT00000055803	ENSSSCG00000023445	AVL9	18	40663730	40739080	766.183	2.50267	0.877071	6.12044	9.33165e-10	6.9417e-08	Up	9.03004	0	0	0	0	0	0	973.502	0	1237.06	5163.23	1054.21
ENSSSCT00000060396	ENSSSCG00000023445	AVL9	18	40663730	40739080	4349.25	-2.09771	0.659199	-3.19327	0.00140674	0.018961	Down	2.85179	3245.56	10208.6	9055.98	10484.9	3662.23	5143.9	1547.57	1762.98	1030.35	15.0947	1684.65
ENSSSCT00000087094	ENSSSCG00000023445	AVL9	18	40663730	40739080	143.029	-0.586136	0.407633	-1.43788	0.150468	0.447755	Stable	0.822555	69.5181	124.017	240.519	244.16	211.021	131.536	58.8539	77.5135	91.9951	193.716	130.472
ENSSSCT00000060361	ENSSSCG00000036824	AVPI1	14	109041257	109052112	728.466	0.0872175	0.255229	0.341724	0.732559	0.92303	Stable	0.135158	853.931	878.097	600.811	573.376	681.846	658.756	447.676	800.372	1046.58	529.154	942.529
ENSSSCT00000044768	ENSSSCG00000033383	AVPR1A	5	27824992	27832703	515.304	1.538	0.41752	3.6829	0.000230591	0.00453217	Up	3.63716	298.824	193.153	243.44	309.203	211.021	324.526	1262.95	1511.51	351.746	641.525	320.439
ENSSSCT00000013981	ENSSSCG00000012789	AVPR2	X	124638523	124640966	157.463	0.952307	0.704751	1.34988	0.177053	0.488789	Stable	0.751896	65.3678	0	127.563	194.127	122.528	88.4091	175.597	269.495	181.826	320.343	186.836
ENSSSCT00000053343	ENSSSCG00000023204	AXIN1	3	41337071	41393997	293.567	0.425973	0.764167	0.556938	0.57757	0.851105	Stable	0.238396	286.373	138.984	523.884	165.108	192.868	138.005	731.333	138.803	487.033	426.845	0
ENSSSCT00000018794	ENSSSCG00000017265	AXIN2	12	12311298	12343200	125.689	-0.757019	0.591336	-1.28079	0.200268	0.521914	Stable	0.698389	57.0671	74.8378	196.7	48.0315	288.168	284.634	19.2964	114.468	171.003	46.9613	81.4145
ENSSSCT00000030647	ENSSSCG00000028258	AZI2	13	14757279	14785419	288.933	-0.116508	0.373692	-0.311776	0.75521	0.931045	Stable	0.121932	528.13	211.684	303.814	348.228	165.64	242.586	106.13	284.817	350.664	311.957	324.614
ENSSSCT00000024569	ENSSSCG00000023873	AZIN1	4	34234679	34257134	120.271	0.165096	0.701526	0.235283	0.813989	0.950293	Stable	0.0893814	207.517	239.481	37.9767	106.07	28.363	54.9862	25.0853	79.3162	413.437	114.049	16.7004
ENSSSCT00000005170	ENSSSCG00000051899	B2M	1	126864468	126871552	76.6572	-0.288808	0.630816	-0.45801	0.646945	0.886487	Stable	0.189133	83.0067	30.6478	69.1371	48.0315	226.904	50.6735	38.5928	27.0396	211.048	26.8351	31.3133
ENSSSCT00000047804	ENSSSCG00000051899	B2M	1	126864468	126871552	10552.3	-0.202432	0.785134	-0.263493	NA	NA	Stable	NA	0	77856.2	0	0	0	0	0	0	0	0	38218.9
ENSSSCT00000084189	ENSSSCG00000051899	B2M	1	126864468	126871552	64895.3	-1.1	0.316831	-3.47201	0.000516582	0.00875954	Down	3.28686	142556	60446.8	113623	102990	44903.1	53257.9	39510.3	40424.2	33425.6	47181.9	35530.1
ENSSSCT00000087633	ENSSSCG00000051899	B2M	1	126864468	126871552	3167.26	-0.457797	0.656058	-0.698164	0.485074	0.794346	Stable	0.314192	7283.84	5243.63	1759.59	744.488	3453.48	3709.95	700.458	1019.39	7356.36	388.27	3180.38
ENSSSCT00000026210	ENSSSCG00000021774	B3GALNT1	13	100772532	100807993	61.495	0.294554	0.876645	0.334856	0.737734	0.925026	Stable	0.1321	0	8.55289	39.9242	84.0551	0	158.49	169.808	141.507	0	0	74.108
ENSSSCT00000046695	ENSSSCG00000021774	B3GALNT1	13	100772532	100807993	46.8433	0.28679	0.879511	0.325278	0.74497	0.927875	Stable	0.127861	18.6765	35.637	85.691	66.0433	28.363	0	0	199.192	23.8105	57.8631	0
ENSSSCT00000051857	ENSSSCG00000021774	B3GALNT1	13	100772532	100807993	149.303	-0.363826	0.861204	-0.424006	0.671561	0.898304	Stable	0.172914	0	143.261	132.432	194.127	35.1701	554.174	222.873	0	46.5387	244.87	68.8892
ENSSSCT00000061956	ENSSSCG00000021774	B3GALNT1	13	100772532	100807993	485.294	0.433242	0.619694	0.698919	0.484602	0.79396	Stable	0.314614	624.625	450.452	437.219	401.263	518.475	12.9379	760.277	133.395	743.537	629.785	626.265
ENSSSCT00000091574	ENSSSCG00000033692	B3GALNT2	14	55749473	55818004	270.018	0.458483	0.521369	0.879287	0.379246	0.717454	Stable	0.421079	419.184	134.708	184.041	188.123	351.701	81.9402	305.848	81.1188	301.961	226.421	695.154
ENSSSCT00000070475	ENSSSCG00000034351	B3GALT1	15	74335112	74339380	72.1645	0.561542	0.882343	0.634734	0.525602	0.820588	Stable	0.279343	97.5328	0	100.297	0	23.8249	66.8459	189.104	5.40792	0	137.53	173.267
ENSSSCT00000075445	ENSSSCG00000034351	B3GALT1	15	74335112	74339380	55.2197	-0.00769185	0.849124	-0.00905428	0.992776	0.998859	Stable	0.00314881	69.5181	66.9976	0	143.094	0	53.908	0	155.928	117.97	0	0
ENSSSCT00000011816	ENSSSCG00000010800	B3GALT2	10	613608	624131	4653.99	-2.21392	0.662051	-3.35693	0.000788122	0.0121609	Down	3.10341	22159.7	712.028	1320.42	4866.19	5731.59	10493.7	528.721	1523.23	826.874	604.627	2426.78
ENSSSCT00000001676	ENSSSCG00000001503	B3GALT4	7	29643182	29648604	878.841	-0.433259	0.175925	-2.46274	0.0137879	0.0984027	Stable	1.8605	1134.08	875.246	1078.93	843.553	930.306	1122.36	514.248	796.767	860.425	623.076	888.253
ENSSSCT00000023773	ENSSSCG00000022151	B3GALT6	6	63540141	63541112	423.912	0.0871726	0.184668	0.47205	0.636891	0.881663	Stable	0.195935	423.334	587.298	372.951	376.247	360.777	350.402	407.154	488.516	536.819	410.912	348.621
ENSSSCT00000024170	ENSSSCG00000026246	B3GAT2	1	50938251	51041583	914.293	-0.196492	0.098507	-1.9947	0.0460754	0.2214	Stable	1.33653	1092.58	878.809	890.018	990.65	983.628	989.751	885.704	746.293	751.113	916.585	932.091
ENSSSCT00000065750	ENSSSCG00000020809	B3GAT3	2	9119656	9125061	377.389	-0.0959856	0.8635	-0.111246	0.911421	0.978994	Stable	0.0402809	501.153	734.123	324.263	431.283	0	385.981	569.243	0.90132	116.888	9.22455	1078.22
ENSSSCT00000010230	ENSSSCG00000009335	B3GLCT	11	7792368	7907049	1363.73	1.03269	0.215538	4.79116	1.65818e-06	6.92515e-05	Up	5.78037	906.848	905.893	719.61	1002.66	1050.57	922.905	2353.19	2279.44	1385.34	2265.88	1208.69
ENSSSCT00000009169	ENSSSCG00000008374	B3GNT2	3	79670748	79704000	515.39	-1.81511	0.467536	-3.88338	0.000103015	0.0023666	Down	3.9871	1080.12	818.226	562.834	785.515	554.78	870.075	71.3966	123.481	142.863	126.628	533.369
ENSSSCT00000048608	ENSSSCG00000013886	B3GNT3	2	59934958	59952859	333.504	0.212108	0.558359	0.37985	0.704057	0.912477	Stable	0.152392	229.306	291.511	488.828	457.3	141.815	240.43	143.758	59.4871	829.039	259.965	527.106
ENSSSCT00000030536	ENSSSCG00000024393	B3GNT5	13	121206550	121223922	187.066	-0.991922	0.81222	-1.22918	0.219006	0.546843	Stable	0.659545	226.193	263.001	0	6.00394	375.526	701.882	135.075	82.0201	135.287	41.9298	90.8084
ENSSSCT00000040962	ENSSSCG00000024393	B3GNT5	13	121206550	121223922	4628.13	-1.04283	0.380503	-2.7409	0.00612711	0.0550287	Stable	2.21274	8463.57	7020.5	4712.03	5722.75	4670.82	6042.01	1987.53	1465.55	4758.85	1376.14	4689.68
ENSSSCT00000053206	ENSSSCG00000024393	B3GNT5	13	121206550	121223922	257.543	-0.573852	0.372871	-1.53902	0.123799	0.401045	Stable	0.907284	284.298	272.98	235.65	347.228	366.45	322.37	146.652	64.8951	163.427	304.41	324.614
ENSSSCT00000045899	ENSSSCG00000033015	B3GNT7	15	132127396	132131916	183.884	-0.959488	0.680828	-1.41144	0.158116	0.46	Stable	0.801025	88.1946	158.941	467.406	281.184	310.858	170.349	39.5576	4.5066	308.454	41.9298	151.347
ENSSSCT00000048268	ENSSSCG00000032536	B3GNT8	6	49399123	49402661	1387.47	-1.16604	0.444222	-2.62538	0.00865535	0.0709649	Stable	2.06272	2082.43	2591.53	2311.71	1226.8	1482.82	1608.62	234.451	749.898	1449.19	342.147	1182.6
ENSSSCT00000048334	ENSSSCG00000040139	B3GNT9	6	27792134	27795361	2397.5	0.978086	0.233247	4.19328	2.74952e-05	0.000799907	Stable	4.56074	2138.46	2334.94	1473.3	1596.05	1053.97	1309.96	3531.24	4157.79	2710.07	3194.21	2872.47
ENSSSCT00000038833	ENSSSCG00000000433	B4GALNT1	5	22889656	22897508	135.267	1.14034	0.73648	1.54621	0.122055	0.39803	Stable	0.913445	87.157	49.1791	66.2158	91.0597	72.6092	84.0965	753.523	1.80264	83.3368	150.947	48.0137
ENSSSCT00000060289	ENSSSCG00000033412	B4GALNT3	5	67772426	67860989	275.525	-0.0808495	0.466787	-0.173205	0.86249	0.965401	Stable	0.064246	208.554	171.771	231.755	435.286	242.787	408.623	62.7132	498.43	183.99	207.972	378.89
ENSSSCT00000045389	ENSSSCG00000033780	B4GALNT4	2	192997	204875	206.417	-0.416807	0.547801	-0.761011	0.446651	0.768965	Stable	0.350032	147.337	379.178	323.289	146.096	211.021	209.163	61.7484	118.073	469.716	41.0912	163.873
ENSSSCT00000052112	ENSSSCG00000035454	B4GALT1	10	33317305	33381285	231.4	-0.354451	0.785062	-0.47581	0.63421	0.88048	Stable	0.197767	0	0	0	0	0	1927.75	0	0	0	231.452	386.197
ENSSSCT00000075847	ENSSSCG00000026793	B4GALT2	6	167305908	167315871	59.1859	0.597675	0.533342	1.12048	0.262511	0.602037	Stable	0.580852	117.247	17.8185	36.0292	42.0276	12.4797	54.9862	95.5171	95.54	86.5837	30.1894	62.6265
ENSSSCT00000006969	ENSSSCG00000006360	B4GALT3	4	89278439	89284400	174.387	0.549233	0.316142	1.73725	0.0823425	0.316709	Stable	1.08438	187.803	144.686	147.038	108.071	106.645	163.88	374.35	206.402	112.559	155.979	210.843
ENSSSCT00000013026	ENSSSCG00000011903	B4GALT4	13	140969602	141003929	2916.41	0.282764	0.821056	0.344027	0.730826	0.92241	Stable	0.136186	827.992	3363.42	0	2973.95	4406.47	3636.63	1399.95	2256.91	2132.12	886.395	10196.6
ENSSSCT00000008169	ENSSSCG00000007465	B4GALT5	17	51259813	51334020	795.414	-0.497939	0.410006	-1.21452	0.224549	0.554923	Stable	0.64869	436.823	1424.06	543.359	794.521	1194.65	1151.48	310.672	329.883	776.006	861.237	926.872
ENSSSCT00000083928	ENSSSCG00000025005	B4GALT6	6	115524636	115593270	516.262	1.41051	0.715664	1.96833	0.0490304	0.230589	Stable	1.30953	273.922	323.584	263.889	0	270.016	341.777	1373.9	932.866	465.387	787.441	646.097
ENSSSCT00000085177	ENSSSCG00000025005	B4GALT6	6	115524636	115593270	69.4404	0.428795	0.784893	0.553346	0.580027	0.852284	Stable	0.236552	0	0	0	216.142	0	0	255.677	0	146.11	145.916	0
ENSSSCT00000015331	ENSSSCG00000014035	B4GALT7	2	80346307	80359973	1618.97	-0.0515692	0.113897	-0.452769	0.650715	0.888813	Stable	0.186609	1906.04	1836.73	1397.35	1626.07	1465.8	1638.8	1375.83	1759.38	1607.21	1491.02	1704.48
ENSSSCT00000047565	ENSSSCG00000014035	B4GALT7	2	80346307	80359973	200.945	0.490591	0.515821	0.950927	0.341641	0.682379	Stable	0.46643	120.36	277.256	260.968	145.095	102.107	92.7218	448.641	146.014	306.29	269.189	41.751
ENSSSCT00000014145	ENSSSCG00000012940	B4GAT1	2	6043508	6045817	1107.82	0.341594	0.143366	2.38266	0.0171878	0.114461	Stable	1.76478	1192.18	1109.02	915.336	995.653	845.217	864.685	1116.3	1445.72	1237.06	1435.68	1029.16
ENSSSCT00000055077	ENSSSCG00000039681	B9D1	12	60162713	60171961	398.716	-0.534134	0.181708	-2.93946	0.00328782	0.0352767	Stable	2.48309	450.311	533.843	464.484	415.272	395.947	527.22	210.33	374.048	400.449	297.701	316.264
ENSSSCT00000003346	ENSSSCG00000003013	B9D2	6	49349708	49366012	658.505	0.126393	0.163661	0.77228	0.439948	0.764052	Stable	0.356598	771.962	717.73	508.304	612.402	511.668	669.538	639.675	775.135	532.49	722.869	781.788
ENSSSCT00000009347	ENSSSCG00000026465	BABAM2	3	110897360	111328402	91.5793	-0.245013	0.311776	-0.785865	0.431947	0.757774	Stable	0.36457	134.886	57.732	74.0059	117.077	95.2996	114.285	88.7633	95.54	112.559	75.4736	41.751
ENSSSCT00000059530	ENSSSCG00000026465	BABAM2	3	110897360	111328402	1628.16	0.0657347	0.114393	0.574639	0.565535	0.84421	Stable	0.24754	1942.36	1527.4	1556.07	1455.96	1323.98	1760.64	1715.45	1714.31	1500.06	1807.17	1606.37
ENSSSCT00000012037	ENSSSCG00000010996	BAG1	10	33227338	33240724	13859.6	-0.579374	0.352437	-1.64396	0.100185	0.354856	Stable	0.999198	18052.9	15261.2	19821.9	14684.6	13153.6	17505	5389.48	9912.72	20390.5	5206.84	13076.4
ENSSSCT00000045885	ENSSSCG00000033526	BAG2	7	28659753	28680491	927.639	-0.230803	0.807656	-0.291817	0.770426	0.93619	Stable	0.113269	1399.7	0	1341.84	0	3068.88	1078.16	0	0	1201.35	2114.1	0
ENSSSCT00000011687	ENSSSCG00000010686	BAG3	14	129466905	129533987	496.294	1.14036	0.295857	3.85423	0.000116092	0.00260486	Up	3.9352	284.298	223.088	371.977	438.287	260.939	316.979	981.221	1022.1	630.978	535.862	393.503
ENSSSCT00000052699	ENSSSCG00000037197	BAG5	AEMK02000452.1	2104043	2109888	2487.59	-0.133639	0.120251	-1.11134	0.266423	0.606341	Stable	0.574428	2744.41	3047.68	2459.72	2652.74	2320.09	2326.67	2291.44	2415.54	2895.14	2083.91	2126.17
ENSSSCT00000034386	ENSSSCG00000001410	BAG6	7	23756899	23775892	1114.29	0.196588	0.361026	0.544521	0.586083	0.855644	Stable	0.232041	464.837	1030.62	886.123	1710.12	985.897	1173.04	1039.11	2091.96	1266.29	709.452	899.734
ENSSSCT00000069519	ENSSSCG00000001410	BAG6	7	23756899	23775892	1761.56	-0.356728	0.203051	-1.75684	0.0789455	0.308618	Stable	1.10267	2505.76	2354.9	2053.66	1879.23	1373.9	1584.9	1268.74	1467.35	1621.28	1265.44	2001.96
ENSSSCT00000027597	ENSSSCG00000023045	BAHCC1	12	1350279	1406780	875.207	0.0621664	0.175311	0.354607	0.722884	0.919179	Stable	0.140931	730.459	751.941	870.543	1057.69	1051.7	685.71	687.916	1093.3	855.014	956.837	886.165
ENSSSCT00000005271	ENSSSCG00000004772	BAHD1	1	130849842	130875974	90.2422	3.42609	0.80552	4.28307	1.84333e-05	0.000569053	Up	4.7344	11.4134	3.5637	5.84257	2.00131	13.6142	1.07816	819.131	82.0201	6.49377	27.6736	19.8317
ENSSSCT00000066319	ENSSSCG00000004772	BAHD1	1	130849842	130875974	317.889	-0.298366	0.827191	-0.369657	0.711638	0.915337	Stable	0.147741	0	458.292	503.435	739.485	0	737.462	0	309.153	748.949	0	0
ENSSSCT00000018662	ENSSSCG00000017142	BAIAP2	12	1603540	1670075	377.614	0.53535	0.883038	0.604596	0.545447	0.832736	Stable	0.263247	0	0	0	551.362	367.584	608.082	397.505	544.397	589.851	405.042	689.935
ENSSSCT00000049168	ENSSSCG00000017142	BAIAP2	12	1603540	1670075	119.789	-0.203764	0.47591	-0.428144	0.668547	0.896627	Stable	0.174868	41.5033	136.846	124.642	179.117	171.312	115.363	91.6578	171.251	41.1272	193.716	51.145
ENSSSCT00000054836	ENSSSCG00000017142	BAIAP2	12	1603540	1670075	144.878	0.761256	0.492432	1.54567	0.122183	0.398151	Stable	0.912987	150.45	29.2224	52.5831	199.131	164.505	46.3609	114.813	196.488	168.838	270.866	200.405
ENSSSCT00000069593	ENSSSCG00000017142	BAIAP2	12	1603540	1670075	340.371	0.174372	0.384604	0.453381	0.650274	0.888479	Stable	0.186903	317.501	219.524	482.012	168.11	505.996	230.726	150.512	424.522	514.091	399.171	331.92
ENSSSCT00000085002	ENSSSCG00000017142	BAIAP2	12	1603540	1670075	115.865	-0.116273	0.882991	-0.13197	0.895008	0.974791	Stable	0.0481732	160.825	203.131	356.397	5.00328	21.5559	0	0	60.3885	283.562	183.652	0
ENSSSCT00000008342	ENSSSCG00000007602	BAIAP2L1	3	5472315	5567876	8369.88	-0.872258	0.491827	-1.77392	0.0760759	0.302042	Stable	1.11875	12019.4	10943.4	13839.1	10117.6	7197.39	10247.9	1405.74	3211.4	10663.9	2108.23	10314.6
ENSSSCT00000000117	ENSSSCG00000000111	BAIAP2L2	5	9778727	9799703	548.65	-1.66043	0.750559	-2.22659	0.0259748	0.151749	Stable	1.58545	647.452	491.791	1369.11	758.498	836.141	999.455	54.0299	130.691	428.589	0	319.395
ENSSSCT00000008798	ENSSSCG00000008029	BAIAP3	3	40537399	40550471	69.2763	-0.985402	0.835084	-1.44061	NA	NA	Stable	NA	1.03758	0	0	0	710.209	1.07816	0.964819	34.2502	1.0823	13.4175	0
ENSSSCT00000066636	ENSSSCG00000008029	BAIAP3	3	40537399	40550471	603.938	-0.00138224	0.355089	-0.00389092	0.996896	0.999106	Stable	0.00135036	813.465	783.302	600.811	709.465	167.909	549.862	780.538	470.489	639.637	620.561	507.275
ENSSSCT00000012056	ENSSSCG00000011014	BAMBI	10	40053355	40060319	1754.72	0.667185	0.217069	3.07358	0.00211505	0.025596	Stable	2.67468	1762.85	1253	1324.32	1090.72	1095.95	1747.7	2025.15	3058.18	2124.55	2272.59	1546.87
ENSSSCT00000024354	ENSSSCG00000012961	BANF1	2	6333453	6334839	50.9908	-0.731667	0.517823	-1.41297	0.157663	0.459399	Stable	0.80227	68.4805	66.2849	72.0584	17.0112	18.1523	138.005	27.0149	51.3753	38.9626	21.8035	41.751
ENSSSCT00000025850	ENSSSCG00000022361	BANK1	8	118814061	119157504	192.724	-0.750746	0.531863	-1.41182	0.158002	0.459832	Stable	0.801337	72.6308	359.934	192.805	497.326	191.734	130.457	298.129	58.5858	112.559	140.045	65.7578
ENSSSCT00000090381	ENSSSCG00000022361	BANK1	8	118814061	119157504	1751.89	-0.447299	0.216175	-2.06915	0.0385318	0.197814	Stable	1.41418	2270.23	1344.23	1544.39	2445.6	2037.6	2341.76	1704.83	1592.63	1064.98	1719.96	1204.52
ENSSSCT00000023919	ENSSSCG00000020678	BANP	6	1421462	1495486	278.917	-0.226608	0.851198	-0.266687	0.78971	0.942911	Stable	0.102532	209.592	255.161	307.709	467.307	319.934	299.729	427.415	551.608	0	0	229.631
ENSSSCT00000080581	ENSSSCG00000020678	BANP	6	1421462	1495486	76.9812	-0.0511594	0.414049	-0.12356	0.901664	0.976844	Stable	0.0449553	76.7812	64.8594	59.3995	175.115	57.8605	35.5793	71.3966	69.4017	60.6086	53.6701	122.122
ENSSSCT00000069350	ENSSSCG00000016170	BARD1	15	117047845	117175851	1213.12	-0.449348	0.116245	-3.86552	0.000110853	0.00250283	Stable	3.95525	1229.54	1388.42	1203.57	1537.01	1662.07	1270.07	1014.02	900.419	1150.48	1001.28	987.411
ENSSSCT00000064704	ENSSSCG00000036157	BARX2	9	56261658	56340983	64.0163	-0.613913	0.783963	-0.785049	0.432425	0.757964	Stable	0.364089	156.675	39.9135	49.6618	128.084	100.972	5.3908	20.2612	0	53.0325	21.8035	128.384
ENSSSCT00000025376	ENSSSCG00000023178	BATF2	2	7180259	7188989	1452.56	-0.978682	0.461317	-2.1219	0.0338465	0.181697	Stable	1.47049	1523.17	1502.46	2507.44	2829.86	1166.29	1878.16	429.344	364.133	2119.14	543.41	1114.75
ENSSSCT00000023780	ENSSSCG00000026587	BATF3	9	130699196	130712358	715.606	0.102817	0.338823	0.303452	0.761546	0.933338	Stable	0.118304	816.578	766.909	523.884	933.612	465.153	642.584	1305.4	564.226	448.07	958.515	446.736
ENSSSCT00000058166	ENSSSCG00000001958	BAZ1A	7	64969640	65069889	121.889	0.366462	0.85228	0.429219	0.667764	0.896404	Stable	0.175377	80.9315	70.5613	206.437	16.0105	0	223.179	0	136.099	303.043	133.337	171.179
ENSSSCT00000050875	ENSSSCG00000027342	BAZ1B	3	10761499	10843840	980.27	-1.40981	0.774669	-1.83224	0.066916	0.280033	Stable	1.17447	777.15	1215.22	2598	1340.88	2511.83	391.372	0	698.523	627.732	140.045	482.224
ENSSSCT00000049648	ENSSSCG00000000403	BAZ2A	5	21936260	21983032	588.651	0.319572	0.778735	0.410049	0.68177	0.902856	Stable	0.166362	1060.41	370.625	271.68	177.116	645.542	520.751	1160.68	1096.91	654.789	0	516.669
ENSSSCT00000055700	ENSSSCG00000000403	BAZ2A	5	21936260	21983032	1056.16	-0.237494	0.881139	-0.271209	0.78623	0.941617	Stable	0.10445	2663.48	1261.55	0	2122.39	812.316	475.469	1555.29	2316.39	0	410.912	0
ENSSSCT00000059488	ENSSSCG00000000403	BAZ2A	5	21936260	21983032	353.961	1.04635	0.856451	1.21997	0.222477	0.551694	Stable	0.652714	35.2778	10.6911	28.2391	27.0177	945.055	15.0942	29.9094	53.1779	2311.78	388.27	49.0574
ENSSSCT00000017293	ENSSSCG00000015882	BAZ2B	15	66254948	66571077	2738.25	-0.891396	0.785279	-1.13978	0.254378	0.591752	Stable	0.59452	5320.73	4146.01	3297.16	1337.88	3122.2	4992.96	0	1435.8	1418.89	1359.36	3689.75
ENSSSCT00000042335	ENSSSCG00000040416	BBS1	2	5886990	5906388	468.79	0.63154	0.543247	1.16226	0.245131	0.580499	Stable	0.610602	490.777	348.53	417.744	349.229	28.363	550.94	570.208	775.135	213.212	809.245	603.302
ENSSSCT00000000565	ENSSSCG00000000523	BBS10	5	39557715	39566323	183.541	0.295998	0.319767	0.925653	0.354626	0.694766	Stable	0.450229	239.682	176.047	135.353	207.136	106.645	129.379	330.933	251.468	133.122	152.624	156.566
ENSSSCT00000056165	ENSSSCG00000026290	BBS12	8	101420669	101430015	679.22	0.790825	0.181864	4.34838	1.37145e-05	0.000442489	Stable	4.86282	576.896	574.469	529.726	455.299	442.463	470.078	1095.07	1129.35	700.245	831.887	665.929
ENSSSCT00000024678	ENSSSCG00000025417	BBS2	6	18542386	18575514	1134.92	-0.236788	0.0790953	-2.9937	0.0027562	0.0311147	Stable	2.55969	1314.62	1320.71	1200.65	1158.76	1095.95	1222.63	959.995	1067.16	1041.17	1142.17	960.273
ENSSSCT00000044273	ENSSSCG00000001924	BBS4	7	60631914	60693334	75.5296	0.0632205	0.641481	0.0985487	0.921497	0.98151	Stable	0.0355063	77.8188	97.6455	13.6327	9.00591	58.995	185.444	52.1002	152.323	83.3368	75.4736	25.0506
ENSSSCT00000017347	ENSSSCG00000015931	BBS5	15	75852198	75874951	475.251	0.255896	0.144764	1.76768	0.0771138	0.304521	Stable	1.11287	576.896	444.75	370.029	416.273	363.046	447.437	478.55	548.904	599.592	511.543	470.743
ENSSSCT00000009960	ENSSSCG00000009093	BBS7	8	102213455	102259204	3834.32	-0.103588	0.219325	-0.472303	0.63671	0.881571	Stable	0.196058	3536.08	5387.61	3975.87	4282.81	3487.51	3094.32	4159.33	2384.89	4837.86	3082.68	3948.6
ENSSSCT00000031056	ENSSSCG00000024754	BBS9	18	39950356	40393992	469.717	0.95574	0.365515	2.61456	0.00893422	0.0727488	Stable	2.04894	405.695	463.281	185.015	165.108	191.734	526.142	621.343	685.905	479.457	901.49	541.719
ENSSSCT00000043707	ENSSSCG00000024754	BBS9	18	39950356	40393992	63.1117	-0.217346	0.65306	-0.332864	0.739237	0.925526	Stable	0.131216	41.5033	14.9676	212.28	29.019	79.4164	32.3448	50.1706	149.619	29.222	36.8982	18.788
ENSSSCT00000028783	ENSSSCG00000020657	BCAM	6	51298806	51310528	108.106	-0.594254	0.784959	-0.870228	0.384176	0.720726	Stable	0.41547	0	330.712	0	0	707.94	0	150.512	0	0	0	0
ENSSSCT00000027982	ENSSSCG00000022869	BCAP29	9	107292309	107351981	855.714	0.137016	0.140994	0.971787	0.331156	0.67235	Stable	0.479967	665.091	729.846	716.689	833.547	985.897	981.126	898.246	1028.41	779.253	902.329	892.428
ENSSSCT00000055016	ENSSSCG00000022869	BCAP29	9	107292309	107351981	1980.6	0.222617	0.310038	0.718029	0.472739	0.786408	Stable	0.325378	1698.52	1761.89	2189.02	2386.57	1755.1	1226.95	2084.01	1023	1609.37	2575.33	3476.81
ENSSSCT00000059832	ENSSSCG00000028878	BCAR1	6	12367758	12404818	902.007	0.222232	0.870413	0.254905	0.798796	0.945515	Stable	0.0975639	997.118	798.982	1671.95	1078.71	214.424	0	770.89	2602.11	919.951	867.946	0
ENSSSCT00000008194	ENSSSCG00000007485	BCAS1	17	54920712	55039346	350.52	-1.25589	0.851993	-1.91569	0.0554044	0.249253	Stable	1.25646	566.521	0	280.443	1384.91	644.407	836.652	142.793	0	0	0	0
ENSSSCT00000043859	ENSSSCG00000007485	BCAS1	17	54920712	55039346	2290.81	-1.25254	0.862669	-1.74838	0.0803985	0.312309	Stable	1.09475	5732.65	0	3341.95	6340.16	4979.41	3419.92	771.855	0	0	613.013	0
ENSSSCT00000044472	ENSSSCG00000007485	BCAS1	17	54920712	55039346	77.258	-1.0487	0.825774	-1.70858	0.0875283	0.327988	Stable	1.05785	0	156.803	0	149.098	204.214	307.276	0	32.4475	0	0	0
ENSSSCT00000044923	ENSSSCG00000007485	BCAS1	17	54920712	55039346	49.5434	0.274846	0.877694	0.312085	0.754976	0.930892	Stable	0.122067	28.0148	13.5421	197.674	0	0	0	34.7335	47.77	0	68.7648	154.479
ENSSSCT00000064889	ENSSSCG00000007485	BCAS1	17	54920712	55039346	213.719	-1.03817	0.876819	-1.27387	0.20271	0.525382	Stable	0.693126	149.412	0	222.991	536.352	704.537	443.124	148.582	0	0	145.916	0
ENSSSCT00000072605	ENSSSCG00000017676	BCAS3	12	36894401	37475151	107.588	0.658205	0.865405	0.764099	0.444808	0.767604	Stable	0.351827	68.4805	228.79	0	0	28.363	1.07816	231.557	276.705	348.499	0	0
ENSSSCT00000083993	ENSSSCG00000017676	BCAS3	12	36894401	37475151	49.8267	0.235236	0.612799	0.383839	0.701098	0.911159	Stable	0.154221	40.4658	7.84015	25.3178	25.0164	24.9594	149.864	41.4872	50.4739	40.0449	108.179	34.4446
ENSSSCT00000037021	ENSSSCG00000029163	BCAT1	5	48814313	48925973	3887.41	-0.135987	0.419375	-0.324262	0.745739	0.928001	Stable	0.127413	2085.54	2762.58	5555.31	3817.5	4205.66	5955.76	3896.9	2863.49	1125.59	6718.83	3774.29
ENSSSCT00000046099	ENSSSCG00000029163	BCAT1	5	48814313	48925973	407.083	1.03804	0.883205	1.18097	NA	NA	NA	NA	0	11.4039	663.132	199.131	5.6726	116.441	3296.79	4.5066	6.49377	8.38595	165.96
ENSSSCT00000050111	ENSSSCG00000029163	BCAT1	5	48814313	48925973	1997.24	-0.186247	0.791229	-0.235544	0.813786	0.950207	Stable	0.0894896	3571.36	3964.98	797.511	3062.01	0	1551.47	2544.23	1124.85	1266.29	2587.07	1499.9
ENSSSCT00000054392	ENSSSCG00000029163	BCAT1	5	48814313	48925973	266.708	0.473932	0.785072	0.615314	NA	NA	Stable	NA	758.473	0	0	0	0	0	0	0	0	2175.32	0
ENSSSCT00000058014	ENSSSCG00000029163	BCAT1	5	48814313	48925973	747.26	0.627308	0.785112	0.840084	0.400861	0.734335	Stable	0.397006	0	2.13822	0	4.00263	1487.36	0	0	2345.24	4381.13	0	0
ENSSSCT00000052461	ENSSSCG00000003139	BCAT2	6	54107684	54142790	1932.91	-0.0796146	0.196395	-0.40538	0.685198	0.904129	Stable	0.164184	2340.79	2012.78	2406.17	1958.28	1396.59	1775.73	1308.29	1899.08	2042.29	1735.89	2386.07
ENSSSCT00000063530	ENSSSCG00000003139	BCAT2	6	54107684	54142790	138.534	-0.898257	0.379852	-2.36459	0.0180502	0.118492	Stable	1.74352	211.667	285.809	119.773	101.066	208.752	135.848	65.6077	39.6581	120.135	116.565	118.99
ENSSSCT00000054388	ENSSSCG00000010743	BCCIP	14	135131341	135154234	3833.04	-0.376221	0.193407	-1.94522	0.0517479	0.23873	Stable	1.28611	4766.66	5549.4	4118.04	4338.85	3084.76	3850.11	3082.6	3088.82	4598.67	2755.62	2929.88
ENSSSCT00000075288	ENSSSCG00000010743	BCCIP	14	135131341	135154234	422.99	-0.921865	0.354198	-2.60272	0.0092488	0.0745614	Stable	2.03391	214.78	299.351	706.951	526.345	744.245	767.65	199.717	338.896	258.669	263.319	332.964
ENSSSCT00000039172	ENSSSCG00000028794	BCKDHA	6	49381967	49398743	72.7381	-0.401941	0.841428	-0.479049	0.631904	0.879491	Stable	0.199349	149.412	201.706	74.0059	0	79.4164	14.0161	62.7132	41.4607	0	85.5367	91.8522
ENSSSCT00000077411	ENSSSCG00000007763	BCKDK	3	17375354	17380880	265.113	0.307656	0.61971	0.496346	0.619651	0.873586	Stable	0.207853	43.5785	468.271	151.907	84.0551	162.236	499.188	513.284	66.6977	523.831	216.358	186.836
ENSSSCT00000007610	ENSSSCG00000025691	BCL10	4	130645216	130657995	1822.28	-0.111644	0.12324	-0.905909	0.364984	0.70427	Stable	0.437726	1886.33	2293.6	2026.4	1623.06	1892.38	1595.68	1512.84	1956.77	1774.97	1847.43	1635.6
ENSSSCT00000009189	ENSSSCG00000008392	BCL11A	3	81196294	81296382	101.734	0.56351	0.725909	0.775656	0.437952	0.762616	Stable	0.358573	0	78.4015	66.2158	107.07	30.632	189.756	181.386	86.5267	193.731	44.4456	140.91
ENSSSCT00000046105	ENSSSCG00000008392	BCL11A	3	81196294	81296382	132.948	-0.274411	0.703986	-0.389972	0.696557	0.909511	Stable	0.157043	76.7812	96.9327	179.172	133.087	255.267	141.239	0	93.7373	161.262	177.782	147.172
ENSSSCT00000085191	ENSSSCG00000008392	BCL11A	3	81196294	81296382	133.457	-0.585148	0.863535	-0.682449	0.494955	0.801967	Stable	0.305434	199.216	98.3582	129.51	414.272	189.465	0	163.054	2.70396	0	161.849	109.596
ENSSSCT00000039416	ENSSSCG00000062696	BCL2	1	158337522	158518879	694.035	0.0326358	0.147961	0.220571	0.825427	0.953668	Stable	0.0833215	544.731	650.019	677.738	819.538	796.433	633.958	708.177	794.964	624.485	805.052	579.295
ENSSSCT00000060075	ENSSSCG00000040010	BCL2A1	7	48887094	48897870	920.297	0.187959	0.518014	0.362829	0.716733	0.917425	Stable	0.144643	880.908	184.6	1011.74	1395.92	1381.84	304.041	1526.34	410.101	1016.28	1356.01	655.491
ENSSSCT00000068418	ENSSSCG00000040373	BCL2L13	5	69778950	69855272	66.1115	-0.980578	0.784768	-7.93531	NA	NA	Stable	NA	0	0	0	0	727.227	0	0	0	0	0	0
ENSSSCT00000077265	ENSSSCG00000040373	BCL2L13	5	69778950	69855272	75.5032	-0.336134	0.506251	-0.664018	0.506679	0.809604	Stable	0.295267	25.9396	48.4664	159.697	76.0499	167.909	26.954	80.08	71.2043	56.2794	51.1543	66.8016
ENSSSCT00000080615	ENSSSCG00000040373	BCL2L13	5	69778950	69855272	52.1892	-0.0604627	0.784828	-0.0774302	0.938281	0.985066	Stable	0.0276669	0	0	0	141.093	194.003	0	204.542	0	0	0	34.4446
ENSSSCT00000000669	ENSSSCG00000000623	BCL2L14	5	60332451	60357897	3507.32	-1.29352	0.43925	-2.94545	0.0032249	0.0348196	Down	2.49148	6398.78	4975.64	5152.17	4772.13	2954.29	4997.27	699.494	1264.55	2304.21	858.722	4203.28
ENSSSCT00000053349	ENSSSCG00000038970	BCL2L15	4	106674728	106681014	4153.07	-0.655457	0.760257	-0.863974	0.387602	0.723666	Stable	0.411613	12950.1	2004.94	11410.5	673.442	1891.24	2450.66	497.846	150.52	7310.91	782.41	5561.23
ENSSSCT00000046034	ENSSSCG00000002023	BCL2L2	7	75763078	75769763	198.371	0.729629	0.540611	1.34933	0.177231	0.489048	Stable	0.751461	155.638	47.0409	116.851	73.0479	197.406	295.416	619.414	285.719	121.217	145.077	125.253
ENSSSCT00000036014	ENSSSCG00000027426	BCL3	6	51256033	51265351	95.8556	0.983044	0.417889	2.35212	0.0186667	0.121425	Stable	1.72893	28.0148	32.0733	69.1371	64.042	129.335	65.7678	207.436	159.534	108.23	107.34	83.502
ENSSSCT00000019510	ENSSSCG00000017927	BCL6B	12	52427462	52433228	317.018	0.629884	0.44722	1.40833	0.159033	0.461194	Stable	0.798513	417.109	93.369	172.356	223.146	331.28	258.758	803.694	193.784	362.569	406.719	224.412
ENSSSCT00000040072	ENSSSCG00000009801	BCL7A	14	30664594	30713868	678.103	-0.717587	0.605353	-1.18602	0.235614	0.56874	Stable	0.627799	179.502	1007.82	977.657	1228.81	1469.2	216.71	424.52	121.678	369.063	1216.8	247.375
ENSSSCT00000008451	ENSSSCG00000007708	BCL7B	3	10850354	10869288	137.413	0.336073	0.856146	0.391843	0.695175	0.908748	Stable	0.157906	18.6765	0	444.035	14.0092	24.9594	182.209	212.26	458.772	15.1521	129.982	11.4815
ENSSSCT00000008523	ENSSSCG00000007776	BCL7C	3	17547582	17551853	1741.25	-0.290901	0.190395	-1.52788	0.126542	0.406019	Stable	0.897764	2248.44	2359.88	1723.56	2048.34	1667.74	1355.25	1146.2	1483.57	1912.42	1703.19	1505.12
ENSSSCT00000048631	ENSSSCG00000006698	BCL9	4	99970394	100058164	97.1749	0.668461	0.784945	0.905661	0.365115	0.704392	Stable	0.43757	0	173.909	0	0	0	0	544.158	302.844	0	0	48.0137
ENSSSCT00000058148	ENSSSCG00000015099	BCL9L	9	46146525	46174589	1114.4	0.551226	0.451071	1.22194	0.22173	0.550759	Stable	0.654175	434.747	456.154	1251.28	981.644	2000.16	308.354	1409.6	1388.93	1080.13	1703.19	1244.18
ENSSSCT00000058049	ENSSSCG00000004163	BCLAF1	1	27872183	27902974	1655.11	-1.42009	0.395332	-3.59256	0.000327444	0.00602687	Down	3.48486	3025.59	3167.42	915.336	3493.29	981.359	2478.69	684.057	682.299	728.385	742.996	1306.81
ENSSSCT00000049332	ENSSSCG00000023334	BCLAF3	X	16252420	16312439	102.334	0.06988	0.362423	0.192817	0.847102	0.960641	Stable	0.0720641	112.059	59.8702	44.793	98.0643	156.564	129.379	82.0096	137.001	68.1846	141.723	96.0273
ENSSSCT00000053769	ENSSSCG00000023334	BCLAF3	X	16252420	16312439	79.5624	0.145396	0.262615	0.55364	0.579825	0.852284	Stable	0.236703	76.7812	74.8378	88.6123	73.0479	55.5915	86.2528	104.2	62.1911	46.5387	109.017	98.1149
ENSSSCT00000063364	ENSSSCG00000036572	BCO1	6	7012332	7055305	97.2479	0.185504	0.232835	0.796712	0.425618	0.753474	Stable	0.37098	106.871	94.0818	90.5598	62.0407	99.8377	95.9563	89.7281	129.79	96.3243	136.691	67.8454
ENSSSCT00000013836	ENSSSCG00000012655	BCORL1	X	106549139	106612894	346.968	0.719898	0.31617	2.27689	0.0227929	0.138987	Stable	1.6422	167.051	180.323	260.968	215.141	442.463	327.761	556.7	587.661	406.943	407.557	264.075
ENSSSCT00000040754	ENSSSCG00000010052	BCR	14	49208762	49322103	109.822	-0.531462	0.882605	-0.609648	0.542095	0.830522	Stable	0.265925	425.409	0	35.0554	171.112	155.429	72.2367	0	228.034	0	73.7964	46.9699
ENSSSCT00000044221	ENSSSCG00000035775	BCS1L	15	120707814	120711793	553.768	-0.151208	0.432858	-0.349331	0.726841	0.920855	Stable	0.138561	659.903	823.215	688.45	338.222	611.506	368.731	330.933	209.106	1120.18	325.375	615.827
ENSSSCT00000012944	ENSSSCG00000024109	BDH1	13	132605489	132645937	76.5448	-0.359251	0.702586	-0.511554	0.608963	0.867082	Stable	0.215409	36.3154	124.73	129.51	89.0584	80.5509	62.5333	0	115.369	49.7856	116.565	37.5759
ENSSSCT00000002779	ENSSSCG00000002501	BDKRB1	7	117491350	117492410	349.914	1.85626	0.767298	2.41647	0.0156717	0.107233	Stable	1.80488	121.397	144.686	20.449	27.0177	348.297	19.4069	1294.79	1411.47	205.636	238.161	17.7442
ENSSSCT00000022656	ENSSSCG00000027030	BDKRB2	7	117438713	117472005	1311.56	1.59817	0.406821	3.92776	8.57406e-05	0.00203174	Up	4.06681	445.123	759.782	643.657	602.395	599.026	854.981	3068.12	4080.28	1305.25	1272.15	796.4
ENSSSCT00000042207	ENSSSCG00000013333	BDNF	2	32624048	32679765	56.8613	0.380867	0.696723	0.546413	0.584782	0.854693	Stable	0.233006	85.0818	34.9243	49.6618	45.0295	44.2463	31.2666	53.065	0	107.147	124.951	50.1012
ENSSSCT00000018477	ENSSSCG00000016968	BDP1	16	47801315	47908851	13703	-0.271609	0.176631	-1.53772	0.124118	0.401497	Stable	0.906166	15009.7	16046.6	14276.3	15501.2	14149.7	14258.7	13260.5	7361.08	14503.8	11768.8	14596.2
ENSSSCT00000063037	ENSSSCG00000017386	BECN1	12	20041956	20054373	6730.6	-0.168733	0.0886226	-1.90395	0.0569171	0.253124	Stable	1.24476	6742.22	7649.13	6932.21	7593.98	6566.6	7035	6242.38	5880.21	7543.6	6026.99	5824.27
ENSSSCT00000058645	ENSSSCG00000031159	BEND3	1	73184753	73241022	77.3268	-0.98095	0.784821	-7.91694	NA	NA	Stable	NA	1.03758	0	0	849.557	0	0	0	0	0	0	0
ENSSSCT00000042541	ENSSSCG00000063412	BEND5	6	162964216	163011583	510.377	0.390896	0.285718	1.3681	0.171279	0.479949	Stable	0.766295	270.809	456.154	351.528	560.368	694.326	339.621	593.364	587.661	373.392	773.185	613.74
ENSSSCT00000001670	ENSSSCG00000001498	BEND6	7	28769902	28811933	313.588	0.467065	0.277772	1.68146	0.0926739	0.339115	Stable	1.03304	325.801	248.746	298.945	172.113	339.221	211.319	294.27	615.602	296.549	286.8	360.102
ENSSSCT00000023752	ENSSSCG00000023090	BEST1	2	9538085	9549873	72.4264	0.826645	0.402621	2.05294	0.0400785	0.202993	Stable	1.39709	46.6913	29.9351	37.0029	49.0322	45.3808	107.816	110.954	140.606	46.5387	114.888	67.8454
ENSSSCT00000004345	ENSSSCG00000003929	BEST4	6	166528987	166546996	109.728	-0.328955	0.883225	-0.375189	0.70752	0.914236	Stable	0.150261	108.946	7.12741	260.968	118.077	56.726	238.273	0	0	334.429	0	82.4582
ENSSSCT00000058374	ENSSSCG00000036385	BET1	9	73782168	73792648	303.594	0.0852776	0.493856	0.172674	0.862907	0.965555	Stable	0.0640358	553.032	285.096	202.542	251.165	145.218	330.995	591.434	142.409	268.409	480.515	88.7209
ENSSSCT00000013694	ENSSSCG00000012525	BEX1	X	84222959	84224613	440.304	0.530347	0.233512	2.27115	0.0231377	0.14051	Stable	1.63568	354.854	388.444	404.111	329.216	432.252	281.4	525.826	851.748	430.754	467.936	376.803
ENSSSCT00000013697	ENSSSCG00000012528	BEX3	X	84300645	84302119	655.339	0.548289	0.211	2.59851	0.00936299	0.0752129	Stable	2.02859	718.008	569.48	496.618	366.24	530.955	558.487	746.77	1068.97	601.756	877.171	674.279
ENSSSCT00000039530	ENSSSCG00000022635	BEX4	X	84147183	84149084	155.839	0.238507	0.305475	0.780772	0.434937	0.760217	Stable	0.361574	183.652	170.345	117.825	82.0538	146.353	161.724	206.471	77.5135	171.003	202.101	195.186
ENSSSCT00000037732	ENSSSCG00000037673	BFAR	3	28573393	28612217	348.704	0.0178396	0.496035	0.0359659	0.97131	0.992887	Stable	0.0126423	141.111	836.045	423.586	374.245	164.505	139.083	318.39	459.673	422.095	159.333	397.678
ENSSSCT00000049926	ENSSSCG00000037673	BFAR	3	28573393	28612217	515.98	-0.267069	0.785103	-0.351649	0.725101	0.919999	Stable	0.139601	2023.29	29.9351	222.018	0	0	1746.62	0	1653.92	0	0	0
ENSSSCT00000062392	ENSSSCG00000037673	BFAR	3	28573393	28612217	1144.62	-0.738276	0.360447	-2.04829	0.0405319	0.204409	Stable	1.3922	935.9	2786.1	1687.53	891.585	783.953	1375.73	986.045	1107.72	818.216	627.269	590.777
ENSSSCT00000070158	ENSSSCG00000037673	BFAR	3	28573393	28612217	458.671	0.0811957	0.242281	0.335133	0.737525	0.925008	Stable	0.132223	282.223	333.563	496.618	555.364	555.915	457.14	438.993	346.107	411.272	634.817	533.369
ENSSSCT00000007756	ENSSSCG00000007084	BFSP1	17	25933900	25967005	50.8704	0.143901	0.606439	0.237302	0.812423	0.949778	Stable	0.0902181	61.2174	57.0193	17.5277	72.0473	23.8249	57.1425	25.0853	16.2238	152.604	14.2561	62.6265
ENSSSCT00000034816	ENSSSCG00000012766	BGN	X	124275305	124295445	844.178	3.6204	0.528508	6.84328	7.73976e-12	7.09111e-10	Up	11.1113	46.6913	80.5397	74.0059	81.0532	229.173	129.379	2455.46	3580.04	406.943	1099.4	1103.27
ENSSSCT00000056543	ENSSSCG00000038489	BHLHA15	3	5410518	5414072	856.903	-1.2846	0.883065	-1.55757	0.119334	0.39354	Stable	0.923235	571.708	2585.82	198.647	2746.8	248.46	2071.15	372.42	630.924	0	0	0
ENSSSCT00000076919	ENSSSCG00000028552	BHLHE41	5	47686404	47692762	302.994	-0.419202	0.31414	-1.33445	0.182057	0.496093	Stable	0.739792	212.705	161.079	397.295	514.337	475.364	300.807	297.164	208.205	238.105	278.414	249.462
ENSSSCT00000037636	ENSSSCG00000010204	BICC1	14	61793332	62127094	880.612	1.06392	0.296356	3.58986	0.000330855	0.00607336	Up	3.48036	380.793	869.544	607.627	345.226	669.366	610.239	1736.67	1003.17	1015.19	1564.82	884.078
ENSSSCT00000050502	ENSSSCG00000010204	BICC1	14	61793332	62127094	688.701	1.14453	0.468474	2.44259	0.0145824	0.102107	Stable	1.83617	212.705	467.558	205.464	133.087	824.796	710.508	1084.46	575.944	948.091	1297.31	1115.8
ENSSSCT00000045345	ENSSSCG00000000531	BICD1	5	41897382	42143620	197.175	0.328173	0.880428	0.371493	0.71027	0.915011	Stable	0.148576	3.11275	322.159	298.945	0	0	293.26	0	722.859	417.766	93.0841	17.7442
ENSSSCT00000067729	ENSSSCG00000000531	BICD1	5	41897382	42143620	244.008	0.0602615	0.84003	0.0717206	0.942824	0.986042	Stable	0.0255692	373.53	0	17.5277	307.202	540.031	183.287	490.128	47.77	8.65837	226.421	489.531
ENSSSCT00000058529	ENSSSCG00000027166	BICD2	3	42393277	42456782	1754.06	-0.367469	0.157965	-2.32626	0.0200047	0.127389	Stable	1.69887	1696.45	2337.08	2126.7	1897.24	1885.57	1787.59	1490.65	1031.11	1659.16	1675.51	1707.62
ENSSSCT00000010846	ENSSSCG00000009896	BICDL1	14	39914464	40123628	64.4045	-0.395882	0.844866	-0.48254	0.629422	0.878666	Stable	0.201058	171.201	29.2224	269.732	45.0295	0	0	0	0	38.9626	154.302	0
ENSSSCT00000061580	ENSSSCG00000009896	BICDL1	14	39914464	40123628	150.799	-0.0448926	0.872246	-0.0515229	0.958909	0.989981	Stable	0.0182227	0	235.917	0	393.258	254.132	51.7517	295.235	146.014	282.479	0	0
ENSSSCT00000031303	ENSSSCG00000020895	BICDL2	3	39153552	39161442	51.8894	0.0799867	0.593341	0.134798	0.892771	0.974042	Stable	0.0492597	94.4201	104.06	29.2129	33.0217	24.9594	16.1724	82.0096	11.7172	57.3617	25.9965	91.8522
ENSSSCT00000022965	ENSSSCG00000022302	BICRA	6	53339192	53415937	170.265	0.483813	0.312199	1.54969	0.121217	0.396505	Stable	0.916436	74.706	87.6671	165.539	173.114	207.617	152.021	229.627	241.554	151.521	246.547	142.997
ENSSSCT00000044198	ENSSSCG00000001646	BICRAL	7	37824242	37933593	71.2458	-0.485127	0.784881	-0.677901	0.497835	0.803887	Stable	0.302915	0	85.5289	0	0	559.318	1.07816	0	0	0	0	137.778
ENSSSCT00000000833	ENSSSCG00000000769	BID	5	69849002	69875853	687.902	-0.391781	0.642898	-0.609641	0.542099	0.830522	Stable	0.265921	408.808	289.373	1347.69	942.618	1135.65	594.066	97.4467	88.3294	848.52	275.898	1538.52
ENSSSCT00000040990	ENSSSCG00000000769	BID	5	69849002	69875853	779.641	0.439016	0.620746	0.707026	0.479551	0.790908	Stable	0.319166	1005.42	1043.45	13.6327	580.381	330.145	944.468	1071.91	984.242	1014.11	850.336	737.949
ENSSSCT00000083848	ENSSSCG00000000769	BID	5	69849002	69875853	56.9152	-1.6551	0.867086	-2.80413	0.00504527	0.0478792	Down	2.29712	0	0	428.455	1.00066	188.33	1.07816	0	0.90132	1.0823	0	5.21888
ENSSSCT00000041758	ENSSSCG00000015720	BIN1	15	25328674	25383652	206.037	0.275513	0.525626	0.524097	0.600211	0.862541	Stable	0.221696	173.276	332.137	85.691	122.08	198.541	204.85	290.41	81.1188	134.205	558.505	85.5896
ENSSSCT00000045072	ENSSSCG00000015720	BIN1	15	25328674	25383652	50.3857	0.813272	0.670887	1.2111	0.225858	0.556446	Stable	0.646165	42.5409	69.8486	2.92129	4.00263	51.0534	38.8138	27.0149	63.0924	53.0325	160.172	41.751
ENSSSCT00000023790	ENSSSCG00000063374	BIRC2	9	33041663	33062854	376.669	-0.112971	0.493062	-0.229119	0.818777	0.951577	Stable	0.0868345	211.667	878.097	638.788	195.128	277.957	145.552	306.812	462.377	162.344	484.708	379.934
ENSSSCT00000026024	ENSSSCG00000027529	BIRC3	9	33003276	33020242	81.269	-0.333436	0.623738	-0.534722	0.592842	0.858784	Stable	0.227061	185.727	17.8185	65.242	187.123	23.8249	66.8459	165.949	54.9805	54.1148	24.3193	48.0137
ENSSSCT00000043788	ENSSSCG00000040486	BIRC5	12	3747279	3755215	1990.4	-0.5759	0.310282	-1.85608	0.0634422	0.270616	Stable	1.19762	2370.88	3015.61	2677.84	2543.67	1860.61	1639.88	1674.93	647.148	2388.63	1372.78	1702.4
ENSSSCT00000009316	ENSSSCG00000008513	BIRC6	3	107012986	107269477	146.027	2.14963	0.770468	2.78807	NA	NA	NA	NA	19.7141	18.5313	18.5015	19.0125	104.376	44.2046	1175.15	34.2502	16.2344	90.5683	65.7578
ENSSSCT00000010452	ENSSSCG00000009534	BIVM	11	71110857	71138863	123.141	-0.208124	0.758239	-0.274639	0.783594	0.940924	Stable	0.105909	54.9919	52.7428	210.333	163.107	321.069	0	43.4168	50.4739	116.888	148.431	193.098
ENSSSCT00000002035	ENSSSCG00000001816	BLM	7	53317540	53412645	1582.19	-0.335161	0.305033	-1.09878	0.271865	0.611801	Stable	0.565647	1442.24	2483.19	1668.05	1830.2	1735.81	1350.93	1609.32	587.661	1948.13	1095.21	1653.34
ENSSSCT00000019368	ENSSSCG00000017796	BLMH	12	46342503	46393484	5184.37	0.0644534	0.123029	0.523888	0.600356	0.862541	Stable	0.221591	5545.88	6257.86	4665.29	5142.37	3909.55	4946.6	5395.27	5099.67	5758.9	5040.8	5265.85
ENSSSCT00000075374	ENSSSCG00000010504	BLNK	14	107625803	107715364	2636.29	-0.590386	0.190643	-3.09681	0.00195615	0.0241618	Stable	2.7086	3488.36	2362.74	2860.91	3595.36	3020.09	3372.49	2593.43	1363.7	1922.16	1998.37	2421.56
ENSSSCT00000000381	ENSSSCG00000000359	BLOC1S1	5	21147767	21160735	1446.78	-0.416842	0.156705	-2.66004	0.00781318	0.0658494	Stable	2.10717	1951.69	1822.48	1641.76	1556.02	1308.1	1525.6	942.628	1298.8	1295.51	1070.05	1501.99
ENSSSCT00000049831	ENSSSCG00000040593	BLOC1S5	7	5321655	5363538	59.8496	0.140945	0.842213	0.166742	0.867573	0.966686	Stable	0.0616939	31.1275	223.088	0	59.0387	0	0	0	0	24.8928	90.5683	229.631
ENSSSCT00000083253	ENSSSCG00000037384	BLOC1S6	1	126165994	126184858	501.058	-0.71275	0.858715	-0.837121	0.402525	0.735672	Stable	0.395207	616.325	5.70193	23.3703	4.00263	1907.13	1461.99	702.388	460.575	66.02	259.965	4.1751
ENSSSCT00000058688	ENSSSCG00000001532	BLTP3A	7	30731461	30802735	67.5448	-0.931804	0.509477	-1.82894	0.0674079	0.28129	Stable	1.17129	204.404	34.2116	64.2683	99.065	73.7438	51.7517	54.0299	52.2766	55.1971	43.607	10.4378
ENSSSCT00000028017	ENSSSCG00000026697	BLTP3B	5	83935703	84042202	451.118	-0.733114	0.864084	-0.856883	0.391509	0.727111	Stable	0.407258	2120.82	1409.09	4.86881	106.07	4.53808	14.0161	84.9041	991.452	29.222	59.5403	137.778
ENSSSCT00000046579	ENSSSCG00000026697	BLTP3B	5	83935703	84042202	408.253	0.0797982	0.785097	0.101288	NA	NA	Stable	NA	0	2221.61	0	0	0	0	0	0	0	0	2269.17
ENSSSCT00000059466	ENSSSCG00000026697	BLTP3B	5	83935703	84042202	1366.23	-0.413603	0.880685	-0.476014	0.634065	0.880433	Stable	0.197867	1355.08	1253	1357.42	5204.41	1235.49	0	440.922	2278.54	0	1903.61	0
ENSSSCT00000062521	ENSSSCG00000026697	BLTP3B	5	83935703	84042202	5081.02	-0.205453	0.202015	-1.01702	0.309146	0.651578	Stable	0.509836	7374.11	6683.37	4255.34	3629.38	4599.34	5927.73	4743.05	5320.49	4621.4	4463.84	4273.22
ENSSSCT00000046006	ENSSSCG00000016756	BLVRA	18	51131584	51185435	93.9668	-0.63168	0.676515	-0.934451	0.350071	0.691154	Stable	0.455843	10.3758	251.597	30.1866	117.077	26.0939	258.758	111.919	67.599	47.621	22.6421	89.7647
ENSSSCT00000031402	ENSSSCG00000021067	BLVRB	6	48715199	48728389	663.078	-0.452864	0.284332	-1.59274	0.111218	0.378115	Stable	0.953823	814.503	554.512	842.304	969.636	605.833	761.181	411.978	356.022	553.053	460.389	964.448
ENSSSCT00000030933	ENSSSCG00000022396	BLZF1	4	81571300	81639577	2076.87	0.438399	0.880605	0.496325	0.619665	0.873586	Stable	0.207843	4110.91	2271.5	0	0	0	2381.66	1649.84	2648.98	4064.02	1562.3	4156.31
ENSSSCT00000085741	ENSSSCG00000022396	BLZF1	4	81571300	81639577	1100.57	-1.35387	0.777869	-1.75204	0.0797673	0.31062	Stable	1.09817	29.0523	2266.52	2435.38	2139.4	1734.68	1228.02	939.733	26.1383	57.3617	1174.87	75.1518
ENSSSCT00000014634	ENSSSCG00000013397	BMAL1	2	45895289	45988570	78.3735	0.204688	0.468889	0.43652	0.66246	0.894157	Stable	0.178841	41.5033	47.0409	94.4549	115.075	95.2996	44.2046	26.0501	75.7109	91.9951	170.235	60.539
ENSSSCT00000056737	ENSSSCG00000000551	BMAL2	5	46290001	46482461	109.635	-0.354434	0.744745	-0.476269	0.633883	0.880326	Stable	0.197991	245.907	128.293	173.33	176.116	15.8833	11.8598	164.019	32.4475	16.2344	231.452	10.4378
ENSSSCT00000040187	ENSSSCG00000032956	BMERB1	3	7248827	7387518	187.122	0.765222	0.365444	2.09382	0.0362763	0.190029	Stable	1.44038	182.615	145.399	108.088	67.044	224.635	112.129	221.908	311.857	108.23	310.28	266.163
ENSSSCT00000047289	ENSSSCG00000035284	BMF	1	131178315	131200393	751.788	0.202122	0.786411	0.256873	0.797277	0.944685	Stable	0.0983907	1371.69	0	503.435	696.457	688.653	853.903	487.233	584.957	459.976	2191.25	432.123
ENSSSCT00000063022	ENSSSCG00000035284	BMF	1	131178315	131200393	543.342	-0.286654	0.530605	-0.54029	0.588997	0.85728	Stable	0.229887	954.577	518.162	440.14	696.457	41.9772	931.531	417.767	499.331	497.856	614.69	364.278
ENSSSCT00000053530	ENSSSCG00000039442	BMP2	17	15749835	15761195	1527.34	0.689545	0.319569	2.15768	0.0309528	0.171226	Stable	1.5093	1012.68	505.333	1633.97	1717.13	880.387	1349.86	1986.56	2627.35	1770.64	1392.07	1924.72
ENSSSCT00000061139	ENSSSCG00000027722	BMP2K	8	138674823	138790083	431.522	-0.0820302	0.283138	-0.289716	0.772033	0.936708	Stable	0.112364	251.095	471.122	294.076	584.383	621.717	435.577	364.701	506.542	284.644	431.877	501.012
ENSSSCT00000031696	ENSSSCG00000029061	BMP3	8	136880456	136904739	380.51	0.823923	0.408928	2.01468	0.0439381	0.214405	Stable	1.35716	268.734	158.228	254.152	280.184	527.552	168.193	518.108	467.785	195.896	463.743	883.034
ENSSSCT00000005561	ENSSSCG00000005045	BMP4	1	183416146	183422637	3833.85	0.823279	0.234174	3.51564	0.000438702	0.00765347	Stable	3.35783	2860.62	2989.95	2832.67	2730.79	2340.51	3182.73	2762.28	5699.05	5862.8	6990.53	3920.42
ENSSSCT00000038757	ENSSSCG00000001478	BMP5	7	25344822	25470470	2340.87	0.0198484	0.318564	0.0623078	0.950318	0.988144	Stable	0.0221312	3516.37	2497.44	2047.82	1853.22	1481.68	2557.4	1430.83	2382.19	4002.33	2430.25	1550.01
ENSSSCT00000001120	ENSSSCG00000001027	BMP6	7	5058817	5210270	150.861	1.34815	0.612519	2.1993	0.0278569	0.159159	Stable	1.55507	190.915	55.5938	55.5044	59.0387	21.5559	95.9563	75.2559	335.291	110.394	71.2806	588.689
ENSSSCT00000008212	ENSSSCG00000007501	BMP7	17	57584956	57675986	1139.92	0.518347	0.258245	2.00717	0.0447311	0.217044	Stable	1.34939	802.052	1399.11	702.082	1020.67	916.692	849.59	1839.91	1204.16	1822.59	1070.05	912.259
ENSSSCT00000023205	ENSSSCG00000016665	BMPER	18	39412838	39663592	141.853	1.98599	0.502792	3.94711	7.91013e-05	0.0018983	Up	4.10182	34.2403	31.3606	32.1341	41.0269	64.6676	123.988	213.225	454.265	81.1722	341.308	142.997
ENSSSCT00000046751	ENSSSCG00000010360	BMPR1A	14	87742459	87891790	80.3758	-0.249582	0.693215	-0.360133	0.718747	0.918111	Stable	0.143424	78.8563	151.101	119.773	33.0217	45.3808	100.269	89.7281	91.9347	95.242	78.828	0
ENSSSCT00000034827	ENSSSCG00000029621	BMPR1B	8	124536653	124759406	321.407	1.92029	0.409549	4.68731	2.76815e-06	0.000109388	Up	5.55781	81.9691	103.347	158.723	150.098	181.523	125.067	645.464	1058.15	247.846	548.441	234.849
ENSSSCT00000011164	ENSSSCG00000010198	BMS1	14	61087670	61125980	548.732	0.0338587	0.785107	0.0430599	NA	NA	Stable	NA	3162.55	0	0	0	0	0	0	0	2873.5	0	0
ENSSSCT00000038521	ENSSSCG00000021466	BMT2	18	32798290	32900764	2508.9	0.139467	0.10689	1.30477	0.191972	0.510321	Stable	0.716763	2480.86	2668.5	2254.26	2444.6	1992.22	2546.61	2620.45	2874.31	2292.3	2971.98	2451.83
ENSSSCT00000032899	ENSSSCG00000012137	BMX	X	12044386	12096039	130.03	0.256388	0.460821	0.556318	0.577993	0.851319	Stable	0.238077	131.773	200.993	149.959	71.0466	72.6092	85.1747	92.6226	71.2043	169.92	311.957	73.0643
ENSSSCT00000031467	ENSSSCG00000005180	BNC2	1	205925091	206372121	1301.41	1.19614	0.871188	1.37434	0.169335	0.477021	Stable	0.771253	0	359.221	771.219	456.299	923.499	695.413	2004.89	6354.31	935.104	1815.56	0
ENSSSCT00000044003	ENSSSCG00000005180	BNC2	1	205925091	206372121	69.1491	-1.28374	0.832999	-2.78793	0.00530467	0.0498556	Down	2.27534	0	587.298	159.697	5.00328	0	4.31264	0	0	4.32918	0	0
ENSSSCT00000018495	ENSSSCG00000016985	BNIP1	16	51126926	51140394	728.437	0.0513296	0.173551	0.295762	0.767412	0.935129	Stable	0.114972	691.031	942.956	625.155	698.458	571.798	767.65	629.062	744.491	901.552	596.241	844.414
ENSSSCT00000040315	ENSSSCG00000004582	BNIP2	1	112344228	112370404	1444.79	-0.204771	0.454064	-0.450987	0.651999	0.889535	Stable	0.185753	369.38	1265.11	1804.38	2407.58	1243.43	2175.73	725.544	2436.27	1331.22	820.985	1313.07
ENSSSCT00000065435	ENSSSCG00000004582	BNIP2	1	112344228	112370404	106.243	-0.0674588	0.712274	-0.0947148	0.924541	0.982051	Stable	0.0340737	77.8188	289.373	27.2653	28.0184	192.868	38.8138	19.2964	168.547	220.788	10.9017	94.9835
ENSSSCT00000057586	ENSSSCG00000024388	BNIP3	14	140362127	140371907	274.969	0.632517	0.314408	2.01173	0.044248	0.215412	Stable	1.35411	206.479	160.367	180.146	293.192	351.701	117.519	391.716	422.719	320.36	370.659	209.799
ENSSSCT00000040401	ENSSSCG00000009658	BNIP3L	14	10318732	10345679	1104.61	-0.262403	0.49448	-0.530699	0.595627	0.860197	Stable	0.225026	2715.36	379.891	1340.87	432.284	1131.12	1220.48	807.553	1671.95	555.218	654.943	1241.05
ENSSSCT00000058810	ENSSSCG00000001560	BNIP5	7	32035342	32054632	335.505	-0.738543	0.563099	-1.312	0.189521	0.507103	Stable	0.722344	290.523	531.705	151.907	543.356	752.186	245.821	399.435	190.179	27.0574	384.077	174.31
ENSSSCT00000043842	ENSSSCG00000025826	BOC	13	146628134	146703098	167.361	0.978942	0.82569	1.18335	0.236672	0.570063	Stable	0.625854	0	24.9459	17.5277	22.0144	29.4975	470.078	212.26	51.3753	268.409	300.217	444.648
ENSSSCT00000058998	ENSSSCG00000008735	BOD1L1	8	9197043	9254485	7746.94	0.139267	0.176435	0.789342	0.429912	0.756202	Stable	0.36662	7306.66	5066.16	7274.97	8334.47	7794.15	8639.3	9471.63	9590.95	6244.85	8329.77	7163.43
ENSSSCT00000054528	ENSSSCG00000032684	BOK	15	140171143	140184121	856.44	0.618201	0.374729	1.64965	0.0990144	0.352391	Stable	1.0043	330.989	1016.37	530.7	468.307	1234.36	503.501	999.552	1507.01	1233.82	954.322	641.922
ENSSSCT00000007305	ENSSSCG00000006667	BOLA1	4	99149254	99157186	501.457	-0.340729	0.745854	-0.457208	0.647521	0.886833	Stable	0.188746	137.999	129.006	1463.56	101.066	111.183	1478.16	135.075	960.807	90.9128	775.701	132.559
ENSSSCT00000006500	ENSSSCG00000005920	BOP1	4	475426	507138	162.294	-0.0748019	0.481652	-0.155303	0.876582	0.969164	Stable	0.0572072	100.646	127.581	99.3237	226.148	282.495	162.802	246.029	169.448	160.18	184.491	26.0944
ENSSSCT00000047222	ENSSSCG00000025120	BORA	11	45018333	45045126	1692.16	-0.670032	0.293234	-2.285	0.0223129	0.1371	Stable	1.65144	1912.27	2514.55	2256.21	2144.41	1658.67	1785.43	1129.8	574.141	1834.49	1023.09	1780.68
ENSSSCT00000039731	ENSSSCG00000032804	BORCS5	5	59970260	60072942	73.0272	-0.548159	0.438582	-1.24979	0.211375	0.537488	Stable	0.674947	64.3302	50.6046	178.198	64.042	44.2463	115.363	42.452	68.5003	28.1397	58.7017	88.7209
ENSSSCT00000063050	ENSSSCG00000032804	BORCS5	5	59970260	60072942	60.6807	0.273701	0.819591	0.33361	0.738674	0.925398	Stable	0.131547	108.946	61.2957	0	82.0538	65.8021	0	51.1354	117.172	44.3741	42.7684	93.9398
ENSSSCT00000030610	ENSSSCG00000028788	BORCS6	12	53404339	53406207	1322.62	-0.26532	0.141114	-1.88017	0.0600852	0.262127	Stable	1.22123	1756.63	1541.66	1279.52	1425.94	1181.03	1410.23	994.728	1086.09	1175.37	1239.44	1458.15
ENSSSCT00000079610	ENSSSCG00000044084	BORCS8	2	58684543	58698173	414.344	-0.256848	0.221817	-1.15792	0.246899	0.582511	Stable	0.607481	498.04	404.124	340.817	422.277	496.92	527.22	411.978	447.956	356.075	443.617	208.755
ENSSSCT00000090335	ENSSSCG00000044084	BORCS8	2	58684543	58698173	183.578	0.118543	0.530459	0.223462	0.823176	0.952679	Stable	0.0845074	124.51	262.289	315.499	101.066	122.528	129.379	25.0853	219.021	172.085	175.266	372.628
ENSSSCT00000049393	ENSSSCG00000039425	BPGM	18	14556832	14593252	1114.6	0.269393	0.153812	1.75145	0.0798691	0.310928	Stable	1.09762	1028.25	1095.48	1059.45	1179.77	945.055	803.229	1543.71	952.696	1340.96	1181.58	1130.41
ENSSSCT00000001100	ENSSSCG00000001008	BPHL	7	1882720	1909854	1472.98	-0.894682	0.313528	-2.85365	0.004322	0.0430078	Stable	2.36431	1975.56	1703.45	2276.65	1983.3	1368.23	1952.55	466.972	996.86	871.248	790.795	1817.21
ENSSSCT00000088760	ENSSSCG00000001008	BPHL	7	1882720	1909854	55.1871	-0.3984	0.413509	-0.963468	0.335313	0.676342	Stable	0.47455	50.8416	39.9135	36.0292	55.0361	153.16	39.8919	40.5224	55.8819	37.8804	47.7999	50.1012
ENSSSCT00000025172	ENSSSCG00000026605	BPI	17	41344939	41392100	3954.27	-1.38193	0.880535	-1.7473	0.0805851	0.312857	Stable	1.09375	11374	2012.07	6502.78	1386.91	6028.84	12880.8	472.761	0	2838.86	0	0
ENSSSCT00000052491	ENSSSCG00000026605	BPI	17	41344939	41392100	2587.4	0.0895012	0.863597	0.103576	0.917506	0.980385	Stable	0.0373913	31.1275	522.439	9142.65	460.302	4564.17	77.6275	4.82409	1054.54	2030.39	358.919	10214.4
ENSSSCT00000031194	ENSSSCG00000029714	BPIFB2	17	36531402	36553404	476.693	-0.917965	0.695399	-1.32227	0.186078	0.502045	Stable	0.730305	1353.01	369.2	647.552	552.362	152.026	728.836	7.71855	163.139	661.283	93.9227	514.581
ENSSSCT00000011840	ENSSSCG00000010822	BPNT1	10	9659487	9683912	707.657	-0.917203	0.639939	-1.43469	0.151375	0.448913	Stable	0.819945	1564.68	718.443	1586.26	60.0394	889.463	771.963	582.751	63.9937	851.767	227.259	467.611
ENSSSCT00000037357	ENSSSCG00000010822	BPNT1	10	9659487	9683912	231.722	-0.554337	0.844667	-0.659388	0.509646	0.811666	Stable	0.292731	1205.67	33.4988	119.773	113.074	275.688	0	486.269	10.8158	132.04	119.919	52.1888
ENSSSCT00000042178	ENSSSCG00000010822	BPNT1	10	9659487	9683912	216.021	-1.27224	0.858469	-1.51215	0.130497	0.412878	Stable	0.884401	550.957	247.321	814.065	0	352.836	24.7977	9.64819	18.0264	316.03	39.414	3.13133
ENSSSCT00000060420	ENSSSCG00000010822	BPNT1	10	9659487	9683912	156.756	-0.708458	0.867784	-0.824875	0.409442	0.741046	Stable	0.387807	479.364	17.1058	383.662	30.0197	63.5331	293.26	218.049	0	67.1023	0	172.223
ENSSSCT00000071349	ENSSSCG00000010822	BPNT1	10	9659487	9683912	50.4058	-0.462443	0.769523	-0.601817	0.547296	0.833671	Stable	0.261778	43.5785	26.3714	226.886	0	26.0939	36.6575	53.065	11.7172	32.4689	31.8666	65.7578
ENSSSCT00000039908	ENSSSCG00000033528	BPTF	12	14112718	14254790	755.701	-1.12856	0.602896	-1.87357	0.0609901	0.264853	Stable	1.21474	1856.24	649.307	720.584	1674.1	1229.82	86.2528	480.48	162.238	766.265	146.754	540.676
ENSSSCT00000043587	ENSSSCG00000033528	BPTF	12	14112718	14254790	431.377	0.0267285	0.832196	0.0321206	0.974376	0.993826	Stable	0.0112735	430.597	445.463	0	324.213	585.412	769.806	129.286	9.91452	981.642	93.9227	974.886
ENSSSCT00000046760	ENSSSCG00000033528	BPTF	12	14112718	14254790	694.396	-0.947023	0.793565	-1.19921	0.230448	0.562516	Stable	0.637427	204.404	424.081	1045.82	1306.86	955.265	1792.98	581.786	0	804.146	67.9262	455.086
ENSSSCT00000062661	ENSSSCG00000033528	BPTF	12	14112718	14254790	375.111	-0.21296	0.556886	-0.382452	0.702126	0.911607	Stable	0.153585	223.08	533.843	504.409	332.218	569.529	255.524	120.602	102.751	860.425	116.565	507.275
ENSSSCT00000017958	ENSSSCG00000016494	BRAF	18	8957991	9132553	895.787	-0.356771	0.858565	-0.423949	0.671603	0.898316	Stable	0.172888	0	1712	2343.84	1205.79	1097.08	527.22	1063.23	1904.49	0	0	0
ENSSSCT00000055445	ENSSSCG00000016494	BRAF	18	8957991	9132553	4481.87	0.198989	0.350437	0.567827	0.570152	0.847027	Stable	0.244009	6312.66	1397.68	2820.99	4243.78	4600.48	5749.83	4986.18	3564.72	4830.29	6039.56	4754.4
ENSSSCT00000008295	ENSSSCG00000007563	BRAT1	3	1905656	1918227	263.416	-0.0341078	0.349093	-0.0977026	0.922168	0.981609	Stable	0.0351897	149.412	253.736	139.248	448.294	275.688	332.073	200.682	411.002	200.225	239.838	247.375
ENSSSCT00000057335	ENSSSCG00000022101	BRCA1	12	19786020	19854668	212.94	0.23977	0.422257	0.567803	0.570169	0.847027	Stable	0.243997	210.629	281.533	183.067	65.0427	254.132	180.053	323.214	292.028	98.4889	319.505	134.647
ENSSSCT00000089712	ENSSSCG00000022101	BRCA1	12	19786020	19854668	248.015	-0.568651	0.411286	-1.38264	0.166777	0.473313	Stable	0.777865	297.786	466.845	258.047	123.081	507.13	108.894	163.054	243.356	169.92	218.873	171.179
ENSSSCT00000001637	ENSSSCG00000001471	BRD2	7	25152043	25162578	5054.92	-0.594112	0.525221	-1.1314	0.257885	0.596046	Stable	0.588574	6743.25	4888.69	7156.18	5682.73	3950.4	7973	3893.04	686.806	5815.18	7780.49	1034.38
ENSSSCT00000006321	ENSSSCG00000005749	BRD3	1	273502320	273534361	98.2665	0.00271526	0.491725	0.00552342	0.995593	0.998935	Stable	0.00191818	61.2174	55.5938	156.776	192.126	78.2818	45.2827	88.7633	162.238	89.8306	121.596	29.2257
ENSSSCT00000042641	ENSSSCG00000005749	BRD3	1	273502320	273534361	202.839	0.674976	0.853499	0.789045	0.430086	0.756255	Stable	0.366445	368.342	0	123.668	0	86.2235	232.883	580.821	147.817	392.873	166.042	132.559
ENSSSCT00000087598	ENSSSCG00000022227	BRD4	2	62250989	62345362	1109.25	0.35876	0.17957	1.99788	0.0457295	0.220252	Stable	1.3398	956.652	928.701	1081.85	1028.67	738.572	1156.87	1039.11	1590.83	1098.53	1545.53	1036.47
ENSSSCT00000028421	ENSSSCG00000021644	BRD7	6	34478012	34519663	4758.71	-0.264814	0.122359	-2.16423	0.0304467	0.169026	Stable	1.51646	5648.6	4740.44	5364.45	5441.57	4409.88	5313.17	4274.15	3428.62	4893.06	3927.14	4904.7
ENSSSCT00000015653	ENSSSCG00000014327	BRD8	2	140168636	140202247	519.154	0.368994	0.785104	0.472835	0.636331	0.881287	Stable	0.196317	0	0	0	1456.96	0	353.637	2248.03	0	1460.02	0	192.055
ENSSSCT00000026144	ENSSSCG00000014327	BRD8	2	140168636	140202247	121.315	0.249667	0.629687	0.396404	0.691807	0.907132	Stable	0.160015	34.2403	183.174	26.2916	68.0446	267.747	80.862	151.477	59.4871	40.0449	331.245	91.8522
ENSSSCT00000064100	ENSSSCG00000035118	BRD9	16	79473745	79492635	766.931	0.180202	0.327025	0.551031	0.581613	0.853216	Stable	0.235366	283.26	938.679	774.141	899.59	530.955	902.42	1247.51	680.497	787.911	716.999	674.279
ENSSSCT00000049137	ENSSSCG00000031710	BRF1	AEMK02000452.1	3315082	3381462	133.44	-0.520974	0.870446	-0.60277	0.546662	0.833476	Stable	0.262281	97.5328	296.5	18.5015	13.0085	0	588.676	1.92964	20.7304	38.9626	381.561	10.4378
ENSSSCT00000057152	ENSSSCG00000031710	BRF1	AEMK02000452.1	3315082	3381462	99.323	-0.290375	0.784966	-0.384146	0.700871	0.911102	Stable	0.154362	616.325	172.483	0	0	0	0	0	303.745	0	0	0
ENSSSCT00000087032	ENSSSCG00000031710	BRF1	AEMK02000452.1	3315082	3381462	509.4	-0.335584	0.450764	-0.744512	0.456567	0.775306	Stable	0.340496	812.428	223.088	887.097	620.407	510.534	345.011	173.667	893.208	319.277	378.207	440.473
ENSSSCT00000038384	ENSSSCG00000040833	BRF2	15	48568202	48573029	527.689	0.258652	0.201359	1.28454	0.198954	0.520276	Stable	0.701247	589.347	442.612	517.067	528.347	527.552	298.65	677.303	675.99	568.205	544.248	435.254
ENSSSCT00000052133	ENSSSCG00000037605	BRI3	3	5463675	5471391	3087.47	-0.577625	0.150586	-3.83583	0.000125143	0.00275001	Stable	3.90259	3743.6	4094.7	3685.69	3237.12	2956.56	4098.09	1782.99	2356.05	2414.6	2836.13	2756.61
ENSSSCT00000006053	ENSSSCG00000005504	BRINP1	1	259350367	259544576	83.2651	0.460479	0.274512	1.67741	0.0934626	0.340637	Stable	1.02936	84.0443	69.1358	110.035	52.0341	53.3224	56.0643	95.5171	141.507	96.3243	75.4736	82.4582
ENSSSCT00000064446	ENSSSCG00000021384	BRIP1	12	36498205	36635973	75.2309	0.0243611	0.737842	0.0330202	0.973658	0.993585	Stable	0.0115934	136.961	9.26563	18.5015	98.0643	150.891	33.423	60.7836	146.915	99.5712	72.1192	1.04378
ENSSSCT00000018322	ENSSSCG00000016827	BRIX1	16	20512280	20522181	2422.91	-0.0304984	0.117834	-0.258825	0.79577	0.944369	Stable	0.0992123	2801.48	2205.22	2179.28	2627.72	2448.29	2415.08	2396.61	2089.26	2949.26	2152.67	2387.11
ENSSSCT00000012657	ENSSSCG00000011565	BRK1	13	66315315	66324641	7866.02	-0.101491	0.101307	-1.00182	0.316433	0.658238	Stable	0.499719	8592.23	8629.86	8449.33	8542.6	6397.56	8092.67	6811.62	7900.97	7151.81	8351.57	7605.99
ENSSSCT00000014144	ENSSSCG00000012939	BRMS1	2	6046098	6053667	314.468	-0.716753	0.375875	-1.90696	0.0565263	0.252083	Stable	1.24775	424.372	409.113	383.662	327.215	207.617	561.722	144.723	181.165	397.203	108.179	314.176
ENSSSCT00000056171	ENSSSCG00000012939	BRMS1	2	6046098	6053667	157.259	-0.580575	0.35587	-1.63134	0.102819	0.360524	Stable	0.987926	155.638	258.725	156.776	300.197	120.259	126.145	105.165	222.626	100.654	89.7297	93.9398
ENSSSCT00000002179	ENSSSCG00000001947	BRMS1L	7	64083289	64123857	931.918	0.389916	0.0971004	4.01559	5.92972e-05	0.00150296	Stable	4.22697	775.075	830.343	861.779	836.549	695.46	899.186	1059.37	1243.82	963.243	1071.72	1014.55
ENSSSCT00000011855	ENSSSCG00000010836	BROX	10	11466004	11486974	93.3069	-2.01739	0.701129	-2.88868	0.00386863	0.0397859	Down	2.41244	96.4953	323.584	263.889	14.0092	39.7082	158.49	5.78891	36.0528	42.2095	3.35438	42.7948
ENSSSCT00000056725	ENSSSCG00000010836	BROX	10	11466004	11486974	102.309	-0.243761	0.784973	-0.319578	0.749288	0.929398	Stable	0.125351	587.272	0	0	0	195.137	0	0	0	0	342.986	0
ENSSSCT00000076020	ENSSSCG00000010836	BROX	10	11466004	11486974	265.726	-0.382625	0.57267	-0.668248	0.503976	0.807669	Stable	0.29759	702.444	515.312	49.6618	175.115	175.851	189.756	216.119	246.962	195.896	380.722	75.1518
ENSSSCT00000076712	ENSSSCG00000010836	BROX	10	11466004	11486974	163.39	0.458759	0.230499	1.99028	0.0465597	0.222738	Stable	1.33199	127.623	131.144	141.195	108.071	152.026	175.74	217.084	213.613	226.2	201.263	103.334
ENSSSCT00000012638	ENSSSCG00000011548	BRPF1	13	66021325	66037445	275.748	-0.701327	0.865778	-0.817933	0.413396	0.744154	Stable	0.383634	753.286	290.798	0	845.555	329.011	0	146.652	227.133	226.2	193.716	20.8755
ENSSSCT00000028565	ENSSSCG00000011548	BRPF1	13	66021325	66037445	126.527	0.480655	0.521785	0.921009	0.357046	0.697186	Stable	0.447276	97.5328	122.591	23.3703	220.144	98.7032	69.0023	123.497	202.797	125.546	261.642	46.9699
ENSSSCT00000071981	ENSSSCG00000020803	BRPF3	7	31926308	31966001	190.456	0.468966	0.611587	0.766557	0.443345	0.766523	Stable	0.353258	124.51	148.25	224.939	186.122	62.3986	199.46	425.485	401.088	14.0698	231.452	77.2394
ENSSSCT00000037062	ENSSSCG00000021042	BRWD1	13	202777305	202896509	241.879	-0.228197	0.535126	-0.426464	0.66977	0.897333	Stable	0.174074	288.448	61.2957	124.642	467.307	256.401	368.731	257.607	197.389	106.065	450.326	82.4582
ENSSSCT00000027595	ENSSSCG00000026392	BSDC1	6	88808635	88839150	81.5093	1.17684	0.784827	8.01587	NA	NA	NA	NA	0	0	0	0	0	0	0	0	0	0	896.603
ENSSSCT00000037070	ENSSSCG00000026392	BSDC1	6	88808635	88839150	273.433	-0.832378	0.543748	-1.53128	0.1257	0.404294	Stable	0.900665	295.711	860.278	141.195	79.0519	381.199	335.308	162.09	90.132	358.24	192.877	111.684
ENSSSCT00000061096	ENSSSCG00000026392	BSDC1	6	88808635	88839150	2217.97	0.137181	0.458175	0.299404	0.764632	0.934232	Stable	0.116547	2928.06	1480.36	414.823	3591.36	1915.07	2355.78	2321.35	1096.91	3121.34	2919.15	2253.51
ENSSSCT00000022931	ENSSSCG00000021173	BSPRY	1	253975973	254003162	1601.81	-1.19185	0.536841	-2.22125	0.026334	0.153077	Stable	1.57948	2556.61	2824.59	2345.79	1847.21	1714.26	1942.84	225.768	364.133	1939.47	250.74	1608.46
ENSSSCT00000085855	ENSSSCG00000028359	BST1	8	11011241	11047541	479.415	-0.42009	0.730395	-0.5757	0.564818	0.843805	Stable	0.248091	133.848	99.071	1143.2	139.091	790.76	1044.74	90.693	115.369	845.273	42.7684	828.757
ENSSSCT00000037675	ENSSSCG00000033453	BST2	2	60305283	60309697	2705.08	-1.23323	0.484637	-2.54545	0.0109138	0.0831256	Stable	1.96202	5169.24	6030.5	5415.09	3515.31	869.042	1401.61	1720.27	1086.09	1960.04	728.739	1860.01
ENSSSCT00000011455	ENSSSCG00000010467	BTAF1	14	103530787	103642266	1454.73	-1.5627	0.525911	-2.97322	0.00294691	0.0325616	Down	2.53063	3398.09	935.828	5635.16	1227.81	730.631	868.997	552.841	530.878	800.899	462.905	857.983
ENSSSCT00000029375	ENSSSCG00000010467	BTAF1	14	103530787	103642266	231.49	-0.982414	0.785031	-8.50071	NA	NA	Stable	NA	0	0	2546.39	0	0	0	0	0	0	0	0
ENSSSCT00000047194	ENSSSCG00000010467	BTAF1	14	103530787	103642266	9985.6	0.229955	0.279729	0.822062	0.411041	0.742157	Stable	0.386114	8210.4	11608.4	3518.2	10330.8	10611.2	11155.7	12172.2	9976.71	11023.2	11030.9	10203.9
ENSSSCT00000002017	ENSSSCG00000001801	BTBD1	7	51877354	51924869	3719.2	0.171361	0.208221	0.822981	0.410519	0.741988	Stable	0.386667	3344.13	2270.08	3827.86	3554.33	4502.91	3589.2	3490.71	3032.04	4356.24	3623.57	5320.12
ENSSSCT00000045648	ENSSSCG00000013395	BTBD10	2	45793554	45894591	61.1955	0.141278	0.362825	0.389381	0.696994	0.909511	Stable	0.156771	38.3906	70.5613	61.347	41.0269	100.972	37.7356	110.954	45.9673	51.9502	62.0561	52.1888
ENSSSCT00000074951	ENSSSCG00000003926	BTBD19	6	166520244	166526858	73.4873	0.941528	0.438689	2.14588	0.0318825	0.174455	Stable	1.49645	42.5409	22.095	49.6618	52.0341	77.1473	59.2988	137.004	182.067	56.2794	90.5683	39.6635
ENSSSCT00000014688	ENSSSCG00000013444	BTBD2	2	76538523	76559919	5316.09	0.20194	0.124812	1.61795	0.105673	0.366316	Stable	0.976035	5358.08	5514.47	4838.62	5242.44	4314.58	4578.95	5657.7	7043.82	4626.81	5961.57	5339.95
ENSSSCT00000056940	ENSSSCG00000020853	BTBD3	17	20865757	20878211	292.151	-0.00405273	0.785081	-0.00523418	NA	NA	Stable	NA	0	0	165.539	0	0	1595.68	0	0	0	1452.45	0
ENSSSCT00000038777	ENSSSCG00000035555	BTBD6	AEMK02000452.1	3331351	3333882	1896.12	-0.0479573	0.242136	-0.198058	0.843	0.95935	Stable	0.0741726	2066.87	1851.7	2144.22	2452.61	1182.17	1853.36	1305.4	2100.08	2258.75	1320.79	2321.36
ENSSSCT00000068038	ENSSSCG00000002461	BTBD7	7	114617508	114707095	3238.89	0.0438912	0.784212	0.0559703	0.955365	0.989333	Stable	0.0198305	2349.09	1466.11	4447.17	4957.25	4347.48	1497.56	34.7335	24.3356	4332.43	6901.64	5270.02
ENSSSCT00000085117	ENSSSCG00000002461	BTBD7	7	114617508	114707095	576.49	0.350343	0.785107	0.448154	0.654042	0.890644	Stable	0.184394	1278.3	0	0	0	800.971	0	0	0	0	1999.21	2262.9
ENSSSCT00000042983	ENSSSCG00000035196	BTBD8	4	124859279	124950271	123.839	-0.3711	0.784996	-0.500352	0.616827	0.871864	Stable	0.209836	0	449.027	0	282.185	0	312.666	0	0	0	0	318.351
ENSSSCT00000029888	ENSSSCG00000037507	BTBD9	7	33720014	34124458	4593.34	-0.00125857	0.165746	-0.00759238	0.993942	0.998915	Stable	0.00263886	5384.02	4916.49	4326.42	4326.84	4126.25	4489.46	3661.49	4074.87	6025.14	3736.78	5458.94
ENSSSCT00000046641	ENSSSCG00000008965	BTC	8	70649317	70697420	80.5523	2.05488	0.603715	3.39916	0.000675931	0.0108032	Up	3.1701	10.3758	12.8293	12.6589	20.0131	44.2463	66.8459	218.049	227.133	36.7981	191.2	45.9261
ENSSSCT00000057082	ENSSSCG00000008965	BTC	8	70649317	70697420	1362.81	0.533593	0.421425	1.26609	0.205482	0.529199	Stable	0.687227	1375.84	705.613	872.491	962.631	1802.75	987.595	2046.38	3158.23	918.869	1591.65	568.857
ENSSSCT00000063124	ENSSSCG00000008965	BTC	8	70649317	70697420	159.16	1.45474	0.55639	2.61312	0.00897207	0.0729748	Stable	2.04711	46.6913	19.9567	53.5569	113.074	113.452	141.239	339.616	525.47	123.382	201.263	73.0643
ENSSSCT00000040127	ENSSSCG00000011193	BTD	13	2840456	2959846	687.901	-0.227165	0.463417	-0.490216	0.623981	0.875936	Stable	0.204829	525.017	580.884	241.493	398.261	916.692	1781.12	810.448	366.837	782.5	503.996	659.666
ENSSSCT00000015371	ENSSSCG00000014071	BTF3	2	82660495	82668374	63.8773	0.620244	0.788991	0.784945	0.432486	0.758027	Stable	0.364028	4.15033	60.583	18.5015	169.111	18.1523	9.70344	18.3316	18.9277	6.49377	150.109	228.587
ENSSSCT00000064571	ENSSSCG00000014071	BTF3	2	82660495	82668374	1597.78	-0.130377	0.149004	-0.874988	0.38158	0.719056	Stable	0.418414	1854.16	1688.48	1559.97	1982.3	1521.39	1374.65	1510.91	1785.52	1753.32	1347.62	1197.21
ENSSSCT00000051514	ENSSSCG00000038762	BTF3L4	6	160108138	160136168	86.9682	0.498428	0.376537	1.3236	0.185636	0.501545	Stable	0.731337	60.1798	131.857	78.8747	31.0203	87.358	45.2827	78.1503	82.0201	147.192	124.951	89.7647
ENSSSCT00000054522	ENSSSCG00000038762	BTF3L4	6	160108138	160136168	584.391	-0.306154	0.882654	-0.349537	0.726686	0.920827	Stable	0.138653	0	962.2	1626.18	0	528.686	1071.69	0	760.714	124.464	675.908	678.454
ENSSSCT00000044658	ENSSSCG00000035790	BTG1	5	90815202	90817142	57.4542	1.12362	0.479427	2.34265	0.0191473	0.123439	Stable	1.71789	18.6765	49.8918	24.344	29.019	68.0712	24.7977	158.23	114.468	34.6335	62.8947	46.9699
ENSSSCT00000013145	ENSSSCG00000012014	BTG3	13	182208958	182227971	58.6545	0.552941	0.436122	1.26762	0.204935	0.528453	Stable	0.688384	15.5638	83.3907	63.2945	43.0282	54.4569	25.8758	35.6983	101.849	75.7607	84.6981	61.5827
ENSSSCT00000077168	ENSSSCG00000012014	BTG3	13	182208958	182227971	2457.48	0.924253	0.241713	3.82371	0.000131457	0.0028552	Stable	3.88122	1559.49	2176	1616.44	1681.1	1546.35	1812.39	3998.21	4569.69	2913.54	3444.11	1714.92
ENSSSCT00000025835	ENSSSCG00000026742	BTK	X	82981515	83014573	2306.81	-0.10866	0.346039	-0.31401	0.753514	0.93057	Stable	0.122909	2069.98	2004.23	1751.8	3438.26	3020.09	2048.5	3824.54	1257.34	1752.24	2950.18	1257.75
ENSSSCT00000001605	ENSSSCG00000025071	BTNL2	7	24790614	24807432	80.6093	-0.942352	0.824003	-1.1515	0.249526	0.585777	Stable	0.602884	8.30067	250.172	101.271	162.106	11.3452	140.161	143.758	9.0132	0	8.38595	52.1888
ENSSSCT00000028470	ENSSSCG00000028567	BTNL9	2	57728524	57745246	143.674	-0.454075	0.854333	-0.533751	0.593514	0.859132	Stable	0.226569	229.306	46.3281	184.041	39.0256	209.886	342.855	0	274.903	0	198.747	55.3201
ENSSSCT00000046264	ENSSSCG00000010563	BTRC	14	112398868	112588037	108.03	-0.271642	0.784981	-0.358038	0.720315	0.918518	Stable	0.142478	669.241	28.5096	0	0	147.488	0	0	0	343.088	0	0
ENSSSCT00000049083	ENSSSCG00000010563	BTRC	14	112398868	112588037	382.284	0.270401	0.785093	0.34395	0.730884	0.92241	Stable	0.136151	544.731	0	0	0	575.201	459.296	0	1437.61	0	1188.29	0
ENSSSCT00000055250	ENSSSCG00000010563	BTRC	14	112398868	112588037	126.067	0.300613	0.371682	0.808766	0.41865	0.748327	Stable	0.378149	76.7812	95.5072	130.484	111.073	179.254	88.4091	105.165	122.58	108.23	286.8	82.4582
ENSSSCT00000091440	ENSSSCG00000010563	BTRC	14	112398868	112588037	47.5298	0.759266	0.72015	1.05301	0.292337	0.633474	Stable	0.534116	29.0523	39.9135	83.7435	26.0171	3.40356	17.2506	25.0853	9.0132	16.2344	210.487	62.6265
ENSSSCT00000025163	ENSSSCG00000030469	BUB1	3	45585226	45624543	2692.58	-0.510702	0.324378	-1.57443	0.115388	0.385977	Stable	0.937841	2975.79	4095.41	3418.88	3306.17	2564.01	2415.08	2516.25	745.392	3050.99	1969.02	2561.42
ENSSSCT00000031444	ENSSSCG00000004782	BUB1B	1	131092958	131143794	2193.33	-0.631612	0.333643	-1.89312	0.0583416	0.257097	Stable	1.23402	3249.71	1803.95	3659.4	1690.11	3315.07	2062.52	2099.45	699.425	1624.53	2154.35	1768.16
ENSSSCT00000063679	ENSSSCG00000004782	BUB1B	1	131092958	131143794	535.946	0.199527	0.882591	0.225504	0.821587	0.952314	Stable	0.0853465	0	875.246	0	882.579	494.65	541.236	304.883	0	1619.11	173.589	1004.11
ENSSSCT00000016431	ENSSSCG00000015065	BUD13	9	44078195	44165249	66.7365	0.695545	0.491269	1.41572	0.156858	0.457927	Stable	0.804494	62.255	9.26563	55.5044	55.0361	62.3986	60.377	95.5171	116.27	135.287	35.221	46.9699
ENSSSCT00000008352	ENSSSCG00000007623	BUD31	3	6355244	6361207	3692.68	-0.169826	0.144607	-1.17439	0.240238	0.574207	Stable	0.619358	4368.23	4340.59	3786.96	4305.82	2894.16	3644.18	2953.31	3354.71	4006.66	3085.19	3879.71
ENSSSCT00000031143	ENSSSCG00000026752	BYSL	7	37074515	37088533	1030.37	-0.0326636	0.285166	-0.114542	0.908808	0.978248	Stable	0.0415277	849.781	985.72	1280.5	891.585	1282.01	957.406	1309.26	558.819	1585.56	708.613	924.785
ENSSSCT00000017522	ENSSSCG00000016094	BZW1	15	104525451	104543783	15726.7	0.0154273	0.117989	0.130753	0.89597	0.975248	Stable	0.0477063	14514.8	20120.7	14956	13626.9	14262	16416.1	15746.8	14107.5	17110	15816.7	16316.3
ENSSSCT00000030703	ENSSSCG00000023118	BZW2	9	85886158	85947410	5385.72	-0.158471	0.231705	-0.683936	0.494015	0.801248	Stable	0.30626	6631.2	7709.72	5307.98	5175.39	4045.7	5074.9	4382.21	4393.94	6290.3	3500.3	6731.31
ENSSSCT00000042466	ENSSSCG00000023118	BZW2	9	85886158	85947410	1789.99	0.0816587	0.244352	0.334187	0.738239	0.925261	Stable	0.131803	2009.8	1253	1612.55	1777.17	1892.38	1912.66	1673.96	2204.63	2046.62	945.097	2362.06
ENSSSCT00000058306	ENSSSCG00000023118	BZW2	9	85886158	85947410	486.903	-0.674876	0.772824	-0.875418	0.381347	0.718949	Stable	0.41868	249.02	1002.83	483.96	557.366	232.576	1185.98	260.501	0	627.732	604.627	151.347
ENSSSCT00000015985	ENSSSCG00000014634	C11orf42	9	3463555	3469790	103.244	0.0522667	0.248406	0.210414	0.833344	0.956215	Stable	0.0791756	71.5933	78.4015	125.615	68.0446	145.218	120.754	87.7985	107.257	108.23	104.824	117.947
ENSSSCT00000016400	ENSSSCG00000015035	C11orf52	9	39647797	39655223	205.863	-0.964362	0.434261	-2.22084	0.0263615	0.153126	Stable	1.57903	430.597	300.064	221.044	173.114	179.254	304.041	62.7132	63.0924	143.945	100.631	285.994
ENSSSCT00000016307	ENSSSCG00000014948	C11orf54	9	26170413	26187619	316.415	1.31678	0.779054	1.68752	0.0915033	0.336839	Stable	1.03856	213.742	0	186.962	172.113	100.972	224.257	126.391	539.891	121.217	1502.76	292.257
ENSSSCT00000016372	ENSSSCG00000015008	C11orf65	9	36776897	36849710	67.6165	0.275209	0.320614	0.85833	0.39071	0.726414	Stable	0.408145	40.4658	104.773	49.6618	73.0479	65.8021	34.5011	79.1151	98.2439	76.843	58.7017	62.6265
ENSSSCT00000014173	ENSSSCG00000012966	C11orf68	2	6411833	6414280	1425.33	0.330581	0.106655	3.09952	0.00193835	0.024061	Stable	2.71257	1446.39	1357.06	1242.52	1221.8	1213.94	1170.88	1466.52	1684.57	1326.89	1773.63	1774.42
ENSSSCT00000026427	ENSSSCG00000029902	C11orf80	2	5593245	5697799	50.0623	-1.94068	0.761497	-2.56797	0.0102295	0.0795634	Stable	1.99015	104.796	86.9544	55.5044	169.111	60.1295	7.54712	0	4.5066	44.3741	4.19298	13.5691
ENSSSCT00000038402	ENSSSCG00000029902	C11orf80	2	5593245	5697799	122.22	-0.663555	0.617741	-1.07471	0.282503	0.623459	Stable	0.548977	135.923	151.101	226.886	3.00197	215.559	171.427	94.5522	66.6977	110.394	47.7999	121.078
ENSSSCT00000057858	ENSSSCG00000040729	C11orf86	2	5467059	5469209	2234.11	-1.02766	0.498893	-2.0605	0.039351	0.200716	Stable	1.40504	4518.68	2638.57	3336.11	1947.28	2075.04	3270.06	318.39	1438.51	2352.91	408.396	2271.25
ENSSSCT00000062111	ENSSSCG00000036943	C11orf87	9	37613308	37620660	80.6066	1.49198	0.612769	2.43235	0.0150013	0.103943	Stable	1.82387	53.9543	49.1791	43.8193	0	37.4391	50.6735	164.984	168.547	115.806	94.7613	107.509
ENSSSCT00000056417	ENSSSCG00000024329	C12orf43	14	40886053	40899037	1339.96	-0.127046	0.105981	-1.19876	0.23062	0.562756	Stable	0.637103	1147.57	1530.97	1330.16	1437.94	1376.17	1536.38	1299.61	1201.46	1295.51	1124.56	1459.2
ENSSSCT00000037991	ENSSSCG00000040186	C12orf57	5	63779513	63781517	2409.81	-0.0736867	0.140381	-0.524903	0.599651	0.862431	Stable	0.222102	2522.37	2553.04	2868.7	2113.39	1921.88	2816.15	2221.98	2020.76	2471.96	2764.01	2233.68
ENSSSCT00000057137	ENSSSCG00000040422	C12orf76	14	40943927	40950879	351.517	0.115371	0.311243	0.37068	0.710876	0.915064	Stable	0.148206	203.366	174.621	557.965	378.248	350.567	365.496	412.942	429.028	252.175	379.045	363.234
ENSSSCT00000002277	ENSSSCG00000002035	C14orf119	7	75947769	75950956	356.606	0.000139554	0.262313	0.000533145	0.999575	0.999915	Stable	0.000184783	256.283	457.58	217.149	509.334	333.549	365.496	337.687	281.212	314.948	491.417	358.015
ENSSSCT00000063573	ENSSSCG00000031452	C14orf93	7	76045686	76058891	7498.02	-0.262392	0.223007	-1.17661	0.239351	0.573177	Stable	0.620965	8367.07	11962.6	7769.64	7430.87	6098.04	7096.45	5278.52	5730.59	8843.44	5622.78	8278.18
ENSSSCT00000091342	ENSSSCG00000001885	C15orf39	7	58381034	58386366	171.042	0.667864	0.460903	1.44883	0.147384	0.442848	Stable	0.831549	67.4429	86.2416	274.601	136.089	110.048	118.598	82.0096	247.863	169.92	431.038	157.61
ENSSSCT00000026762	ENSSSCG00000030131	C15orf40	7	51929373	51935723	977.923	0.158857	0.122175	1.30024	0.193518	0.512613	Stable	0.713279	852.894	863.842	964.024	1122.74	937.113	830.183	868.337	1085.19	1228.41	971.093	1033.34
ENSSSCT00000005466	ENSSSCG00000004954	C15orf61	1	165436814	165441736	185.521	-0.189598	0.193643	-0.979096	0.327532	0.669368	Stable	0.484746	264.584	226.652	197.674	176.116	136.142	177.896	156.301	151.422	209.965	185.33	158.654
ENSSSCT00000039651	ENSSSCG00000032022	C15orf62	1	130554978	130559597	3361.23	-0.446495	0.182426	-2.44754	0.0143835	0.101204	Stable	1.84214	3763.31	4294.98	3850.25	3904.56	3536.3	3621.54	2208.47	2180.29	3369.19	2334.65	3909.98
ENSSSCT00000062760	ENSSSCG00000035388	C16orf46	6	7189556	7207357	71.9412	-0.13101	0.222036	-0.590023	0.555175	0.838285	Stable	0.25557	75.7436	95.5072	71.0846	90.0591	55.5915	60.377	59.8188	70.303	68.1846	52.8315	91.8522
ENSSSCT00000077133	ENSSSCG00000059578	C16orf74	6	3166929	3217327	1790.74	0.0772827	0.250945	0.307968	0.758107	0.932178	Stable	0.12027	1578.16	1270.82	1787.83	2016.32	2666.12	1157.94	2456.43	1532.24	1637.51	1522.89	2071.89
ENSSSCT00000026506	ENSSSCG00000022333	C16orf87	6	37784694	37817195	57.5885	-0.196607	0.717844	-0.273981	0.784099	0.941153	Stable	0.105629	95.4577	61.2957	111.983	32.021	71.4747	0	50.1706	22.533	111.476	56.1859	20.8755
ENSSSCT00000051277	ENSSSCG00000022333	C16orf87	6	37784694	37817195	773.488	0.0164546	0.199229	0.0825927	0.934175	0.983782	Stable	0.0295716	838.367	620.084	723.505	1056.69	752.186	626.411	1014.99	640.839	614.744	876.332	744.212
ENSSSCT00000031769	ENSSSCG00000025072	C16orf89	3	37346532	37365357	78.5045	-1.26107	0.599862	-2.1037	0.0354049	0.187002	Stable	1.45094	174.314	154.665	59.3995	118.077	70.3402	85.1747	17.3667	14.4211	42.2095	7.54736	120.034
ENSSSCT00000018961	ENSSSCG00000017417	C17orf113	12	20701298	20706097	57.9013	-0.213732	0.320532	-0.666805	0.504897	0.808308	Stable	0.296797	88.1946	58.4447	29.2129	66.0433	68.0712	61.4551	33.7687	65.7964	75.7607	45.2842	44.8823
ENSSSCT00000019511	ENSSSCG00000017928	C17orf49	12	52418984	52421935	51.3656	1.92894	0.725926	2.65276	0.00798362	0.0669021	Stable	2.0978	4.15033	1.42548	6.81633	36.0236	51.0534	2.15632	53.065	55.8819	191.566	110.695	52.1888
ENSSSCT00000019300	ENSSSCG00000017733	C17orf75	12	42611777	42625289	441.491	-0.45853	0.849257	-0.54208	0.587764	0.856767	Stable	0.230797	36.3154	150.388	308.682	239.157	2247.48	244.742	201.647	0	23.8105	805.052	599.127
ENSSSCT00000058186	ENSSSCG00000017733	C17orf75	12	42611777	42625289	77.2669	2.38449	0.820391	2.91417	0.0035664	0.0374741	Up	2.44777	0	21.3822	22.3965	29.019	0	8.62528	52.1002	527.272	28.1397	109.856	51.145
ENSSSCT00000019261	ENSSSCG00000017696	C17orf78	12	38841849	38855036	229.657	-1.02503	0.537085	-1.90923	0.0562329	0.251468	Stable	1.25001	387.019	295.075	319.394	265.174	262.074	305.119	24.1205	74.8096	167.756	56.1859	369.496
ENSSSCT00000054865	ENSSSCG00000030002	C18orf21	6	119735712	119745317	464.783	-0.204965	0.454905	-0.450571	0.652299	0.889625	Stable	0.185553	484.551	851.725	430.403	633.415	338.087	242.586	179.456	977.933	268.409	352.21	353.84
ENSSSCT00000066182	ENSSSCG00000034415	C18orf32	1	99034992	99043165	1861.47	-0.15829	0.232381	-0.681164	0.495767	0.802466	Stable	0.304722	2406.16	2535.22	1758.61	1491.98	1597.4	1941.77	1212.78	1482.67	2264.16	1494.38	2291.09
ENSSSCT00000054889	ENSSSCG00000004531	C18orf54	1	103861246	103887284	139.553	1.29734	0.574047	2.25867	0.023904	0.143763	Stable	1.62153	79.8939	54.1683	67.1896	36.0236	170.178	56.0643	320.32	510.147	108.23	71.2806	61.5827
ENSSSCT00000074203	ENSSSCG00000022265	C19orf25	2	76998982	77003326	2257.28	-0.462587	0.175775	-2.63169	0.00849617	0.0700334	Stable	2.07078	3277.73	2665.65	2566.84	2549.67	1854.94	2575.73	1639.23	1717.92	2120.22	1513.66	2348.49
ENSSSCT00000014887	ENSSSCG00000013632	C19orf38	2	69585883	69600756	162.157	0.326832	0.39297	0.831644	0.40561	0.738097	Stable	0.391892	127.623	174.621	172.356	158.104	111.183	122.91	234.451	134.297	84.4191	369.821	93.9398
ENSSSCT00000059218	ENSSSCG00000013859	C19orf44	2	61081452	61105091	146.794	0.781452	0.313041	2.49625	0.0125513	0.0922133	Stable	1.90131	75.7436	79.827	119.773	71.0466	164.505	146.63	159.195	280.311	133.122	160.172	224.412
ENSSSCT00000048686	ENSSSCG00000027016	C19orf47	6	48616681	48645305	183.731	-0.0119201	0.301735	-0.0395037	0.968489	0.992018	Stable	0.0139054	103.758	198.855	194.752	220.144	241.653	147.708	174.632	250.567	91.9951	177.782	219.193
ENSSSCT00000015031	ENSSSCG00000013757	C19orf53	2	65342498	65346439	2665.23	0.0531722	0.189813	0.28013	0.779378	0.939478	Stable	0.108252	2651.03	3381.24	1969.92	2821.85	2436.95	2457.13	2411.08	2322.7	3803.19	2273.43	2788.97
ENSSSCT00000015044	ENSSSCG00000013769	C19orf67	2	65100755	65104628	49.2467	-0.047946	0.258597	-0.185399	0.852916	0.962382	Stable	0.0690937	41.5033	38.488	58.4257	60.0394	45.3808	57.1425	53.065	59.4871	28.1397	60.3789	39.6635
ENSSSCT00000022625	ENSSSCG00000027882	C1orf115	10	10115923	10127714	5910.32	-0.533035	0.281534	-1.89334	0.0583123	0.257054	Stable	1.23424	7255.82	7463.82	7185.39	5278.46	5719.11	8500.22	2344.51	4366	5617.12	3839.93	7443.16
ENSSSCT00000064972	ENSSSCG00000038888	C1orf122	6	93833760	93834916	143.881	0.609008	0.758018	0.802488	0.42227	0.751287	Stable	0.374409	113.097	144.686	146.064	235.154	3.40356	2.15632	221.908	372.245	111.476	35.221	197.273
ENSSSCT00000011142	ENSSSCG00000010176	C1orf131	14	59240514	59258838	224.436	0.0918605	0.750171	0.122429	0.902559	0.977097	Stable	0.0445244	340.327	395.571	126.589	152.1	73.7438	207.007	0	207.304	393.956	391.624	180.573
ENSSSCT00000043972	ENSSSCG00000031102	C1orf174	6	65323756	65333886	1018.96	-0.0485412	0.158535	-0.306184	0.759464	0.932576	Stable	0.119493	1194.26	1067.69	979.604	1245.82	711.344	1008.08	891.493	984.242	1024.93	921.616	1179.47
ENSSSCT00000058472	ENSSSCG00000010181	C1orf198	14	59515877	59552288	2871.86	0.305517	0.814608	0.374652	0.70792	0.914243	Stable	0.150016	1246.14	0	3664.27	4879.2	3943.59	1093.25	1188.66	1162.7	4579.19	4803.47	5029.95
ENSSSCT00000004370	ENSSSCG00000003951	C1orf210	6	167960095	167963583	361.206	-1.22632	0.548098	-2.23851	0.0251876	0.149043	Stable	1.59881	463.8	604.404	515.12	454.298	335.818	633.958	119.638	164.942	14.0698	254.933	412.291
ENSSSCT00000059732	ENSSSCG00000037600	C1orf216	6	91885880	91890492	228.304	0.419911	0.195119	2.15209	0.0313906	0.17272	Stable	1.5032	201.291	171.771	203.516	144.095	260.939	204.85	283.657	325.377	255.422	272.544	187.88
ENSSSCT00000015282	ENSSSCG00000013991	C1orf35	2	51239018	51241337	1176.07	0.0662415	0.230921	0.28686	0.77422	0.937568	Stable	0.111136	1480.63	650.732	924.1	1177.77	1370.5	1303.5	1252.33	1305.11	1460.02	1046.57	965.492
ENSSSCT00000007179	ENSSSCG00000006554	C1orf43	4	95519992	95530846	2672.64	-0.0515692	0.437289	-0.117928	0.906125	0.977957	Stable	0.0428119	4331.91	3724.07	1046.79	3004.97	848.621	3357.39	2604.05	2612.93	3996.92	1535.47	2335.97
ENSSSCT00000037652	ENSSSCG00000006554	C1orf43	4	95519992	95530846	575.612	0.23078	0.788139	0.292629	0.769806	0.936023	Stable	0.113619	1334.33	162.505	206.437	0	389.14	1013.47	247.958	886.899	868.001	709.452	513.537
ENSSSCT00000058577	ENSSSCG00000032380	C1orf53	10	20732774	20737947	128.122	-0.251706	0.294135	-0.855733	0.392145	0.727439	Stable	0.406553	178.464	139.697	83.7435	179.117	147.488	102.425	88.7633	80.2175	94.1597	157.656	157.61
ENSSSCT00000017007	ENSSSCG00000015613	C1orf74	9	133187742	133193416	217.793	0.179697	0.758187	0.23691	0.812727	0.94978	Stable	0.0900555	0	363.498	206.437	331.217	238.249	69.0023	343.475	262.284	258.669	280.091	42.7948
ENSSSCT00000076718	ENSSSCG00000015613	C1orf74	9	133187742	133193416	100.845	1.69834	0.515438	3.29272	0.000992227	0.0144281	Up	3.00339	36.3154	33.4988	47.7143	38.0249	105.51	12.9379	204.542	266.791	126.629	190.361	46.9699
ENSSSCT00000085653	ENSSSCG00000015613	C1orf74	9	133187742	133193416	415.121	1.00436	0.538652	1.86397	0.0623266	0.268081	Stable	1.20533	48.7664	302.915	261.942	220.144	434.521	355.793	1151.99	346.107	938.35	240.677	265.119
ENSSSCT00000064269	ENSSSCG00000033512	C1QB	6	80601665	80607471	12253.9	-0.513046	0.24076	-2.13096	0.0330928	0.178854	Stable	1.48027	15670.6	16049.5	12658.9	13617.9	10798.4	16519.6	6670.76	10577.9	7289.26	15648.2	9291.69
ENSSSCT00000074878	ENSSSCG00000033512	C1QB	6	80601665	80607471	459.671	-0.502559	0.293337	-1.71323	0.0866709	0.325992	Stable	1.06213	466.913	519.588	602.759	446.293	359.643	801.073	253.747	528.174	233.776	490.578	353.84
ENSSSCT00000088595	ENSSSCG00000035048	C1QBP	12	51548415	51555689	6595.52	-0.066074	0.234549	-0.281705	0.77817	0.939224	Stable	0.108926	5839.52	9103.84	6182.41	6390.19	6290.91	6601.58	5682.78	4880.65	10141.1	4556.09	6881.61
ENSSSCT00000065650	ENSSSCG00000038706	C1QC	6	80592473	80597452	29542.7	-0.678998	0.295508	-2.29777	0.0215749	0.133784	Stable	1.66605	40961.7	48306	32787.5	31533.7	22688.1	38468.8	12877.4	21631.7	17095.9	37587.5	21031
ENSSSCT00000017117	ENSSSCG00000015717	C1QL2	15	24674861	24677094	57.1363	2.47275	0.742919	3.32014	0.000899738	0.0134391	Up	3.04588	0	20.6695	6.81633	15.0098	6.80712	22.6414	167.878	184.771	4.32918	148.431	51.145
ENSSSCT00000012087	ENSSSCG00000011043	C1QL3	10	45359461	45368803	144.252	1.70224	0.551921	3.08164	0.0020586	0.0250547	Up	2.68643	42.5409	123.304	38.9505	96.063	55.5915	26.954	140.864	595.773	137.452	66.249	263.031
ENSSSCT00000000210	ENSSSCG00000000197	C1QL4	5	15308210	15311915	294.436	1.29355	0.377894	3.42249	0.000620512	0.0101334	Up	3.20725	197.141	258.725	135.353	184.121	152.026	104.582	465.043	868.873	347.417	313.635	211.886
ENSSSCT00000058660	ENSSSCG00000035511	C1QTNF1	12	3161360	3170076	109.2	1.94977	0.848731	2.30818	0.0209893	0.131301	Stable	1.678	0	0.712741	18.5015	113.074	10.2107	7.54712	518.108	46.8687	24.8928	426.845	34.4446
ENSSSCT00000055795	ENSSSCG00000035993	C1QTNF2	16	63167184	63189815	655.465	0.483439	0.254736	1.89778	0.0577248	0.255336	Stable	1.23864	651.602	713.453	464.484	463.304	560.453	463.609	469.867	1240.22	732.714	731.255	719.161
ENSSSCT00000018316	ENSSSCG00000016823	C1QTNF3	16	20032980	20060164	2320.65	0.344748	0.221411	1.55704	0.11946	0.39354	Stable	0.922777	2732.99	2293.6	1674.87	1632.07	1997.89	2046.35	2588.61	3857.65	1786.87	2410.12	2506.1
ENSSSCT00000065130	ENSSSCG00000008737	C1QTNF7	8	10738389	10756411	169.03	1.74123	0.660704	2.63237	0.00847909	0.0699848	Stable	2.07165	88.1946	14.9676	12.6589	133.087	115.721	44.2046	365.666	313.659	358.24	394.14	18.788
ENSSSCT00000000732	ENSSSCG00000033913	C1RL	5	63627313	63640057	326.844	0.564952	0.486027	1.16223	0.245142	0.580499	Stable	0.610582	286.373	265.14	384.636	433.284	49.9189	159.568	300.059	782.346	251.093	348.856	334.008
ENSSSCT00000001563	ENSSSCG00000001422	C2	7	23995982	24033930	3444.6	0.260137	0.529386	0.491354	0.623176	0.875473	Stable	0.205389	1575.05	2051.27	3610.71	5198.41	4850.07	1490.02	5554.46	6172.24	2232.78	4546.03	609.565
ENSSSCT00000001564	ENSSSCG00000001422	C2	7	23995982	24033930	594.426	-0.0730012	0.785109	-0.0935026	NA	NA	Stable	NA	0	0	0	0	3867.58	0	0	0	2671.11	0	0
ENSSSCT00000090014	ENSSSCG00000001422	C2	7	23995982	24033930	64.0229	1.13813	0.784753	2.42242	NA	NA	NA	NA	0	5.70193	0	0	0	0	0	0	0	698.55	0
ENSSSCT00000007871	ENSSSCG00000007192	C20orf202	17	34082705	34086154	79.798	-0.858254	0.704349	-1.22045	0.222293	0.551502	Stable	0.653075	175.352	199.567	74.0059	62.0407	39.7082	77.6275	4.82409	12.6185	113.641	6.70876	111.684
ENSSSCT00000053190	ENSSSCG00000033025	C21orf91	13	182374587	182409289	488.206	-0.557888	0.785097	-0.802674	NA	NA	Stable	NA	0	0	0	0	4605.01	0	0	0	0	332.084	433.167
ENSSSCT00000075909	ENSSSCG00000033025	C21orf91	13	182374587	182409289	129.027	1.68502	0.871459	2.17058	0.0299628	0.16722	Stable	1.52342	0	69.8486	0	0	0	0	27.0149	430.831	199.142	493.094	199.361
ENSSSCT00000037611	ENSSSCG00000040740	C22orf39	14	51106991	51112359	725.644	0.0715311	0.382797	0.186868	0.851764	0.962101	Stable	0.0696807	916.186	744.814	183.067	1021.67	618.313	766.572	981.221	842.734	480.539	814.276	612.696
ENSSSCT00000030786	ENSSSCG00000025821	C2CD2	13	205246716	205313717	2715.7	0.906162	0.191234	4.73848	2.15329e-06	8.71849e-05	Stable	5.6669	1713.05	1963.6	1739.14	1700.12	2208.91	2283.54	3465.63	5451.19	3315.07	3184.99	2847.42
ENSSSCT00000067423	ENSSSCG00000025821	C2CD2	13	205246716	205313717	676.102	-0.26218	0.233848	-1.12115	0.262223	0.601589	Stable	0.581329	497.002	782.589	687.476	933.612	832.737	660.912	879.915	521.864	443.741	699.389	497.881
ENSSSCT00000084538	ENSSSCG00000014835	C2CD3	9	8393612	8512848	2672.9	-0.268482	0.132686	-2.02343	0.0430286	0.212133	Stable	1.36624	2772.42	3304.27	3540.6	2799.84	2358.67	2608.07	2453.53	2225.36	2740.37	2082.23	2516.54
ENSSSCT00000061175	ENSSSCG00000000570	C2CD5	5	51040514	51132288	156.063	0.906572	0.785001	1.36725	NA	NA	Stable	NA	0	0	0	0	122.528	0	0	0	0	1594.17	0
ENSSSCT00000064561	ENSSSCG00000000570	C2CD5	5	51040514	51132288	99.2096	0.124956	0.539813	0.231507	0.816921	0.95114	Stable	0.0878201	44.6161	64.8594	64.2683	118.077	46.5153	230.726	191.034	25.237	126.629	103.147	76.1956
ENSSSCT00000009124	ENSSSCG00000008332	C2orf42	3	72289635	72320368	400.295	-0.366825	0.679061	-0.54046	0.58888	0.85728	Stable	0.229973	1180.77	214.535	139.248	562.369	527.552	108.894	62.7132	491.22	597.427	483.031	35.4884
ENSSSCT00000079494	ENSSSCG00000035390	C2orf49	3	49454562	49465447	630.13	0.244583	0.352872	0.693112	0.488239	0.796692	Stable	0.311367	558.22	463.281	478.117	833.547	512.803	629.646	1098.93	995.959	308.454	668.361	384.109
ENSSSCT00000028572	ENSSSCG00000028287	C2orf68	3	59156669	59163170	1347.96	-0.0991945	0.464146	-0.213715	0.830769	0.955286	Stable	0.0805197	733.571	729.846	1048.74	2710.78	2081.84	1055.52	715.896	1923.42	474.046	1675.51	1678.39
ENSSSCT00000074170	ENSSSCG00000016086	C2orf69	15	103542938	103560941	3314.5	-0.125149	0.0710672	-1.761	0.0782392	0.307082	Stable	1.10658	3574.47	3682.73	3273.79	3683.42	3109.72	3341.22	3204.16	3137.5	3097.53	2899.02	3455.94
ENSSSCT00000017718	ENSSSCG00000016270	C2orf72	15	131787212	131795361	911.99	-1.5935	0.569696	-2.7998	0.00511336	0.0483893	Down	2.29129	1480.63	1865.24	1100.35	1308.86	997.243	1350.93	59.8188	151.422	922.116	128.305	666.972
ENSSSCT00000057987	ENSSSCG00000015718	C2orf76	15	24835391	24895338	330.37	-0.415132	0.128443	-3.23197	0.0012294	0.0170455	Stable	2.91031	456.537	357.796	400.216	362.238	324.473	336.386	242.17	279.409	320.36	301.894	252.594
ENSSSCT00000078171	ENSSSCG00000033941	C2orf88	15	94478021	94791775	301.867	-0.158616	0.241149	-0.657751	0.510698	0.812368	Stable	0.291836	376.643	310.755	263.889	273.179	393.678	284.634	152.441	327.179	339.841	246.547	351.752
ENSSSCT00000014800	ENSSSCG00000013551	C3	2	72431212	72472228	42654.6	-0.262514	0.863249	-0.307713	0.758301	0.932256	Stable	0.120159	57895.1	81635.2	66108.7	51380.7	0	51184.6	26688.8	56968.9	0	0	77338.5
ENSSSCT00000073360	ENSSSCG00000013551	C3	2	72431212	72472228	26814.8	-0.0839605	0.835247	-0.1009	0.91963	0.981038	Stable	0.036387	1.03758	0.712741	76380.9	53404	0	43637.5	29372.9	72352.6	0	19811.8	1.04378
ENSSSCT00000087663	ENSSSCG00000013551	C3	2	72431212	72472228	12792.9	0.114568	0.785135	0.145316	0.884462	0.971666	Stable	0.0533211	0	0	0	0	66513.5	0	0	0	34634.5	39574.2	0
ENSSSCT00000087825	ENSSSCG00000013551	C3	2	72431212	72472228	48946.8	-0.295917	0.862687	-0.347896	0.727918	0.921352	Stable	0.137917	48912.7	65310.6	0	93210.1	70504.7	83252.3	55473.2	0	55635.4	66115.7	0
ENSSSCT00000063015	ENSSSCG00000037433	C3orf18	13	33036900	33045596	185.397	-0.0115186	0.306239	-0.037612	0.969997	0.992409	Stable	0.0132296	237.607	290.085	166.513	152.1	120.259	148.786	129.286	176.659	270.574	128.305	219.193
ENSSSCT00000039968	ENSSSCG00000034645	C3orf38	13	167789645	167803754	696.547	-0.435145	0.359183	-1.2115	0.225704	0.556311	Stable	0.646462	1557.41	736.974	405.085	774.508	645.542	645.818	705.283	657.062	459.976	758.09	316.264
ENSSSCT00000059044	ENSSSCG00000034645	C3orf38	13	167789645	167803754	7587.26	-0.341811	0.255925	-1.33559	0.181682	0.495647	Stable	0.740688	8852.66	11264.2	5552.39	8307.45	6305.66	10172.4	7138.69	9240.34	7034.92	4377.47	5213.66
ENSSSCT00000061777	ENSSSCG00000033637	C3orf52	13	147647080	147680114	1614.02	-1.14922	0.499738	-2.3004	0.0214253	0.133239	Stable	1.66907	2502.65	2309.28	2558.07	2320.52	1352.35	2128.29	252.783	948.189	1513.05	202.101	1666.91
ENSSSCT00000052369	ENSSSCG00000038724	C3orf70	13	122958347	123058655	3904.56	0.716138	0.175092	4.09005	4.31288e-05	0.00115432	Stable	4.36523	2764.12	3356.3	2558.07	3024.98	3166.44	3208.61	4446.85	7222.28	3948.22	5033.25	4221.03
ENSSSCT00000047657	ENSSSCG00000035935	C3orf80	13	99925375	99928684	767.157	2.14756	0.379714	5.65445	1.56351e-08	1.00497e-06	Up	7.8059	224.118	253.023	329.131	297.195	358.508	231.804	998.587	803.978	1687.3	2685.18	569.901
ENSSSCT00000001570	ENSSSCG00000001427	C4A	7	24068019	24083061	860.986	0.887598	0.858329	1.03199	0.302076	0.644126	Stable	0.519884	64.3302	1021.36	96.4024	1230.81	500.323	0	336.722	631.826	58.444	5308.31	222.324
ENSSSCT00000079853	ENSSSCG00000001427	C4A	7	24068019	24083061	223.737	1.09266	0.879173	1.26356	0.206386	0.530467	Stable	0.685319	0	2.13822	94.4549	0	342.625	2.15632	187.175	540.792	150.439	1141.33	0
ENSSSCT00000017061	ENSSSCG00000054337	C4BPA	9	67815340	67827407	451.919	-0.172617	0.823788	-0.209714	0.833891	0.956333	Stable	0.0788907	387.019	2012.07	275.575	83.0545	133.873	34.5011	483.374	234.343	2.16459	1264.6	60.539
ENSSSCT00000017059	ENSSSCG00000015661	C4BPB	9	67716283	67725783	604.845	-1.83159	0.809538	-2.29835	0.0215421	0.133662	Stable	1.66671	661.978	3031.29	290.181	349.229	322.204	1222.63	0	100.948	230.529	18.4491	425.86
ENSSSCT00000057118	ENSSSCG00000015661	C4BPB	9	67716283	67725783	141.791	-1.02892	0.412279	-2.4957	0.0125709	0.0922421	Stable	1.90063	237.607	228.077	124.642	128.084	176.985	225.336	57.8891	58.5858	204.554	46.9613	70.9767
ENSSSCT00000046872	ENSSSCG00000009181	C4orf17	8	120918344	120990184	49.9616	-0.429351	0.281543	-1.52487	0.127292	0.407536	Stable	0.895198	61.2174	50.6046	39.9242	42.0276	48.7843	98.1126	35.6983	43.2634	50.8679	39.414	39.6635
ENSSSCT00000064121	ENSSSCG00000009181	C4orf17	8	120918344	120990184	98.0679	-0.282021	0.282936	-0.996751	0.318885	0.660789	Stable	0.496365	78.8563	60.583	131.458	95.0624	161.102	115.363	84.9041	78.4149	67.1023	114.049	91.8522
ENSSSCT00000009596	ENSSSCG00000008771	C4orf19	8	29013082	29103160	580.756	-0.185619	0.630842	-0.294286	0.768539	0.935699	Stable	0.114334	348.628	523.864	1872.54	204.134	428.848	343.933	264.36	155.027	734.879	167.719	1344.38
ENSSSCT00000075012	ENSSSCG00000031773	C4orf3	8	104494290	104497289	1525	-0.821529	0.597039	-1.37682	0.168568	0.475707	Stable	0.773225	3292.25	1597.96	369.056	490.322	2371.15	3590.27	289.446	845.438	2326.94	913.23	688.892
ENSSSCT00000051965	ENSSSCG00000032190	C4orf36	8	131969291	131976753	157.955	1.32698	0.486907	2.72435	0.0064429	0.0569615	Stable	2.19092	104.796	75.5505	54.5307	107.07	124.797	64.6896	301.023	578.648	95.242	113.21	117.947
ENSSSCT00000030831	ENSSSCG00000028492	C4orf46	8	47604752	47608599	352.01	-0.360669	0.192453	-1.87404	0.0609252	0.264651	Stable	1.2152	418.146	414.102	346.659	460.302	252.998	458.218	225.768	310.054	358.24	318.666	308.957
ENSSSCT00000009503	ENSSSCG00000063120	C4orf48	8	1054236	1058200	62.7484	0.986157	0.769939	1.27888	0.200939	0.523249	Stable	0.696936	40.4658	39.9135	0	52.0341	60.1295	31.2666	14.4723	42.3621	180.743	11.7403	217.105
ENSSSCT00000006062	ENSSSCG00000005512	C5	1	260995668	261133483	7216.74	-0.865719	0.785133	-1.63083	0.102926	0.360678	Stable	0.987475	27151.5	23472.7	0	0	12879.1	13456.5	0	0	2424.34	0	0
ENSSSCT00000042810	ENSSSCG00000005512	C5	1	260995668	261133483	1953.94	-0.224922	0.785127	-0.293957	NA	NA	Stable	NA	0	0	14702.8	0	0	0	16.4019	885.998	392.873	137.53	5357.7
ENSSSCT00000044735	ENSSSCG00000005512	C5	1	260995668	261133483	1510.79	-1.56813	0.882148	-2.00934	0.0445008	0.216335	Stable	1.35163	821.766	0	12.6589	11397.5	3396.75	8.62528	297.164	11.7172	1.0823	659.975	11.4815
ENSSSCT00000064155	ENSSSCG00000005512	C5	1	260995668	261133483	6843.17	-1.19947	0.855046	-1.72864	0.0838734	0.319917	Stable	1.07638	15664.4	13745.9	13065	16061.5	5268.71	7605.34	0	0	0	0	3864.06
ENSSSCT00000084544	ENSSSCG00000003113	C5AR2	6	53123162	53127051	74.3076	0.891071	0.63157	1.40996	0.158551	0.460517	Stable	0.799832	35.2778	36.3498	63.2945	93.061	64.6676	7.54712	270.149	132.494	45.4564	46.1227	22.9631
ENSSSCT00000038477	ENSSSCG00000032323	C5orf15	2	136286508	136299127	5934.9	-0.551366	0.204142	-2.7009	0.00691514	0.0600475	Stable	2.1602	8660.71	6959.2	6718.96	6527.28	5491.07	7339.04	3821.65	4240.71	4570.54	3756.91	7197.87
ENSSSCT00000018298	ENSSSCG00000016808	C5orf22	16	17848299	17872181	1370.05	0.0729744	0.0825326	0.884189	0.376594	0.714488	Stable	0.424127	1431.87	1423.34	1150.99	1352.89	1229.82	1440.42	1532.13	1372.71	1355.03	1345.11	1436.23
ENSSSCT00000039433	ENSSSCG00000034954	C5orf24	2	137037929	137049447	152.901	-1.0208	0.6684	-1.52906	0.126249	0.405364	Stable	0.898771	91.3073	691.358	109.061	105.069	83.9544	161.724	47.2761	177.56	32.4689	168.558	13.5691
ENSSSCT00000047815	ENSSSCG00000034954	C5orf24	2	137037929	137049447	1668.86	-0.777777	0.465023	-1.67281	0.0943653	0.342882	Stable	1.02519	3211.32	2228.74	3294.24	628.412	2612.8	553.096	1073.84	1599.84	1265.2	1059.15	830.845
ENSSSCT00000082051	ENSSSCG00000034954	C5orf24	2	137037929	137049447	6694.4	-0.285994	0.180556	-1.58396	0.113203	0.381769	Stable	0.946143	8399.24	8311.98	7026.66	5599.67	7583.13	6859.26	7592.16	6506.63	4481.79	6595.55	4682.38
ENSSSCT00000077317	ENSSSCG00000016876	C5orf34	16	28058264	28094452	104.428	-1.11199	0.750653	-1.48626	NA	NA	NA	NA	13.4886	711.315	43.8193	52.0341	36.3046	24.7977	51.1354	83.8228	34.6335	67.0876	30.2695
ENSSSCT00000015570	ENSSSCG00000014250	C5orf63	2	130050628	130072175	570.918	-0.62476	0.345549	-1.80806	0.0705965	0.289281	Stable	1.15122	973.253	718.443	593.995	594.39	544.569	677.085	289.446	224.429	648.295	287.638	728.555
ENSSSCT00000022754	ENSSSCG00000038931	C6orf120	1	575725	578431	4701.46	-0.343518	0.162408	-2.11516	0.0344162	0.183605	Stable	1.46324	6546.11	5734	4907.76	5012.29	3967.41	5071.67	3314.15	3653.05	4377.89	4015.19	5116.59
ENSSSCT00000063094	ENSSSCG00000036801	C6orf132	7	37222324	37258409	70.9902	-0.619131	0.507054	-1.22119	0.222014	0.551077	Stable	0.653619	74.706	122.591	49.6618	68.0446	41.9772	156.333	25.0853	31.5462	94.1597	21.8035	94.9835
ENSSSCT00000030985	ENSSSCG00000025943	C6orf136	7	23185599	23190299	162.956	-0.491875	0.280429	-1.754	0.0794302	0.309806	Stable	1.10001	162.901	163.218	214.228	215.141	220.097	153.099	108.06	72.1056	186.155	106.502	191.011
ENSSSCT00000060393	ENSSSCG00000038752	C6orf62	7	19509691	19524830	267.339	-0.982513	0.785045	-8.5658	1.07329e-17	3.0661e-15	Stable	16.9693	0	0	2181.23	759.498	0	0	0	0	0	0	0
ENSSSCT00000050587	ENSSSCG00000035341	C6orf89	7	32544346	32584310	1081.83	0.262816	0.217056	1.21083	0.225962	0.556511	Stable	0.645965	1049	891.639	1383.72	993.652	731.765	891.639	1314.08	762.517	1491.4	1137.14	1253.57
ENSSSCT00000059917	ENSSSCG00000035341	C6orf89	7	32544346	32584310	343.511	-1.47901	0.817283	-1.83243	0.066887	0.27997	Stable	1.17466	13.4886	674.253	104.193	205.135	998.377	1193.52	0	52.2766	199.142	110.695	227.543
ENSSSCT00000083780	ENSSSCG00000035341	C6orf89	7	32544346	32584310	134.734	-0.144319	0.344864	-0.418482	0.675595	0.899736	Stable	0.170314	210.629	107.624	170.408	104.068	141.815	112.129	175.597	109.06	166.674	135.014	49.0574
ENSSSCT00000018361	ENSSSCG00000016859	C7	16	25846860	25903980	36920.8	1.13498	0.382607	2.96618	0.0030152	0.033094	Up	2.52068	21722.8	32818.1	25389.9	23223.2	9507.27	27080.2	35145.5	50922.8	28678.7	103129	48511.5
ENSSSCT00000018244	ENSSSCG00000016760	C7orf25	18	51924280	51928145	1058.13	0.200985	0.208844	0.962367	0.335865	0.676701	Stable	0.473835	1456.77	1104.04	805.301	687.451	813.45	1071.69	1118.22	1051.84	1342.05	1186.61	1002.02
ENSSSCT00000053788	ENSSSCG00000016760	C7orf25	18	51924280	51928145	484.157	0.462528	0.492402	0.939216	0.34762	0.688926	Stable	0.458895	232.419	821.79	293.102	163.107	625.12	304.041	647.393	1001.37	181.826	659.975	395.591
ENSSSCT00000086158	ENSSSCG00000035887	C8orf34	4	66275904	66636960	769.782	0.19706	0.213656	0.922324	0.356359	0.696576	Stable	0.448112	871.57	560.927	518.041	941.618	689.788	745.009	1156.82	752.602	681.846	783.248	766.131
ENSSSCT00000007637	ENSSSCG00000006972	C8orf48	17	1610565	1611374	83.1511	0.626676	0.286307	2.18876	0.028614	0.162075	Stable	1.54342	102.721	65.5721	42.8455	53.0348	55.5915	77.6275	146.652	115.369	100.654	76.3122	78.2831
ENSSSCT00000024326	ENSSSCG00000021744	C8orf76	4	16137193	16158255	438.882	0.119345	0.245145	0.486836	0.626375	0.877069	Stable	0.203166	317.501	585.873	522.91	303.199	393.678	407.545	531.615	347.008	636.39	387.431	394.547
ENSSSCT00000006474	ENSSSCG00000005895	C8orf82	4	275917	278459	702.317	-0.0288072	0.169098	-0.170357	0.864729	0.965898	Stable	0.0631199	548.882	683.518	849.12	672.441	819.123	679.241	626.167	597.575	909.128	754.736	585.558
ENSSSCT00000038259	ENSSSCG00000040562	C8orf88	4	45923487	45984595	131.878	1.0822	0.692467	1.56119	0.118478	0.392165	Stable	0.926363	66.4053	0	123.668	137.09	56.726	84.0965	239.275	204.6	128.793	248.224	161.785
ENSSSCT00000077109	ENSSSCG00000032228	C8orf89	4	62615436	62641728	64.3116	0.863277	0.32496	2.65615	0.00790391	0.06641	Stable	2.10216	74.706	63.4339	26.2916	39.0256	24.9594	48.5172	64.6429	101.849	94.1597	77.9894	91.8522
ENSSSCT00000046237	ENSSSCG00000016856	C9	16	24520634	24590338	115.098	-1.31614	0.835423	-1.59711	0.110242	0.375913	Stable	0.957654	107.909	264.427	184.041	137.09	201.944	154.177	17.3667	21.6317	177.497	0	0
ENSSSCT00000005835	ENSSSCG00000005298	C9orf131	1	235842554	235848767	64.4163	0.0226046	0.253742	0.0890814	0.929017	0.982419	Stable	0.0319762	57.0671	70.5613	75.9534	70.0459	49.9189	60.377	68.5021	70.303	32.4689	85.5367	67.8454
ENSSSCT00000005997	ENSSSCG00000005452	C9orf152	1	251210987	251218124	414.187	-0.423999	0.499821	-0.848405	0.396212	0.73106	Stable	0.402072	627.738	471.122	448.904	481.316	422.041	389.216	88.7633	150.52	689.422	149.27	637.747
ENSSSCT00000065225	ENSSSCG00000031382	C9orf40	1	228033996	228045013	630.809	0.0117637	0.56874	0.0206865	0.983496	0.996283	Stable	0.00722751	817.616	831.768	702.082	620.407	116.856	680.319	198.753	686.806	574.699	1540.5	169.092
ENSSSCT00000012052	ENSSSCG00000011010	C9orf72	10	38389331	38415901	215.551	0.108701	0.820764	0.131975	0.895004	0.974791	Stable	0.0481752	211.667	92.6563	848.146	0	0	0	0	25.237	0	711.129	482.224
ENSSSCT00000051717	ENSSSCG00000011010	C9orf72	10	38389331	38415901	451.937	-0.165065	0.330295	-0.499752	0.61725	0.872019	Stable	0.209539	395.319	241.619	621.26	442.29	504.861	652.287	472.761	328.081	515.173	587.855	209.799
ENSSSCT00000024953	ENSSSCG00000030426	C9orf78	1	269986391	269995395	3593	-0.233626	0.126877	-1.84136	0.0655686	0.276271	Stable	1.1833	4500	4307.09	3606.81	3737.45	2962.23	4022.62	3043.04	2930.19	3435.21	3247.88	3730.45
ENSSSCT00000050062	ENSSSCG00000031105	C9orf85	1	225193689	225263647	858.207	-0.286934	0.187027	-1.53419	0.124984	0.40281	Stable	0.903146	902.698	1046.3	1254.21	922.605	744.245	742.852	628.097	724.662	1011.95	715.322	747.343
ENSSSCT00000040854	ENSSSCG00000040770	CA1	4	51302406	51353126	65.9398	1.17615	0.784754	7.91741	2.42505e-15	2.92549e-13	Up	14.6153	0	0	0	0	0	0	640.64	0	0	84.6981	0
ENSSSCT00000058517	ENSSSCG00000040770	CA1	4	51302406	51353126	1117.94	-0.352278	0.825217	-0.440975	0.659231	0.892796	Stable	0.180962	1529.4	0	2.92129	852.559	2540.19	3982.72	0	10.8158	0	0	3378.7
ENSSSCT00000027811	ENSSSCG00000023169	CA10	12	27979331	28615807	82.726	0.300598	0.428562	0.701402	0.483052	0.793045	Stable	0.316006	83.0067	47.7536	60.3732	23.0151	98.7032	133.692	75.2559	97.3426	59.5263	150.947	80.3707
ENSSSCT00000057817	ENSSSCG00000006143	CA13	4	51408184	51468973	77.8258	-0.294025	0.878782	-0.336075	0.736815	0.924841	Stable	0.132642	156.675	51.3173	146.064	49.0322	140.68	0	54.9947	135.198	0	0	122.122
ENSSSCT00000028733	ENSSSCG00000027875	CA14	4	98821579	98828736	251.602	0.642861	0.405731	1.58434	0.113117	0.381667	Stable	0.946474	179.502	245.183	249.283	38.0249	271.15	201.616	286.551	374.949	244.599	288.477	388.284
ENSSSCT00000006733	ENSSSCG00000006140	CA2	4	51193756	51211259	4565.24	0.410527	0.70165	0.584781	0.558695	0.840208	Stable	0.252825	2752.71	2508.85	9933.34	3529.32	1842.46	2393.52	959.995	1899.98	10933.4	266.673	13197.5
ENSSSCT00000041218	ENSSSCG00000006140	CA2	4	51193756	51211259	1208.24	-0.383504	0.809213	-0.474811	0.634922	0.880731	Stable	0.19728	1907.08	269.416	4485.15	707.464	608.102	489.485	40.5224	319.969	76.843	99.7929	4286.78
ENSSSCT00000032087	ENSSSCG00000023186	CA4	12	37962943	37972509	4810.84	0.270351	0.694094	0.389371	0.697001	0.909511	Stable	0.156766	2384.37	656.434	7636.24	2992.96	2217.99	9921.23	1050.69	3825.2	2203.55	1409.68	18620.9
ENSSSCT00000090910	ENSSSCG00000023186	CA4	12	37962943	37972509	681.183	-0.53875	0.735757	-0.733196	0.463439	0.779902	Stable	0.334007	682.73	193.865	912.415	325.213	232.576	2599.44	40.5224	585.858	100.654	198.747	1620.98
ENSSSCT00000063096	ENSSSCG00000038785	CA7	6	27548706	27563861	502.522	-0.718898	0.631117	-1.13988	0.254335	0.591752	Stable	0.594593	636.039	374.189	473.248	662.435	323.338	1307.81	109.989	123.481	314.948	60.3789	1141.89
ENSSSCT00000038512	ENSSSCG00000006233	CA8	4	73047847	73141989	84.5684	0.469606	0.802866	0.584257	0.559048	0.840357	Stable	0.252551	6.2255	4.98918	18.5015	19.0125	283.63	69.0023	37.6279	10.8158	54.1148	62.0561	364.278
ENSSSCT00000005652	ENSSSCG00000053029	CAAP1	1	196229525	196274056	2077.48	-0.332846	0.146573	-2.27085	0.0231558	0.140588	Stable	1.63534	2416.53	2918.67	1998.16	2224.46	1976.33	2225.32	1725.1	1488.08	1912.42	1728.35	2238.9
ENSSSCT00000043747	ENSSSCG00000009397	CAB39L	11	18313796	18401235	208.805	-0.59577	0.407547	-1.46183	0.143787	0.436659	Stable	0.842279	239.682	384.167	264.863	160.105	203.079	241.508	46.3113	234.343	198.06	225.582	99.1586
ENSSSCT00000037907	ENSSSCG00000033268	CABCOCO1	14	65152923	65277972	151.06	0.351482	0.195371	1.79903	0.0720143	0.292299	Stable	1.14258	167.051	126.868	117.825	141.093	131.604	120.754	165.949	200.093	115.806	222.228	152.391
ENSSSCT00000050972	ENSSSCG00000010062	CABIN1	14	49686196	49787688	49.1347	-0.435398	0.378635	-1.1499	0.250186	0.586567	Stable	0.601737	40.4658	55.5938	37.0029	87.0571	76.0128	39.8919	26.0501	36.0528	77.9253	31.028	33.4008
ENSSSCT00000004104	ENSSSCG00000003705	CABLES1	6	108116444	108227744	1410.75	-0.20857	0.113044	-1.84503	0.0650335	0.274664	Stable	1.18686	1698.52	1405.52	1568.73	1359.89	1323.98	1662.52	1147.17	1171.72	1333.39	1525.41	1321.42
ENSSSCT00000008272	ENSSSCG00000007540	CABLES2	17	61764937	61778394	376.983	0.305661	0.203416	1.50264	0.132931	0.417149	Stable	0.876372	183.652	364.21	368.082	366.24	384.602	373.043	490.128	449.759	360.405	405.88	400.81
ENSSSCT00000073271	ENSSSCG00000003711	CABYR	6	108969948	108997297	81.8996	0.732756	0.364602	2.00956	0.0444776	0.216273	Stable	1.35186	81.9691	78.4015	58.4257	45.0295	54.4569	53.908	158.23	34.2502	96.3243	107.34	132.559
ENSSSCT00000062101	ENSSSCG00000040709	CACFD1	1	273056532	273066914	1883.27	-0.519562	0.365756	-1.42056	0.155445	0.455405	Stable	0.808422	3545.42	3264.35	1717.72	2337.53	894.001	1422.09	1509.94	1583.62	1779.29	868.785	1793.21
ENSSSCT00000005331	ENSSSCG00000004829	CACHD1	6	147775073	148305330	2574.35	0.366867	0.11209	3.27296	0.00106429	0.0152231	Stable	2.97294	2414.46	2676.34	2057.56	2146.41	2186.22	2160.63	2625.27	3494.42	2734.96	3133.83	2687.72
ENSSSCT00000044131	ENSSSCG00000033493	CACNA1B	AEMK02000682.1	30660	227616	207.543	0.712325	0.324668	2.19394	0.0282397	0.160589	Stable	1.54914	160.825	114.751	179.172	160.105	246.191	94.8781	339.616	387.568	143.945	244.031	211.886
ENSSSCT00000038708	ENSSSCG00000041764	CACNA1C	5	69275176	69448430	188.079	1.3043	0.644241	2.02281	0.0430922	0.212178	Stable	1.3656	32.1651	22.8077	38.9505	196.129	255.267	57.1425	130.251	668.78	94.1597	336.277	236.937
ENSSSCT00000080998	ENSSSCG00000011455	CACNA1D	13	35436519	35909662	94.8055	0.55474	0.417778	1.32783	0.184235	0.499464	Stable	0.734629	72.6308	42.0517	47.7143	89.0584	158.833	52.8299	212.26	80.2175	96.3243	81.3438	109.596
ENSSSCT00000019117	ENSSSCG00000017562	CACNA1G	12	26844079	26912110	235.317	1.88066	0.293802	6.39967	1.55718e-10	1.27605e-08	Up	9.80766	69.5181	77.6887	118.799	98.0643	161.102	93.7999	397.505	602.082	239.187	366.466	364.278
ENSSSCT00000040516	ENSSSCG00000034266	CACNA1H	3	40637427	40695177	260.636	0.530742	0.350495	1.51421	0.129973	0.41199	Stable	0.886147	164.976	202.418	211.306	165.108	301.782	244.742	306.812	581.352	181.826	348.017	158.654
ENSSSCT00000000088	ENSSSCG00000000082	CACNA1I	5	8595909	8701367	118.022	0.48572	0.360635	1.34679	0.178047	0.489959	Stable	0.749465	111.021	86.9544	98.3499	108.071	140.68	49.5954	77.1855	239.751	96.3243	178.621	111.684
ENSSSCT00000050104	ENSSSCG00000015402	CACNA2D1	9	97781090	98266969	2302.65	1.01374	0.297799	3.404	0.000664079	0.0106837	Up	3.17778	2056.49	2275.07	1107.17	1272.83	1152.67	1452.28	2997.69	4243.42	2494.69	4408.5	1868.36
ENSSSCT00000045214	ENSSSCG00000011412	CACNA2D2	13	32845115	32988774	146.347	-0.509999	0.262651	-1.94167	0.0521775	0.240093	Stable	1.28252	152.525	185.313	149.959	149.098	190.599	190.834	75.2559	156.83	99.5712	81.3438	178.486
ENSSSCT00000024071	ENSSSCG00000027019	CACNA2D3	13	36222295	37019801	57.5206	0.367119	0.846028	0.432935	0.665062	0.895342	Stable	0.177138	0	140.41	0	12.0079	0	81.9402	0	0	55.1971	141.723	201.449
ENSSSCT00000059205	ENSSSCG00000027019	CACNA2D3	13	36222295	37019801	128.106	0.180209	0.599123	0.300764	0.763594	0.933774	Stable	0.117137	195.066	43.4772	133.405	99.065	159.967	87.331	225.768	302.844	109.312	26.8351	26.0944
ENSSSCT00000019063	ENSSSCG00000017510	CACNB1	12	23037810	23060490	56.1913	0.381114	0.78484	0.489177	0.624716	0.876226	Stable	0.204317	0	9.97837	27.2653	0	154.295	0	0	333.489	93.0774	0	0
ENSSSCT00000062958	ENSSSCG00000017510	CACNB1	12	23037810	23060490	68.2543	0.220066	0.789131	0.277886	0.7811	0.94002	Stable	0.107293	130.736	66.9976	109.061	0	0	0	288.481	0	0	0	155.522
ENSSSCT00000038059	ENSSSCG00000011040	CACNB2	10	44421485	44886425	276.059	1.11219	0.358062	3.10587	0.00189718	0.0236887	Up	2.72189	141.111	121.166	146.064	156.102	313.127	183.287	378.209	748.096	246.763	305.249	297.476
ENSSSCT00000051833	ENSSSCG00000032967	CACNB3	5	14874465	14888223	187.578	-0.546864	0.850484	-0.646246	0.51812	0.816555	Stable	0.285569	180.54	457.58	448.904	162.106	166.774	0	200.682	147.817	46.5387	252.417	0
ENSSSCT00000047147	ENSSSCG00000029073	CACNB4	15	186434	459856	318.997	0.0992082	0.46673	0.212559	0.831671	0.955549	Stable	0.0800483	107.909	271.554	568.677	110.072	273.419	517.517	513.284	216.317	324.689	374.852	230.674
ENSSSCT00000051892	ENSSSCG00000029073	CACNB4	15	186434	459856	156.732	-0.751476	0.708842	-1.06165	0.288393	0.629034	Stable	0.540016	57.0671	88.3798	17.5277	657.431	317.665	64.6896	50.1706	178.461	24.8928	83.0209	184.748
ENSSSCT00000037250	ENSSSCG00000032085	CACTIN	2	75049261	75065299	1778.47	0.141239	0.108625	1.30024	0.193518	0.512613	Stable	0.713278	1531.47	1554.49	1559.97	1998.31	1799.35	1748.78	1785.88	1927.02	2184.07	1641.97	1831.83
ENSSSCT00000036843	ENSSSCG00000038222	CACUL1	14	128681907	128749020	245.8	0.342696	0.785069	0.438107	0.661309	0.893671	Stable	0.179596	898.547	0	0	0	0	0	0	0	0	279.252	1526
ENSSSCT00000084720	ENSSSCG00000038222	CACUL1	14	128681907	128749020	158.56	-0.465527	0.38944	-1.19538	0.23194	0.564314	Stable	0.634624	124.51	148.25	90.5598	265.174	147.488	319.135	125.426	182.067	63.8555	110.695	167.004
ENSSSCT00000016891	ENSSSCG00000015504	CACYBP	9	117064187	117123126	6385.05	0.161777	0.156308	1.03499	0.300672	0.642498	Stable	0.521907	5582.2	7751.77	5880.55	5814.81	5295.94	6006.43	7284.38	6005.5	8873.74	5751.09	5989.18
ENSSSCT00000024601	ENSSSCG00000028978	CAD	3	111887020	111914492	2228.32	0.62841	0.222199	2.82812	0.00468217	0.0454332	Stable	2.32955	1150.68	2196.67	1542.44	2013.32	2161.26	1604.3	3671.14	2891.44	2898.39	2367.35	2014.49
ENSSSCT00000013130	ENSSSCG00000011999	CADM2	13	169688958	170014005	47.6801	-0.233691	0.716163	-0.326421	0.744106	0.927429	Stable	0.128365	73.6684	121.879	2.92129	4.00263	58.995	50.6735	27.9797	68.5003	51.9502	7.54736	56.3639
ENSSSCT00000018085	ENSSSCG00000016611	CADPS2	18	24372544	24867482	2362.47	-0.663577	0.215637	-3.07728	0.00208896	0.0253491	Stable	2.68007	4020.64	1707.01	2510.36	3042	2409.72	3381.11	1619.93	1996.42	1613.7	1776.15	1910.11
ENSSSCT00000055343	ENSSSCG00000016611	CADPS2	18	24372544	24867482	1076.34	-0.825786	0.277226	-2.97875	0.00289431	0.0321359	Stable	2.53845	1355.08	2298.59	1060.43	1202.79	1019.93	1153.63	514.248	644.444	780.335	706.936	1103.27
ENSSSCT00000055766	ENSSSCG00000016611	CADPS2	18	24372544	24867482	224.103	-1.00652	0.852438	-1.19541	0.231927	0.564314	Stable	0.634648	316.463	552.374	604.706	138.091	37.4391	288.947	0	0	133.122	211.326	182.661
ENSSSCT00000059705	ENSSSCG00000016611	CADPS2	18	24372544	24867482	68.4742	-0.518529	0.716808	-0.723929	0.469109	0.784143	Stable	0.328726	88.1946	298.638	10.7114	19.0125	49.9189	25.8758	30.8742	106.356	8.65837	37.7368	77.2394
ENSSSCT00000066495	ENSSSCG00000016611	CADPS2	18	24372544	24867482	152.953	-0.536133	0.714537	-0.751103	0.452591	0.772957	Stable	0.344294	135.923	389.156	213.254	53.0348	158.833	155.255	27.9797	8.11188	55.1971	41.0912	444.648
ENSSSCT00000032347	ENSSSCG00000028481	CALCOCO1	5	18910700	18930321	258.85	0.478678	0.856698	0.557535	0.577162	0.850961	Stable	0.238702	76.7812	0	327.184	173.114	9.07616	590.832	482.409	592.167	8.65837	565.213	21.9193
ENSSSCT00000037970	ENSSSCG00000028481	CALCOCO1	5	18910700	18930321	143.661	1.02252	0.546928	1.86884	0.061645	0.266375	Stable	1.2101	30.0899	37.7753	156.776	107.07	157.698	66.8459	236.381	121.678	69.2669	457.873	138.822
ENSSSCT00000019097	ENSSSCG00000017543	CALCOCO2	12	25050081	25088895	56.4555	0.243024	0.78485	0.308834	0.757448	0.931888	Stable	0.120647	0	93.369	0	150.098	0	0	0	0	0	26.8351	350.708
ENSSSCT00000079098	ENSSSCG00000017543	CALCOCO2	12	25050081	25088895	50.8691	0.279609	0.222871	1.25463	0.209613	0.534882	Stable	0.678583	45.6537	42.7644	42.8455	52.0341	49.9189	44.2046	71.3966	54.0792	57.3617	33.5438	65.7578
ENSSSCT00000080801	ENSSSCG00000017543	CALCOCO2	12	25050081	25088895	121.201	0.467871	0.519766	0.900095	0.368069	0.707206	Stable	0.43407	83.0067	27.7969	56.4782	225.148	131.604	84.0965	141.828	154.126	221.871	40.2526	167.004
ENSSSCT00000018005	ENSSSCG00000016535	CALD1	18	14267959	14486726	954.905	0.903275	0.67158	1.34392	0.178975	0.491244	Stable	0.747207	111.021	1071.25	951.365	486.319	763.532	395.685	55.9595	1272.66	2940.6	2002.57	452.998
ENSSSCT00000027194	ENSSSCG00000016535	CALD1	18	14267959	14486726	31433.9	0.526223	0.457395	1.15038	0.249988	0.586235	Stable	0.602081	36064.3	22534	17712.7	19440.8	34588.1	24391.2	12499.2	92205.1	19431.5	28625.5	38280.5
ENSSSCT00000062906	ENSSSCG00000010600	CALHM2	14	114380479	114385694	489.383	0.914766	0.282016	3.24355	0.0011805	0.0164897	Stable	2.92794	464.837	330.712	262.916	388.255	290.437	335.308	751.594	1057.25	388.544	654.104	459.261
ENSSSCT00000062615	ENSSSCG00000031898	CALHM5	1	82108977	82119476	841.718	1.16916	0.264412	4.4216	9.79718e-06	0.00033253	Up	5.0089	438.898	522.439	517.067	434.285	601.295	668.459	1456.88	1777.4	803.063	1319.95	719.161
ENSSSCT00000054831	ENSSSCG00000036064	CALHM6	1	82085714	82087889	759.114	-0.995375	0.294829	-3.37609	0.000735246	0.0115178	Stable	3.13357	700.369	910.17	708.899	1335.88	921.23	1347.7	607.836	252.37	469.716	665.006	431.079
ENSSSCT00000039600	ENSSSCG00000025768	CALM1	7	112160806	112171744	1805.45	-0.162833	0.185476	-0.877918	0.379988	0.717877	Stable	0.42023	2166.47	2276.49	1826.78	1860.22	1805.02	1455.52	1724.13	2220.85	1390.75	1248.67	1885.06
ENSSSCT00000032084	ENSSSCG00000022545	CALM3	6	52506674	52516703	18551.4	-0.801949	0.279372	-2.87058	0.00409715	0.0414317	Stable	2.38752	27300.9	27995	24327.5	22625.8	16902.1	19570.8	10045.7	10853.7	15369.7	7569.16	21504.9
ENSSSCT00000075163	ENSSSCG00000022545	CALM3	6	52506674	52516703	1109.22	0.23033	0.869083	0.264597	0.79132	0.943138	Stable	0.101648	0	1242.31	1000.05	2030.33	0	1559.02	597.223	465.983	2048.79	1680.55	1577.14
ENSSSCT00000081458	ENSSSCG00000026517	CALML4	1	166083629	166099593	179.268	-0.982199	0.785	-8.38619	5.02168e-17	1.11663e-14	Stable	16.2992	0	442.612	0	0	1529.33	0	0	0	0	0	0
ENSSSCT00000045310	ENSSSCG00000013746	CALR	2	66098229	66102132	340.068	-0.393742	0.338933	-1.16172	0.245349	0.580642	Stable	0.610215	323.726	590.862	413.849	271.178	332.414	365.496	349.264	228.034	443.741	117.403	304.782
ENSSSCT00000048882	ENSSSCG00000013746	CALR	2	66098229	66102132	563.703	0.0421763	0.260078	0.162169	0.871173	0.967742	Stable	0.0598957	314.388	801.833	527.779	375.246	623.986	692.179	501.706	543.496	716.48	527.477	576.164
ENSSSCT00000015137	ENSSSCG00000013858	CALR3	2	61105303	61134961	52.295	0.620391	0.38865	1.59609	0.110468	0.376434	Stable	0.956765	41.5033	37.7753	84.7173	37.0243	27.2285	20.485	45.3465	100.948	71.4315	54.5087	54.2763
ENSSSCT00000018052	ENSSSCG00000016581	CALU	18	19841719	19875786	429.768	1.09238	0.785081	2.04497	NA	NA	NA	NA	0	0	0	91.0597	0	0	0	4636.39	0	0	0
ENSSSCT00000048213	ENSSSCG00000016581	CALU	18	19841719	19875786	466.403	1.3746	0.47094	2.91803	0.00352251	0.0371077	Up	2.45315	252.133	224.513	370.029	132.087	383.468	174.662	487.233	647.148	339.841	1772.79	346.533
ENSSSCT00000012640	ENSSSCG00000011550	CAMK1	13	66044720	66055295	862.447	0.94142	0.238319	3.95017	7.80946e-05	0.0018787	Stable	4.10738	587.272	727.708	487.855	568.373	585.412	664.147	954.206	1921.61	882.071	1233.57	874.684
ENSSSCT00000015790	ENSSSCG00000014443	CAMK2A	2	151248358	151308706	198.036	0.258767	0.760804	0.339916	0.73392	0.923682	Stable	0.134351	152.525	261.576	197.674	212.139	197.406	37.7356	275.938	474.094	0	299.379	69.9329
ENSSSCT00000027746	ENSSSCG00000014443	CAMK2A	2	151248358	151308706	67.1743	0.680707	0.877374	0.774124	0.438858	0.763546	Stable	0.357676	4.15033	0	26.2916	14.0092	0	207.007	9.64819	27.0396	205.636	13.4175	231.718
ENSSSCT00000074642	ENSSSCG00000009123	CAMK2D	8	108915572	109222905	387.281	-0.379254	0.534995	-0.708989	0.478331	0.790341	Stable	0.320271	92.3449	479.674	654.368	453.297	331.28	615.63	343.475	196.488	106.065	208.81	778.656
ENSSSCT00000078069	ENSSSCG00000009123	CAMK2D	8	108915572	109222905	50.0011	0.256166	0.328735	0.77919	0.435868	0.760693	Stable	0.360645	52.9168	63.4339	46.7406	27.0177	53.3224	31.2666	40.5224	90.132	45.4564	59.5403	39.6635
[truncated: 16,007 more rows]
