# Supplementary material for: Analysis of Colon Transcriptomes in a Porcine Model of Dextran Sodium Sulfate (DSS)-Induced Ulcerative Colitis
Source: Biology (Basel). 2026 Jul 10;15(14):1123. doi: 10.3390/biology15141123 (PMC13405138; doi:10.3390/biology15141123)
Supplement: Supplementary file 1 [file biology-15-01123-s001.zip › Supplemental_file S4_GO.xlsx]

## Sheet: Sheet1
ONTOLOGY	ID	Description	GeneRatio	BgRatio	pvalue	p.adjust	qvalue	geneID	Count	up_down
CC	GO:0030312	external encapsulating structure	31/293	126/8025	7.16285e-18	8.59542e-16	7.99223e-16	100518427/100154899/100523794/492313/100157028/100126164/100511316/396862/397628/397411/100523811/396769/100101475/397346/100514785/100152401/102158247/396677/397497/397396/397400/397320/100627056/100522769/397206/100516839/654325/100525965/100510995/396707/396730	31	up
CC	GO:0031012	extracellular matrix	31/293	126/8025	7.16285e-18	8.59542e-16	7.99223e-16	100518427/100154899/100523794/492313/100157028/100126164/100511316/396862/397628/397411/100523811/396769/100101475/397346/100514785/100152401/102158247/396677/397497/397396/397400/397320/100627056/100522769/397206/100516839/654325/100525965/100510995/396707/396730	31	up
BP	GO:0001568	blood vessel development	38/277	188/6969	2.35108e-17	5.67081e-14	4.17998e-14	100154469/100155208/100152404/492313/100157795/396880/100516027/100152741/397628/100525601/397285/100515346/397401/100739671/397251/100521111/396945/397338/396677/397497/100622658/100156321/397096/397311/100627056/100512419/100516839/574073/396865/100048959/407773/100522008/100620481/100510995/396997/100625006/396730/397094	38	up
BP	GO:0001944	vasculature development	38/277	197/6969	1.23734e-16	1.49223e-13	1.09993e-13	100154469/100155208/100152404/492313/100157795/396880/100516027/100152741/397628/100525601/397285/100515346/397401/100739671/397251/100521111/396945/397338/396677/397497/100622658/100156321/397096/397311/100627056/100512419/100516839/574073/396865/100048959/407773/100522008/100620481/100510995/396997/100625006/396730/397094	38	up
BP	GO:0072359	circulatory system development	45/277	280/6969	2.2713e-16	1.82613e-13	1.34604e-13	100157844/100154469/100155208/100152404/100518636/100152747/492313/100157795/100739177/100514639/396880/100516027/100152741/397628/100525601/397285/100515346/397401/100739671/397251/100521111/396945/397338/396677/397497/100622658/100156321/397096/397311/100627056/100512419/100516839/574073/396865/100048959/407773/100522008/100620481/100510995/396997/397104/100625006/100523323/396730/397094	45	up
BP	GO:0035239	tube morphogenesis	41/277	243/6969	9.93312e-16	5.98967e-13	4.41501e-13	100154469/100510966/100155208/100152404/492313/100157795/100514639/396880/397668/100516027/100152741/397628/100511310/100525601/397285/100515346/397401/100739671/397251/100521111/396945/397338/396677/397497/100622658/100156321/397096/397311/100627056/100516839/574073/396865/100048959/100153985/407773/100522008/100620481/100510995/396997/396730/397094	41	up
BP	GO:0035295	tube development	45/277	293/6969	1.33479e-15	6.07041e-13	4.47453e-13	100154469/100738269/100510966/100155208/100152404/100152747/492313/100157795/100514639/396880/397668/100516027/100152741/397628/100511310/100525601/397285/100515346/397401/100739671/397251/100521111/396945/397338/396677/397497/100622658/100156321/397096/397311/100627056/100516839/574073/396865/100048959/100153985/407773/100522008/100620481/397480/100510995/396997/396730/414911/397094	45	up
BP	GO:0048514	blood vessel morphogenesis	34/277	169/6969	1.51005e-15	6.07041e-13	4.47453e-13	100154469/100155208/100152404/492313/100157795/396880/100516027/397628/100525601/397285/100515346/397401/100739671/397251/100521111/396945/397338/396677/397497/100622658/100156321/397096/397311/100627056/574073/396865/100048959/407773/100522008/100620481/100510995/396997/396730/397094	34	up
BP	GO:0048646	anatomical structure formation involved in morphogenesis	45/277	333/6969	1.67047e-13	5.11559e-11	3.77072e-11	100157844/100154469/100155208/100152404/100518636/100152747/492313/100157795/100514639/396880/100516027/100152741/397628/100523811/100525601/397285/100515346/397401/100739671/397251/100521111/396945/397338/100626682/396677/397497/100622658/100156321/397096/100155478/397311/100627056/100379630/100516839/574073/396865/100155811/100153985/407773/100522008/100620481/100510995/396997/396730/397094	45	up
BP	GO:0001525	angiogenesis	29/277	143/6969	1.69671e-13	5.11559e-11	3.77072e-11	100154469/100155208/492313/100157795/396880/100516027/397628/100525601/397285/100515346/397401/100739671/397251/100521111/396945/396677/397497/100156321/397096/397311/100627056/396865/407773/100522008/100620481/100510995/396997/396730/397094	29	up
BP	GO:0007167	enzyme-linked receptor protein signaling pathway	38/277	278/6969	1.13184e-11	3.03334e-09	2.23589e-09	397491/100154469/492313/100514639/397668/100516027/100154208/100157318/100522452/100739671/100736934/100622305/102158247/396677/397497/100520988/100622658/100623707/100156321/397400/397096/100155478/397311/100627056/100379630/397064/574073/100144523/397490/100621690/100522008/100620481/100525120/100510995/396997/100154597/100625006/396730	38	up
BP	GO:0071363	cellular response to growth factor stimulus	28/277	174/6969	1.56496e-10	3.77468e-08	2.78233e-08	492313/100157795/100514639/396880/100516027/100522452/100736934/102158247/397497/100520988/100622658/100156321/397400/397096/100155478/397311/100627056/102162332/100516839/574073/100144523/397490/100522008/100620481/100525120/100510995/396997/100625006	28	up
BP	GO:0070848	response to growth factor	28/277	179/6969	3.09677e-10	6.79037e-08	5.00521e-08	492313/100157795/100514639/396880/100516027/100522452/100736934/102158247/397497/100520988/100622658/100156321/397400/397096/100155478/397311/100627056/102162332/100516839/574073/100144523/397490/100522008/100620481/100525120/100510995/396997/100625006	28	up
BP	GO:0045765	regulation of angiogenesis	18/277	74/6969	3.45665e-10	6.94786e-08	5.12129e-08	492313/396880/100516027/100525601/397251/396945/396677/397497/397311/100627056/396865/407773/100522008/100620481/100510995/396997/396730/397094	18	up
BP	GO:0022603	regulation of anatomical structure morphogenesis	31/277	219/6969	4.36328e-10	8.09557e-08	5.96728e-08	100154469/100738269/100510966/100518636/492313/654413/396880/100516027/100525601/397251/396945/397338/396677/397497/100622658/397311/100627056/100516839/574073/396865/100157309/100153985/407773/100522008/100620481/100525120/100510995/396997/396730/100521443/397094	31	up
BP	GO:1901342	regulation of vasculature development	18/277	76/6969	5.54587e-10	9.55475e-08	7.04284e-08	492313/396880/100516027/100525601/397251/396945/396677/397497/397311/100627056/396865/407773/100522008/100620481/100510995/396997/396730/397094	18	up
BP	GO:0007155	cell adhesion	40/277	360/6969	1.95718e-09	3.14714e-07	2.31977e-07	100152349/100156315/100738269/100510966/492313/100156908/396880/397087/100302016/100157318/100521312/396554/100522452/397285/100620614/100152401/492312/397626/100623707/100156321/397096/397328/100127488/397311/397360/100627056/100522769/100512419/102162332/397064/100144489/100621690/396985/100522008/100737739/100620481/396997/396730/100520035/397094	40	up
BP	GO:0040011	locomotion	37/277	323/6969	3.66561e-09	5.5259e-07	4.07316e-07	396589/100738269/100510966/100518636/492313/396880/396900/100516027/100154208/100125345/399501/100157318/100521312/100517807/494467/397411/100515346/100519927/397251/110255240/492312/100625145/397497/100623707/100127488/397311/100627056/100512419/102162332/100737352/574073/100522008/100525120/100510995/396997/396730/414911	37	up
BP	GO:0009888	tissue development	48/277	498/6969	4.8678e-09	6.88309e-07	5.07355e-07	100518125/100157844/100154469/100738269/100510966/100155208/100152404/100518636/100152747/100155518/100514639/397668/100516027/397087/100125345/100152741/100511310/100523811/100521989/100620614/100152401/397338/102158247/397497/100520988/100622658/397396/396691/397400/100155478/397311/397360/100627056/102162332/397206/100516839/574073/100155811/100048959/100153985/100522008/100620481/100525120/39…	48	up
BP	GO:0007169	transmembrane receptor protein tyrosine kinase signaling pathway	27/277	189/6969	5.13663e-09	6.88309e-07	5.07355e-07	397491/100154469/492313/397668/100154208/100157318/100739671/100736934/100622305/396677/397497/100622658/100623707/100156321/397311/100627056/100379630/397064/574073/100621690/100522008/100620481/100525120/100510995/100154597/100625006/396730	27	up
BP	GO:0016477	cell migration	40/277	376/6969	7.00306e-09	8.44569e-07	6.22535e-07	100101923/396589/100738269/100510966/100518636/492313/100511316/396880/396900/100516027/100154208/100125345/399501/100157318/100521312/100517807/494467/397411/100519927/397251/110255240/492312/100625145/397497/100623707/100523587/100127488/397311/100627056/100512419/102162332/574073/100153985/100522008/100525120/100301483/100510995/396997/396730/414911	40	up
BP	GO:0071495	cellular response to endogenous stimulus	40/277	376/6969	7.00306e-09	8.44569e-07	6.22535e-07	397563/492313/100157795/100514639/396880/100516027/399501/100522452/397401/100736934/397338/102158247/397497/100520988/100622658/100623707/100156321/397400/397096/100155478/397311/397360/100627056/100521873/100151939/102162332/100379630/100525342/100516839/574073/100144523/397490/407773/100522008/100620481/100525120/100510995/396997/494014/100625006	40	up
BP	GO:0008284	positive regulation of cell population proliferation	36/277	325/6969	1.50011e-08	1.72298e-06	1.27001e-06	397491/100157844/100152404/100518636/492313/100514639/397668/100516027/100154208/100152741/396862/100739671/100736934/396839/399500/396677/397497/100622658/100623707/396691/397400/100523587/397311/100627056/100525342/100516839/397064/574073/100526147/100157309/407773/100620481/396997/100625006/100521443/397094	36	up
BP	GO:0030334	regulation of cell migration	29/277	227/6969	1.82571e-08	2.00164e-06	1.47541e-06	100738269/100510966/100518636/492313/100516027/100154208/100125345/399501/100157318/100521312/100517807/494467/397411/100519927/397251/492312/100625145/397497/100623707/397311/100627056/100512419/102162332/574073/100522008/100525120/100510995/396997/396730	29	up
BP	GO:0040012	regulation of locomotion	31/277	257/6969	2.26396e-08	2.37421e-06	1.75004e-06	396589/100738269/100510966/100518636/492313/396880/100516027/100154208/100125345/399501/100157318/100521312/100517807/494467/397411/100519927/397251/492312/100625145/397497/100623707/397311/100627056/100512419/102162332/574073/100522008/100525120/100510995/396997/396730	31	up
BP	GO:0009719	response to endogenous stimulus	42/277	425/6969	2.51419e-08	2.52676e-06	1.86249e-06	397563/492313/100157795/100514639/396880/100516027/399501/396862/100522452/397401/100736934/397338/102158247/397497/100520988/100622658/100623707/100156321/397400/397096/100155478/397311/397360/100627056/100521873/100151939/102162332/100379630/100525342/100516839/397064/574073/100144523/397490/407773/100522008/100620481/100525120/100510995/396997/494014/100625006	42	up
BP	GO:0008285	negative regulation of cell population proliferation	29/277	231/6969	2.71611e-08	2.6205e-06	1.93158e-06	100512604/100154469/100510966/492313/654407/100514639/100516027/100152741/100157318/414852/100522452/100515346/100622305/397338/100520988/396691/397400/100155478/397360/100627056/102162332/574073/100155811/100621690/100522008/100620481/100625006/100523323/397094	29	up
BP	GO:0043066	negative regulation of apoptotic process	30/277	247/6969	3.31465e-08	3.07498e-06	2.26658e-06	100518125/397491/100157844/100154469/100152404/492313/100516027/100152741/397628/100515346/397251/100620614/110255240/397338/100524886/100520988/100623707/100156321/396691/414381/397311/397360/100627056/397625/102162332/574073/100153985/407773/100620481/100525120	30	up
BP	GO:0007507	heart development	22/277	143/6969	3.70935e-08	3.31369e-06	2.44253e-06	100157844/100154469/100152404/100518636/100152747/100157795/100739177/100514639/100516027/100152741/397338/100622658/100156321/397311/100627056/100516839/574073/100048959/100620481/397104/100625006/100523323	22	up
BP	GO:2000026	regulation of multicellular organismal development	38/277	373/6969	5.65668e-08	4.45876e-06	3.28657e-06	100157844/100154469/100152404/492313/100514639/396880/100516027/100152741/100525601/397251/100736934/396839/396945/397338/396677/397497/100520988/100622658/100623707/396691/100155478/397311/397360/100627056/102162332/397206/100516839/574073/396865/100157309/100153985/407773/100522008/100620481/100510995/396997/396730/397094	38	up
BP	GO:0061138	morphogenesis of a branching epithelium	16/277	79/6969	5.68111e-08	4.45876e-06	3.28657e-06	100154469/100510966/100155208/397668/100516027/100152741/100511310/397338/397497/100622658/397311/100627056/100516839/574073/100153985/100525120	16	up
BP	GO:0043069	negative regulation of programmed cell death	30/277	253/6969	5.74974e-08	4.45876e-06	3.28657e-06	100518125/397491/100157844/100154469/100152404/492313/100516027/100152741/397628/100515346/397251/100620614/110255240/397338/100524886/100520988/100623707/100156321/396691/414381/397311/397360/100627056/397625/102162332/574073/100153985/407773/100620481/100525120	30	up
BP	GO:0051094	positive regulation of developmental process	36/277	343/6969	6.14907e-08	4.45876e-06	3.28657e-06	100518125/100157844/100738269/100510966/100152404/100518636/492313/100514639/396880/100516027/100153765/100517807/100736934/396839/397338/396677/397497/100520988/100622658/396691/397400/397311/397360/100627056/100379630/100516839/574073/396865/100157309/100153985/407773/100620481/100154721/100510995/396997/397094	36	up
BP	GO:0045766	positive regulation of angiogenesis	12/277	43/6969	6.24413e-08	4.45876e-06	3.28657e-06	492313/396880/100516027/396677/397497/397311/100627056/396865/407773/100620481/100510995/397094	12	up
BP	GO:1904018	positive regulation of vasculature development	12/277	43/6969	6.24413e-08	4.45876e-06	3.28657e-06	492313/396880/100516027/396677/397497/397311/100627056/396865/407773/100620481/100510995/397094	12	up
BP	GO:0051241	negative regulation of multicellular organismal process	32/277	283/6969	6.28515e-08	4.45876e-06	3.28657e-06	100154469/100510966/100518636/492313/100514639/100516027/100125345/100157318/100522452/100523811/397251/100620614/396945/397338/102158247/100520988/100623707/397400/397360/100627056/102162332/100379630/574073/397490/100621690/396985/100522008/100620481/100525120/396997/396730/396811	32	up
BP	GO:2000145	regulation of cell motility	29/277	245/6969	1.01101e-07	6.60404e-06	4.86787e-06	100738269/100510966/100518636/492313/100516027/100154208/100125345/399501/100157318/100521312/100517807/494467/397411/100519927/397251/492312/100625145/397497/100623707/397311/100627056/100512419/102162332/574073/100522008/100525120/100510995/396997/396730	29	up
BP	GO:0002009	morphogenesis of an epithelium	22/277	151/6969	1.01306e-07	6.60404e-06	4.86787e-06	100154469/100738269/100510966/100155208/100518636/100152747/100514639/397668/100516027/100152741/100511310/100521989/397338/397497/100622658/397311/100627056/100516839/574073/100153985/100620481/100525120	22	up
BP	GO:0040017	positive regulation of locomotion	22/277	151/6969	1.01306e-07	6.60404e-06	4.86787e-06	396589/100738269/492313/396880/100154208/399501/100521312/100517807/494467/397411/100519927/397251/492312/397497/100623707/397311/100627056/100512419/102162332/100522008/100525120/100510995	22	up
BP	GO:0001763	morphogenesis of a branching structure	16/277	85/6969	1.67058e-07	1.05073e-05	7.74494e-06	100154469/100510966/100155208/397668/100516027/100152741/100511310/397338/397497/100622658/397311/100627056/100516839/574073/100153985/100525120	16	up
BP	GO:0007267	cell-cell signaling	39/277	405/6969	1.69893e-07	1.05073e-05	7.74494e-06	100154469/100517716/100155208/100518636/100152747/397563/654407/100157795/100514639/100516027/397087/100152741/399501/100522452/397251/110255240/399500/100626682/100625267/397433/100627056/100151939/414284/100512419/102162332/100516839/574073/100155811/397490/100048959/100157784/100170126/100620481/397432/100525120/445529/100516916/414911/100520160	39	up
BP	GO:0048754	branching morphogenesis of an epithelial tube	14/277	66/6969	2.13408e-07	1.26371e-05	9.31489e-06	100154469/100510966/397668/100516027/100152741/100511310/397338/397497/100622658/397311/100627056/100516839/574073/100153985	14	up
BP	GO:0048870	cell motility	40/277	425/6969	2.14811e-07	1.26371e-05	9.31489e-06	100101923/396589/100738269/100510966/100518636/492313/100511316/396880/396900/100516027/100154208/100125345/399501/100157318/100521312/100517807/494467/397411/100519927/397251/110255240/492312/100625145/397497/100623707/100523587/100127488/397311/100627056/100512419/102162332/574073/100153985/100522008/100525120/100301483/100510995/396997/396730/414911	40	up
BP	GO:0048729	tissue morphogenesis	24/277	184/6969	2.23539e-07	1.28375e-05	9.46258e-06	100154469/100738269/100510966/100155208/100152404/100518636/100152747/100514639/397668/100516027/100125345/100152741/100511310/100521989/397338/397497/100622658/397311/100627056/100516839/574073/100153985/100620481/100525120	24	up
MF	GO:0019955	cytokine binding	13/284	52/7411	4.8486e-08	1.58057e-05	1.41262e-05	100738269/100513324/100522452/397285/100515346/102158247/100520988/397396/397400/100155478/100737352/574073/100154447	13	up
MF	GO:0140677	molecular function activator activity	43/284	476/7411	8.52059e-08	1.58057e-05	1.41262e-05	100519144/397254/397491/396589/100518643/100152734/396880/396900/397668/100516027/397087/397392/100125345/399501/100156529/396862/100517807/494467/396839/399500/397497/100520988/396674/100623707/100156321/397400/414381/100627056/397625/100516223/100525524/100379630/100505408/100516839/397490/448797/100522008/396915/100620481/100525120/445529/100625006/397094	43	up
BP	GO:0051093	negative regulation of developmental process	28/277	245/6969	3.5704e-07	2.00275e-05	1.47623e-05	100512604/100518125/100154469/100510966/100152404/492313/100514639/100516027/100152741/494467/100519927/397251/396945/397338/102158247/100520988/100622658/100623707/100627056/102162332/100379630/574073/100153985/100522008/100620481/396997/396730/414911	28	up
BP	GO:0030335	positive regulation of cell migration	20/277	138/6969	4.30456e-07	2.2686e-05	1.67219e-05	100738269/492313/100154208/399501/100521312/100517807/494467/397411/100519927/397251/492312/397497/100623707/397311/100627056/100512419/102162332/100522008/100525120/100510995	20	up
BP	GO:0050673	epithelial cell proliferation	20/277	138/6969	4.30456e-07	2.2686e-05	1.67219e-05	492313/100514639/397668/100516027/414852/399500/396677/397497/100520988/100622658/100155478/397311/397360/100627056/102162332/100516839/574073/100153985/100525120/100625006	20	up
BP	GO:0090287	regulation of cellular response to growth factor stimulus	15/277	80/6969	4.32651e-07	2.2686e-05	1.67219e-05	492313/100514639/100516027/102158247/397497/100520988/100155478/397311/100627056/574073/100144523/100522008/100620481/100510995/100625006	15	up
MF	GO:0030545	signaling receptor regulator activity	32/284	309/7411	2.20324e-07	2.50152e-05	2.23572e-05	397254/397491/396589/100518643/396880/396900/397668/100516027/397087/100125345/396862/494467/396839/399500/397497/100520988/396674/397400/100627056/100151939/100516223/100379630/100516839/397490/448797/100522008/396915/100620481/100525120/445529/100625006/397094	32	up
MF	GO:0030546	signaling receptor activator activity	31/284	299/7411	3.37132e-07	2.50152e-05	2.23572e-05	397254/397491/396589/100518643/396880/396900/397668/100516027/397087/100125345/396862/494467/396839/399500/397497/100520988/396674/397400/100627056/100516223/100379630/100516839/397490/448797/100522008/396915/100620481/100525120/445529/100625006/397094	31	up
MF	GO:0048018	receptor ligand activity	31/284	299/7411	3.37132e-07	2.50152e-05	2.23572e-05	397254/397491/396589/100518643/396880/396900/397668/100516027/397087/100125345/396862/494467/396839/399500/397497/100520988/396674/397400/100627056/100516223/100379630/100516839/397490/448797/100522008/396915/100620481/100525120/445529/100625006/397094	31	up
CC	GO:0062023	collagen-containing extracellular matrix	13/293	63/8025	3.18545e-07	2.54836e-05	2.36953e-05	100154899/100157028/100126164/100511316/397628/100514785/100152401/397400/397206/100516839/100525965/396707/396730	13	up
BP	GO:0051240	positive regulation of multicellular organismal process	41/277	459/6969	6.11529e-07	3.13832e-05	2.31326e-05	100518125/100157844/100154469/100738269/100152404/492313/100518643/100514639/396880/100516027/397087/399501/100517807/100523811/100736934/399500/397338/396677/397497/100520988/100622658/100623707/396691/397400/397311/397360/100627056/100525342/100516839/397064/574073/396865/397490/100621690/100157309/100153985/407773/100620481/100525120/100510995/397094	41	up
BP	GO:0060541	respiratory system development	14/277	72/6969	6.64422e-07	3.33872e-05	2.46099e-05	100738269/100155518/100514639/397338/397497/100622658/397311/100627056/100516839/574073/396865/100153985/397480/100510995	14	up
MF	GO:0019838	growth factor binding	11/284	45/7411	6.84806e-07	4.23438e-05	3.78445e-05	100101923/492313/100522452/397285/102158247/100156321/397400/100155478/397311/100302573/397064	11	up
BP	GO:0033002	muscle cell proliferation	12/277	54/6969	9.43291e-07	4.55044e-05	3.35414e-05	100157844/100152404/100518636/492313/100157318/100622305/100622658/397400/100516839/574073/100525120/100625006	12	up
BP	GO:0048738	cardiac muscle tissue development	12/277	54/6969	9.43291e-07	4.55044e-05	3.35414e-05	100157844/100152404/100152747/100152741/100622658/100627056/100516839/574073/100048959/100620481/397104/100523323	12	up
BP	GO:2000147	positive regulation of cell motility	20/277	147/6969	1.20864e-06	5.71618e-05	4.21342e-05	100738269/492313/100154208/399501/100521312/100517807/494467/397411/100519927/397251/492312/397497/100623707/397311/100627056/100512419/102162332/100522008/100525120/100510995	20	up
BP	GO:0014706	striated muscle tissue development	12/277	56/6969	1.42998e-06	6.63292e-05	4.88915e-05	100157844/100152404/100152747/100152741/100622658/100627056/100516839/574073/100048959/100620481/397104/100523323	12	up
BP	GO:0009611	response to wounding	19/277	140/6969	2.33855e-06	0.00010525	7.75805e-05	100738269/492313/100518643/100156908/399501/100157318/100620614/396945/396677/397497/100155478/397311/100627056/100512419/574073/100519355/397490/396985/397094	19	up
BP	GO:0042981	regulation of apoptotic process	36/277	398/6969	2.40226e-06	0.00010525	7.75805e-05	100518125/397491/100157844/100154469/100152404/492313/100516027/100152741/397628/100515346/397251/100620614/110255240/397338/100524886/100520988/100623707/100156321/396691/100523587/414381/100127488/397311/397433/397360/100627056/397625/102162332/574073/100153985/407773/100522001/100620481/100621090/100525120/494014	36	up
BP	GO:0060485	mesenchyme development	15/277	91/6969	2.40939e-06	0.00010525	7.75805e-05	100738269/100152404/100516027/100152741/397338/102158247/100622658/397400/100627056/102162332/100516839/574073/100153985/100522008/414911	15	up
BP	GO:0007162	negative regulation of cell adhesion	13/277	69/6969	2.44363e-06	0.00010525	7.75805e-05	100510966/492313/100157318/100521312/100522452/100620614/100623707/397360/102162332/100621690/100522008/100737739/396730	13	up
BP	GO:0030155	regulation of cell adhesion	23/277	198/6969	3.15938e-06	0.00013248	9.76514e-05	100738269/100510966/492313/396880/100157318/100521312/100522452/100620614/100623707/397311/397360/100627056/100512419/102162332/397064/100144489/100621690/396985/100522008/100737739/100620481/396730/397094	23	up
BP	GO:1901700	response to oxygen-containing compound	36/277	403/6969	3.21585e-06	0.00013248	9.76514e-05	100157844/100154469/397563/492313/396880/396900/397668/397087/397392/399501/100157318/397285/100152401/100622305/100625267/100622658/100623707/100156321/397400/100127488/397433/397360/100627056/100521873/100151939/102162332/100379630/397064/396764/397490/407773/100525120/494014/100621927/100523323/397094	36	up
BP	GO:0007178	transmembrane receptor protein serine/threonine kinase signaling pathway	16/277	105/6969	3.24059e-06	0.00013248	9.76514e-05	492313/100514639/100516027/100522452/102158247/100520988/397400/397096/100155478/397311/100627056/100379630/574073/100144523/397490/396997	16	up
BP	GO:0060537	muscle tissue development	16/277	106/6969	3.68208e-06	0.00014802	0.000109106	100518125/100157844/100152404/100152747/100155518/100514639/100152741/100622658/100627056/100516839/574073/100048959/100153985/100620481/397104/100523323	16	up
BP	GO:0043067	regulation of programmed cell death	36/277	406/6969	3.81958e-06	0.00015103	0.000111325	100518125/397491/100157844/100154469/100152404/492313/100516027/100152741/397628/100515346/397251/100620614/110255240/397338/100524886/100520988/100623707/100156321/396691/100523587/414381/100127488/397311/397433/397360/100627056/397625/102162332/574073/100153985/407773/100522001/100620481/100621090/100525120/494014	36	up
BP	GO:0048589	developmental growth	20/277	160/6969	4.6233e-06	0.000179861	0.000132576	100518125/100157844/100152404/397668/100516027/100125345/100157318/397338/397497/100520988/100622658/100627056/100379630/100516839/574073/100157309/100153985/100522008/100620481/100519062	20	up
BP	GO:1905330	regulation of morphogenesis of an epithelium	9/277	34/6969	4.75318e-06	0.000181979	0.000134137	100510966/100518636/397497/100622658/100627056/100516839/574073/100153985/100525120	9	up
BP	GO:0048638	regulation of developmental growth	14/277	85/6969	5.30433e-06	0.000199907	0.000147352	100518125/100157844/100152404/397338/100520988/100622658/100627056/100379630/100516839/574073/100157309/100153985/100522008/100620481	14	up
BP	GO:0060429	epithelium development	30/277	313/6969	5.6528e-06	0.000209762	0.000154617	100154469/100738269/100510966/100155208/100152404/100518636/100152747/100514639/397668/100516027/100125345/100152741/100511310/100521989/100620614/397338/397497/100622658/100155478/397311/397360/100627056/100516839/574073/100153985/100620481/100525120/396997/414911/100519062	30	up
BP	GO:0042060	wound healing	16/277	111/6969	6.80644e-06	0.000248745	0.000183351	100738269/492313/100156908/399501/100620614/396945/396677/397497/100155478/397311/100627056/100512419/574073/100519355/396985/397094	16	up
BP	GO:0001837	epithelial to mesenchymal transition	10/277	47/6969	1.17544e-05	0.000423159	0.000311912	100738269/100152404/100516027/100152741/102158247/397400/100627056/102162332/100516839/574073	10	up
BP	GO:2000027	regulation of animal organ morphogenesis	9/277	38/6969	1.28413e-05	0.000455489	0.000335743	100510966/100516027/397338/397497/100627056/100516839/574073/100153985/100525120	9	up
BP	GO:0060562	epithelial tube morphogenesis	15/277	106/6969	1.66407e-05	0.000581701	0.000428774	100154469/100510966/397668/100516027/100152741/100511310/397338/397497/100622658/397311/100627056/100516839/574073/100153985/100620481	15	up
BP	GO:0006636	unsaturated fatty acid biosynthetic process	7/277	23/6969	2.05902e-05	0.00070948	0.00052296	654407/100126284/100135661/100518057/444995/100620614/397590	7	up
BP	GO:0045595	regulation of cell differentiation	34/277	403/6969	2.11574e-05	0.000718757	0.000529799	100512604/100157844/100154469/100738269/100510966/100152404/100518636/100514639/100516027/100153765/100152741/494467/100519927/100736934/396839/102158247/100520988/100623707/397400/100155478/397311/397360/100627056/102162332/100516839/574073/100337657/100157309/100153985/100522008/100620481/100154721/396997/414911	34	up
BP	GO:0001667	ameboidal-type cell migration	16/277	122/6969	2.31525e-05	0.000775609	0.000571704	100510966/100518636/492313/100125345/100517807/397251/397497/100523587/397311/100627056/100512419/100522008/100301483/100510995/396730/414911	16	up
BP	GO:0009887	animal organ morphogenesis	27/277	287/6969	2.39316e-05	0.000790727	0.000582848	100157844/100510966/100152404/100157795/100739177/100514639/397668/100516027/100125345/100152741/100511310/100521989/399500/397338/100626682/397497/100622658/396691/397400/397311/397360/100627056/100516839/574073/100153985/100620481/100525120	27	up
MF	GO:0004222	metalloendopeptidase activity	10/284	50/7411	1.53676e-05	0.000814481	0.000727937	100518427/397411/100523811/396769/100101475/397346/100624519/397343/397320/654325	10	up
BP	GO:0003151	outflow tract morphogenesis	8/277	32/6969	2.57617e-05	0.000829891	0.000611716	100152404/100157795/100514639/100516027/100152741/100622658/100627056/574073	8	up
BP	GO:0006954	inflammatory response	25/277	256/6969	2.58976e-05	0.000829891	0.000611716	100513324/492313/100518643/654407/396880/396900/397392/100157523/100157318/100037938/100523811/399500/100622305/396677/100127488/397360/100627056/100144489/396865/100154447/100525120/100301483/396799/396811/397094	25	up
BP	GO:0050678	regulation of epithelial cell proliferation	15/277	110/6969	2.61491e-05	0.000829891	0.000611716	492313/100514639/100516027/414852/396677/397497/100520988/100155478/397311/100627056/102162332/100516839/574073/100153985/100625006	15	up
BP	GO:0046620	regulation of organ growth	7/277	24/6969	2.80893e-05	0.00087989	0.00064857	100518125/100157844/100152404/397338/100622658/100516839/574073	7	up
BP	GO:0048762	mesenchymal cell differentiation	12/277	74/6969	2.96231e-05	0.000916038	0.000675215	100738269/100152404/100516027/100152741/102158247/397400/100627056/102162332/100516839/574073/100522008/414911	12	up
BP	GO:0050886	endocrine process	8/277	33/6969	3.28471e-05	0.000990341	0.000729984	100518636/397087/100152741/399500/100525342/397490/396915/414911	8	up
BP	GO:0072009	nephron epithelium development	8/277	33/6969	3.28471e-05	0.000990341	0.000729984	100510966/100511310/397338/397497/574073/100153985/100620481/414911	8	up
BP	GO:0006935	chemotaxis	17/277	140/6969	3.56152e-05	0.00106054	0.00078173	396589/492313/396880/396900/100521312/494467/100515346/110255240/397497/100127488/397311/100627056/100737352/100522008/100525120/396730/414911	17	up
BP	GO:0050918	positive chemotaxis	5/277	11/6969	3.63086e-05	0.001068	0.00078723	396589/396880/397311/100627056/396730	5	up
BP	GO:0042330	taxis	17/277	141/6969	3.90695e-05	0.00112151	0.000826671	396589/492313/396880/396900/100521312/494467/100515346/110255240/397497/100127488/397311/100627056/100737352/100522008/100525120/396730/414911	17	up
BP	GO:0010648	negative regulation of cell communication	32/277	380/6969	3.91281e-05	0.00112151	0.000826671	100512604/100518125/397491/100154469/100152404/100518636/492313/396880/100516027/399501/100157318/100515346/110255240/100622305/102158247/100155478/414381/397433/100627056/397625/100525524/102162332/100379630/100505408/574073/100144523/397490/100621690/493186/100522008/100525120/100625006	32	up
BP	GO:0051049	regulation of transport	36/277	451/6969	3.95226e-05	0.00112151	0.000826671	100522015/397491/100157844/100518636/397563/492313/654407/100134965/100514639/397087/100125345/399501/100157318/100736934/399500/100736753/100625267/404772/100623707/397400/100127488/397433/397360/100627056/100623009/397167/397377/397490/407773/100620481/494014/100625006/100152071/396811/100519062/397094	36	up
BP	GO:0023057	negative regulation of signaling	32/277	381/6969	4.12073e-05	0.00115572	0.000851887	100512604/100518125/397491/100154469/100152404/100518636/492313/396880/100516027/399501/100157318/100515346/110255240/100622305/102158247/100155478/414381/397433/100627056/397625/100525524/102162332/100379630/100505408/574073/100144523/397490/100621690/493186/100522008/100525120/100625006	32	up
BP	GO:0030324	lung development	11/277	65/6969	4.23723e-05	0.00116139	0.000856063	100738269/100514639/397497/100622658/397311/100627056/100516839/574073/396865/397480/100510995	11	up
BP	GO:0071560	cellular response to transforming growth factor beta stimulus	11/277	65/6969	4.23723e-05	0.00116139	0.000856063	492313/100514639/100522452/102158247/397400/397096/100155478/100627056/100516839/100144523/396997	11	up
BP	GO:0022612	gland morphogenesis	9/277	44/6969	4.5277e-05	0.00121342	0.00089442	397668/100152741/399500/100622658/397400/397360/100627056/574073/100525120	9	up
BP	GO:0035265	organ growth	9/277	44/6969	4.5277e-05	0.00121342	0.00089442	100518125/100157844/100152404/100125345/397338/100622658/100516839/574073/100620481	9	up
BP	GO:0060420	regulation of heart growth	6/277	18/6969	4.62987e-05	0.00122717	0.000904552	100157844/100152404/397338/100622658/100516839/574073	6	up
BP	GO:0030323	respiratory tube development	11/277	66/6969	4.90805e-05	0.00127293	0.000938279	100738269/100514639/397497/100622658/397311/100627056/100516839/574073/396865/397480/100510995	11	up
BP	GO:0071559	response to transforming growth factor beta	11/277	66/6969	4.90805e-05	0.00127293	0.000938279	492313/100514639/100522452/102158247/397400/397096/100155478/100627056/100516839/100144523/396997	11	up
BP	GO:0060021	roof of mouth development	7/277	26/6969	4.98527e-05	0.0012792	0.000942903	100155518/100514639/100152741/100522452/100622658/397400/100627056	7	up
BP	GO:0003007	heart morphogenesis	12/277	78/6969	5.08659e-05	0.00129146	0.000951938	100157844/100152404/100157795/100739177/100514639/100516027/100152741/100622658/100627056/100516839/574073/100620481	12	up
BP	GO:0072006	nephron development	8/277	35/6969	5.19546e-05	0.00130536	0.000962185	100510966/100511310/397338/397497/574073/100153985/100620481/414911	8	up
MF	GO:0005125	cytokine activity	18/284	158/7411	3.12063e-05	0.00144719	0.00129342	396589/100518643/396880/396900/397087/396862/494467/396839/399500/100520988/397400/100627056/100516223/100379630/100516839/397490/448797/397094	18	up
BP	GO:0048585	negative regulation of response to stimulus	35/277	443/6969	6.31495e-05	0.00157027	0.00115746	100512604/100518125/397491/100154469/100513324/100152404/492313/100518643/396880/100516027/399501/100157318/100515346/100620614/110255240/100622305/396945/102158247/100155478/414381/100627056/397625/100525524/102162332/100379630/100505408/574073/100144523/100621690/493186/396985/100522008/100525120/100625006/396730	35	up
BP	GO:0003013	circulatory system process	16/277	133/6969	6.78664e-05	0.00167027	0.00123116	100152404/100152747/397563/100157795/397457/100125345/399501/110255240/100525342/397167/100144489/396915/100620481/396997/100523323/414911	16	up
BP	GO:0010647	positive regulation of cell communication	35/277	445/6969	6.92483e-05	0.00167027	0.00123116	100101923/100154469/100155208/492313/100514639/100516027/397087/399501/100523811/100515346/100739671/100736934/399500/396677/397497/100625267/100520988/100623707/100156321/414381/100127488/397311/100627056/100521873/100379630/574073/396865/397490/100620481/100621090/100525120/100301483/100510995/100523323/100622172	35	up
BP	GO:0023056	positive regulation of signaling	35/277	445/6969	6.92483e-05	0.00167027	0.00123116	100101923/100154469/100155208/492313/100514639/100516027/397087/399501/100523811/100515346/100739671/100736934/399500/396677/397497/100625267/100520988/100623707/100156321/414381/100127488/397311/100627056/100521873/100379630/574073/396865/397490/100620481/100621090/100525120/100301483/100510995/100523323/100622172	35	up
BP	GO:0007268	chemical synaptic transmission	17/277	149/6969	7.92342e-05	0.00185547	0.00136767	100154469/100517716/397563/399501/397251/110255240/100625267/397433/100627056/100151939/414284/574073/100048959/100157784/397432/445529/100520160	17	up
BP	GO:0098916	anterograde trans-synaptic signaling	17/277	149/6969	7.92342e-05	0.00185547	0.00136767	100154469/100517716/397563/399501/397251/110255240/100625267/397433/100627056/100151939/414284/574073/100048959/100157784/397432/445529/100520160	17	up
BP	GO:0099537	trans-synaptic signaling	17/277	149/6969	7.92342e-05	0.00185547	0.00136767	100154469/100517716/397563/399501/397251/110255240/100625267/397433/100627056/100151939/414284/574073/100048959/100157784/397432/445529/100520160	17	up
MF	GO:0005539	glycosaminoglycan binding	11/284	68/7411	4.71384e-05	0.00187843	0.00167883	100155208/492313/396880/100156529/100152401/397626/397497/397396/397096/397328/100522769	11	up
MF	GO:0050431	transforming growth factor beta binding	5/284	12/7411	5.06314e-05	0.00187843	0.00167883	100522452/397285/102158247/397400/100155478	5	up
BP	GO:0040007	growth	22/277	226/6969	8.41769e-05	0.00195226	0.00143902	100518125/100157844/100152404/397668/100516027/100125345/100157318/397338/397497/100520988/100622658/100627056/100302573/100379630/100516839/397064/574073/100157309/100153985/100522008/100620481/100519062	22	up
BP	GO:0048598	embryonic morphogenesis	18/277	165/6969	8.83508e-05	0.00202954	0.00149599	100155208/100518636/100152747/100514639/100516027/100152741/100523811/100521989/100520988/100622658/100627056/100512419/100516839/574073/100155811/100153985/100620481/100625006	18	up
BP	GO:0001658	branching involved in ureteric bud morphogenesis	6/277	20/6969	9.03742e-05	0.00205644	0.00151581	100510966/100511310/397338/397497/574073/100153985	6	up
MF	GO:0005178	integrin binding	8/284	37/7411	6.16884e-05	0.00208058	0.00185951	492313/397087/100739671/492312/397497/397311/100522769/100512419	8	up
BP	GO:0043542	endothelial cell migration	10/277	59/6969	9.35055e-05	0.00210781	0.00155367	492313/100125345/397251/397497/397311/100627056/100512419/100301483/100510995/396730	10	up
BP	GO:0009790	embryo development	26/277	294/6969	9.72132e-05	0.00213688	0.0015751	100518125/100155208/100152404/100518636/100152747/100514639/396880/100516027/100152741/100523811/100521111/100521989/397338/100520988/100622658/397311/397360/100627056/100512419/100516839/574073/100155811/448980/100153985/100620481/100625006	26	up
BP	GO:0072089	stem cell proliferation	8/277	38/6969	9.73095e-05	0.00213688	0.0015751	100157844/100518636/100514639/100516027/100152741/100155478/397311/100627056	8	up
BP	GO:0060326	cell chemotaxis	13/277	96/6969	9.74529e-05	0.00213688	0.0015751	396589/492313/396880/396900/100521312/494467/110255240/397497/100127488/397311/100627056/100525120/414911	13	up
BP	GO:0072080	nephron tubule development	7/277	29/6969	0.000106754	0.0023035	0.00169792	100510966/100511310/397338/397497/574073/100153985/100620481	7	up
BP	GO:0040013	negative regulation of locomotion	12/277	84/6969	0.000106962	0.0023035	0.00169792	100510966/100518636/492313/100516027/100125345/100157318/100625145/100627056/574073/100522008/396997/396730	12	up
BP	GO:0061061	muscle structure development	19/277	184/6969	0.000118615	0.00253185	0.00186623	100518125/100154469/100152404/100152747/100155518/100514639/100152741/494467/397338/100622658/100627056/100379630/100516839/574073/100153985/100620481/397104/100523323/414911	19	up
BP	GO:0046622	positive regulation of organ growth	6/277	21/6969	0.00012234	0.00256595	0.00189137	100518125/100157844/100152404/397338/100622658/100516839	6	up
BP	GO:0060419	heart growth	6/277	21/6969	0.00012234	0.00256595	0.00189137	100157844/100152404/397338/100622658/100516839/574073	6	up
BP	GO:0008015	blood circulation	15/277	126/6969	0.000129092	0.00268422	0.00197855	100152404/100152747/397563/100157795/397457/100125345/399501/110255240/100525342/397167/100144489/396915/100620481/396997/414911	15	up
BP	GO:0061326	renal tubule development	7/277	30/6969	0.000134568	0.00277418	0.00204486	100510966/100511310/397338/397497/574073/100153985/100620481	7	up
CC	GO:0005839	proteasome core complex	5/155	17/8025	1.29278e-05	0.00288289	0.00284411	396975/654294/733626/100156790/397058	5	down
BP	GO:0010594	regulation of endothelial cell migration	9/277	51/6969	0.000152195	0.00311096	0.0022931	492313/100125345/397251/397497/397311/100627056/100512419/100510995/396730	9	up
BP	GO:0001570	vasculogenesis	6/277	22/6969	0.000162659	0.00321585	0.00237041	100152404/100515346/397338/397096/397311/100048959	6	up
BP	GO:0060675	ureteric bud morphogenesis	6/277	22/6969	0.000162659	0.00321585	0.00237041	100510966/100511310/397338/397497/574073/100153985	6	up
BP	GO:0072078	nephron tubule morphogenesis	6/277	22/6969	0.000162659	0.00321585	0.00237041	100510966/100511310/397338/397497/574073/100153985	6	up
BP	GO:0072171	mesonephric tubule morphogenesis	6/277	22/6969	0.000162659	0.00321585	0.00237041	100510966/100511310/397338/397497/574073/100153985	6	up
BP	GO:0090092	regulation of transmembrane receptor protein serine/threonine kinase signaling pathway	10/277	63/6969	0.000165289	0.00324127	0.00238916	492313/100514639/100516027/102158247/100520988/100155478/397311/100627056/574073/100144523	10	up
BP	GO:0072091	regulation of stem cell proliferation	7/277	31/6969	0.000167983	0.00326754	0.00240852	100157844/100518636/100514639/100152741/100155478/397311/100627056	7	up
BP	GO:0099536	synaptic signaling	17/277	159/6969	0.000177644	0.00342782	0.00252666	100154469/100517716/397563/399501/397251/110255240/100625267/397433/100627056/100151939/414284/574073/100048959/100157784/397432/445529/100520160	17	up
MF	GO:0008083	growth factor activity	11/284	75/7411	0.00011866	0.00342815	0.00306389	397254/397491/396862/396839/399500/397497/100520988/397400/100379630/397490/100525120	11	up
MF	GO:0015101	organic cation transmembrane transporter activity	5/284	14/7411	0.000120124	0.00342815	0.00306389	100517716/100142677/100525483/100271724/100155871	5	up
BP	GO:0048568	embryonic organ development	15/277	130/6969	0.000183843	0.00349587	0.00257682	100155208/100152404/100514639/396880/100152741/100521111/100521989/100622658/397311/397360/100627056/100516839/574073/100153985/100620481	15	up
BP	GO:0009967	positive regulation of signal transduction	31/277	394/6969	0.000184069	0.00349587	0.00257682	100101923/100154469/100155208/492313/100514639/100516027/399501/100523811/100515346/100739671/100736934/399500/396677/397497/100520988/100623707/100156321/414381/100127488/397311/100627056/100521873/100379630/396865/100620481/100621090/100525120/100301483/100510995/100523323/100622172	31	up
BP	GO:0050920	regulation of chemotaxis	10/277	64/6969	0.000189144	0.00356419	0.00262718	396589/492313/396880/100521312/494467/397497/397311/100627056/100522008/396730	10	up
BP	GO:0034330	cell junction organization	17/277	160/6969	0.00019176	0.00358547	0.00264287	100154469/100156315/100157795/100155909/100524890/100302016/100157318/100738874/100623707/397400/397311/100627056/414284/102162332/100048959/100153985/396997	17	up
BP	GO:0007179	transforming growth factor beta receptor signaling pathway	9/277	53/6969	0.000206774	0.0036971	0.00272515	492313/100514639/100522452/102158247/397400/397096/100155478/100144523/396997	9	up
BP	GO:0040008	regulation of growth	17/277	161/6969	0.000206846	0.0036971	0.00272515	100518125/100157844/100152404/100516027/397338/100520988/100622658/100627056/100302573/100379630/100516839/397064/574073/100157309/100153985/100522008/100620481	17	up
BP	GO:0048483	autonomic nervous system development	5/277	15/6969	0.000206927	0.0036971	0.00272515	100514639/397457/100515346/100521989/414911	5	up
BP	GO:0055021	regulation of cardiac muscle tissue growth	5/277	15/6969	0.000206927	0.0036971	0.00272515	100157844/100152404/100622658/100516839/574073	5	up
BP	GO:0060043	regulation of cardiac muscle cell proliferation	5/277	15/6969	0.000206927	0.0036971	0.00272515	100157844/100152404/100622658/100516839/574073	5	up
BP	GO:0060421	positive regulation of heart growth	5/277	15/6969	0.000206927	0.0036971	0.00272515	100157844/100152404/397338/100622658/100516839	5	up
BP	GO:0014855	striated muscle cell proliferation	6/277	23/6969	0.000212801	0.00371939	0.00274158	100157844/100152404/100622658/100516839/574073/100525120	6	up
BP	GO:0016525	negative regulation of angiogenesis	6/277	23/6969	0.000212801	0.00371939	0.00274158	492313/397251/396945/100522008/396997/396730	6	up
BP	GO:2000181	negative regulation of blood vessel morphogenesis	6/277	23/6969	0.000212801	0.00371939	0.00274158	492313/397251/396945/100522008/396997/396730	6	up
BP	GO:0051050	positive regulation of transport	20/277	210/6969	0.000238604	0.00414038	0.00305189	397491/654407/100514639/397087/100125345/399501/100736934/399500/100736753/100623707/397400/100127488/397433/397360/100627056/397490/407773/100620481/100625006/397094	20	up
BP	GO:0072073	kidney epithelium development	8/277	43/6969	0.000242774	0.00418266	0.00308305	100510966/100511310/397338/397497/574073/100153985/100620481/414911	8	up
BP	GO:2001234	negative regulation of apoptotic signaling pathway	10/277	66/6969	0.000245607	0.00420145	0.0030969	100518125/397491/100516027/100515346/110255240/414381/397625/102162332/574073/100525120	10	up
BP	GO:0009968	negative regulation of signal transduction	28/277	348/6969	0.000264698	0.00449614	0.00331412	100512604/100518125/397491/100154469/100152404/492313/396880/100516027/100157318/100515346/110255240/100622305/102158247/100155478/414381/100627056/397625/100525524/102162332/100379630/100505408/574073/100144523/100621690/493186/100522008/100525120/100625006	28	up
BP	GO:0009798	axis specification	6/277	24/6969	0.000274371	0.00450193	0.00331839	100152404/100125345/100152741/397338/100627056/100620481	6	up
BP	GO:0061333	renal tubule morphogenesis	6/277	24/6969	0.000274371	0.00450193	0.00331839	100510966/100511310/397338/397497/574073/100153985	6	up
BP	GO:0072088	nephron epithelium morphogenesis	6/277	24/6969	0.000274371	0.00450193	0.00331839	100510966/100511310/397338/397497/574073/100153985	6	up
BP	GO:1901343	negative regulation of vasculature development	6/277	24/6969	0.000274371	0.00450193	0.00331839	492313/397251/396945/100522008/396997/396730	6	up
BP	GO:1903035	negative regulation of response to wounding	6/277	24/6969	0.000274371	0.00450193	0.00331839	492313/100518643/100620614/396945/100155478/396985	6	up
BP	GO:0003401	axis elongation	5/277	16/6969	0.000291274	0.00474698	0.00349902	397668/100516027/397497/100627056/100153985	5	up
BP	GO:0006939	smooth muscle contraction	7/277	34/6969	0.00031024	0.00502214	0.00370184	100152741/399501/110255240/100622658/396915/396811/414911	7	up
BP	GO:0009952	anterior/posterior pattern specification	10/277	68/6969	0.000315558	0.00507418	0.0037402	100152404/100152747/100516027/100152741/100521989/397338/100627056/100516839/574073/100620481	10	up
BP	GO:0003205	cardiac chamber development	9/277	56/6969	0.000318433	0.00508649	0.00374927	100152404/100157795/100514639/100516027/100152741/100622658/100627056/100516839/574073	9	up
BP	GO:0051046	regulation of secretion	17/277	167/6969	0.000320999	0.00509374	0.00375462	100518636/397563/654407/100514639/397087/100125345/399501/100736934/399500/100625267/397400/100127488/397433/397490/407773/396811/397094	17	up
BP	GO:0002040	sprouting angiogenesis	8/277	45/6969	0.000336827	0.00530998	0.003914	100155208/492313/100739671/397251/397497/397311/100522008/100620481	8	up
BP	GO:0072028	nephron morphogenesis	6/277	25/6969	0.00034911	0.00540559	0.00398448	100510966/100511310/397338/397497/574073/100153985	6	up
BP	GO:0034329	cell junction assembly	13/277	109/6969	0.000355612	0.00540559	0.00398448	100156315/100157795/100155909/100524890/100302016/100157318/100738874/397311/100627056/102162332/100048959/100153985/396997	13	up
BP	GO:0051051	negative regulation of transport	13/277	109/6969	0.000355612	0.00540559	0.00398448	100518636/397563/492313/100125345/399501/100157318/404772/397433/100623009/397167/397490/396811/100519062	13	up
BP	GO:0010632	regulation of epithelial cell migration	10/277	69/6969	0.000356339	0.00540559	0.00398448	100510966/492313/100125345/397251/397497/397311/100627056/100512419/100510995/396730	10	up
BP	GO:0030336	negative regulation of cell migration	10/277	69/6969	0.000356339	0.00540559	0.00398448	100510966/100518636/492313/100516027/100125345/100157318/100625145/574073/396997/396730	10	up
BP	GO:0045927	positive regulation of growth	10/277	69/6969	0.000356339	0.00540559	0.00398448	100518125/100157844/100152404/100516027/397338/100622658/100516839/397064/100157309/100620481	10	up
BP	GO:0010595	positive regulation of endothelial cell migration	7/277	35/6969	0.000374811	0.00565028	0.00416484	492313/397251/397497/397311/100627056/100512419/100510995	7	up
BP	GO:0010812	negative regulation of cell-substrate adhesion	5/277	17/6969	0.000399337	0.00587317	0.00432914	100510966/492313/100157318/100623707/396730	5	up
BP	GO:0060038	cardiac muscle cell proliferation	5/277	17/6969	0.000399337	0.00587317	0.00432914	100157844/100152404/100622658/100516839/574073	5	up
BP	GO:0061045	negative regulation of wound healing	5/277	17/6969	0.000399337	0.00587317	0.00432914	492313/100620614/396945/100155478/396985	5	up
BP	GO:2000648	positive regulation of stem cell proliferation	5/277	17/6969	0.000399337	0.00587317	0.00432914	100518636/100514639/100152741/397311/100627056	5	up
BP	GO:0010631	epithelial cell migration	11/277	83/6969	0.000404879	0.00588294	0.00433634	100510966/492313/100125345/397251/397497/397311/100627056/100512419/100301483/100510995/396730	11	up
BP	GO:0090132	epithelium migration	11/277	83/6969	0.000404879	0.00588294	0.00433634	100510966/492313/100125345/397251/397497/397311/100627056/100512419/100301483/100510995/396730	11	up
BP	GO:0043410	positive regulation of MAPK cascade	15/277	140/6969	0.000416011	0.0060085	0.00442889	100101923/492313/399501/100523811/100515346/397497/100156321/397311/100627056/100379630/396865/100621090/100525120/100523323/100622172	15	up
BP	GO:0003228	atrial cardiac muscle tissue development	4/277	10/6969	0.000424257	0.00605507	0.00446322	100152747/100152741/100516839/574073	4	up
BP	GO:0043032	positive regulation of macrophage activation	4/277	10/6969	0.000424257	0.00605507	0.00446322	492313/100518643/100523811/100627056	4	up
BP	GO:0048645	animal organ formation	6/277	26/6969	0.000438887	0.00622703	0.00458997	100157844/397338/397497/100627056/100516839/574073	6	up
BP	GO:0033559	unsaturated fatty acid metabolic process	7/277	36/6969	0.000449708	0.00623388	0.00459502	654407/100126284/100135661/100518057/444995/100620614/397590	7	up
BP	GO:0035051	cardiocyte differentiation	7/277	36/6969	0.000449708	0.00623388	0.00459502	100152404/100152747/100152741/100622658/100620481/397104/100523323	7	up
BP	GO:0044344	cellular response to fibroblast growth factor stimulus	7/277	36/6969	0.000449708	0.00623388	0.00459502	492313/396880/397497/100622658/100627056/574073/100625006	7	up
BP	GO:0071774	response to fibroblast growth factor	7/277	36/6969	0.000449708	0.00623388	0.00459502	492313/396880/397497/100622658/100627056/574073/100625006	7	up
BP	GO:0048639	positive regulation of developmental growth	8/277	47/6969	0.000458652	0.00632154	0.00465963	100518125/100157844/100152404/397338/100622658/100516839/100157309/100620481	8	up
CC	GO:0045202	synapse	26/293	322/8025	0.000113415	0.00680489	0.00632735	100522015/100518125/100517716/100142677/397563/654413/100511316/399501/100524890/100517807/100738874/100524886/100625267/397433/100627056/100151939/414284/574073/100048959/100157784/100156818/397432/445529/100519062/100520160/100514935	26	up
BP	GO:1901701	cellular response to oxygen-containing compound	25/277	309/6969	0.00052403	0.00718159	0.00529358	100157844/100154469/397563/396880/396900/397087/397392/399501/100152401/100625267/100623707/100156321/397433/397360/100627056/100521873/100151939/102162332/100379630/397490/407773/100525120/494014/100523323/397094	25	up
BP	GO:0003206	cardiac chamber morphogenesis	8/277	48/6969	0.000531752	0.00722365	0.00532458	100152404/100514639/100516027/100152741/100622658/100627056/100516839/574073	8	up
BP	GO:0055017	cardiac muscle tissue growth	5/277	18/6969	0.00053512	0.00722365	0.00532458	100157844/100152404/100622658/100516839/574073	5	up
BP	GO:0042310	vasoconstriction	7/277	37/6969	0.000536083	0.00722365	0.00532458	397563/397457/399501/110255240/100525342/396915/414911	7	up
BP	GO:0030510	regulation of BMP signaling pathway	6/277	27/6969	0.000545701	0.00731239	0.00538999	100514639/100516027/100520988/397311/100627056/574073	6	up
BP	GO:0090130	tissue migration	11/277	86/6969	0.000552136	0.00735775	0.00542342	100510966/492313/100125345/397251/397497/397311/100627056/100512419/100301483/100510995/396730	11	up
BP	GO:0060560	developmental growth involved in morphogenesis	9/277	61/6969	0.000612623	0.00809281	0.00596524	397668/100516027/397497/100622658/100627056/100157309/100153985/100522008/100519062	9	up
BP	GO:0007369	gastrulation	8/277	49/6969	0.000614007	0.00809281	0.00596524	100518636/100516027/100523811/100627056/100512419/574073/100155811/100625006	8	up
BP	GO:0030198	extracellular matrix organization	10/277	74/6969	0.000631991	0.00815167	0.00600863	100519144/100154899/100738269/100516027/397411/100523811/100152401/397338/100624519/397320	10	up
BP	GO:0043062	extracellular structure organization	10/277	74/6969	0.000631991	0.00815167	0.00600863	100519144/100154899/100738269/100516027/397411/100523811/100152401/397338/100624519/397320	10	up
BP	GO:0045229	external encapsulating structure organization	10/277	74/6969	0.000631991	0.00815167	0.00600863	100519144/100154899/100738269/100516027/397411/100523811/100152401/397338/100624519/397320	10	up
BP	GO:2000146	negative regulation of cell motility	10/277	74/6969	0.000631991	0.00815167	0.00600863	100510966/100518636/492313/100516027/100125345/100157318/100625145/574073/396997/396730	10	up
BP	GO:0010640	regulation of platelet-derived growth factor receptor signaling pathway	4/277	11/6969	0.000645941	0.00824344	0.00607627	100157318/100622305/396677/100621690	4	up
BP	GO:0033273	response to vitamin	4/277	11/6969	0.000645941	0.00824344	0.00607627	100157844/397087/100152401/102162332	4	up
BP	GO:2001233	regulation of apoptotic signaling pathway	13/277	116/6969	0.000652782	0.0082869	0.0061083	100518125/397491/100154469/492313/100516027/100515346/110255240/414381/100127488/397625/102162332/574073/100525120	13	up
BP	GO:0055007	cardiac muscle cell differentiation	6/277	28/6969	0.000671674	0.00841414	0.0062021	100152404/100152747/100152741/100620481/397104/100523323	6	up
BP	GO:0090288	negative regulation of cellular response to growth factor stimulus	6/277	28/6969	0.000671674	0.00841414	0.0062021	492313/100516027/100627056/574073/100522008/100625006	6	up
BP	GO:0006936	muscle contraction	11/277	88/6969	0.000673271	0.00841414	0.0062021	100157795/100125345/100152741/399501/100125538/110255240/100622658/397167/396915/396811/414911	11	up
BP	GO:0042733	embryonic digit morphogenesis	5/277	19/6969	0.000702868	0.00873565	0.00643908	100516027/100152741/100622658/100627056/574073	5	up
BP	GO:0030509	BMP signaling pathway	8/277	50/6969	0.00070624	0.00873565	0.00643908	100514639/100516027/100520988/397400/397311/100627056/574073/397490	8	up
BP	GO:0007229	integrin-mediated signaling pathway	7/277	39/6969	0.000748233	0.00920784	0.00678714	396862/397285/492312/100624519/397343/100520112/100512419	7	up
BP	GO:0008543	fibroblast growth factor receptor signaling pathway	6/277	29/6969	0.000819044	0.00992731	0.00731746	492313/397497/100622658/100627056/574073/100625006	6	up
BP	GO:0060688	regulation of morphogenesis of a branching structure	6/277	29/6969	0.000819044	0.00992731	0.00731746	100510966/100627056/100516839/574073/100153985/100525120	6	up
BP	GO:0061053	somite development	6/277	29/6969	0.000819044	0.00992731	0.00731746	100152747/100516027/100627056/574073/100153985/100620481	6	up
BP	GO:0000165	MAPK cascade	19/277	215/6969	0.000865533	0.0103898	0.00765836	100512604/100101923/492313/100516027/399501/100523811/100515346/397497/100156321/397311/100627056/100379630/396865/396764/100522008/100621090/100525120/100523323/100622172	19	up
BP	GO:0003279	cardiac septum development	7/277	40/6969	0.000876657	0.0103898	0.00765836	100152404/100157795/100514639/100152741/100622658/100627056/574073	7	up
BP	GO:0050921	positive regulation of chemotaxis	7/277	40/6969	0.000876657	0.0103898	0.00765836	396589/492313/396880/100521312/494467/397311/100627056	7	up
BP	GO:0003018	vascular process in circulatory system	9/277	64/6969	0.000876703	0.0103898	0.00765836	397563/397457/399501/110255240/100525342/100144489/396915/396997/414911	9	up
BP	GO:0050900	leukocyte migration	12/277	105/6969	0.000878739	0.0103898	0.00765836	396589/396880/396900/100157318/100521312/494467/110255240/492312/100623707/100127488/100627056/414911	12	up
BP	GO:0045600	positive regulation of fat cell differentiation	5/277	20/6969	0.000907033	0.0105689	0.00779038	100157844/100516027/100153765/397360/100154721	5	up
BP	GO:0060412	ventricular septum morphogenesis	5/277	20/6969	0.000907033	0.0105689	0.00779038	100152404/100514639/100152741/100627056/574073	5	up
BP	GO:0060986	endocrine hormone secretion	5/277	20/6969	0.000907033	0.0105689	0.00779038	100518636/397087/100152741/399500/397490	5	up
BP	GO:0003156	regulation of animal organ formation	4/277	12/6969	0.000938798	0.0107317	0.00791035	397338/397497/100627056/100516839	4	up
BP	GO:0038084	vascular endothelial growth factor signaling pathway	4/277	12/6969	0.000938798	0.0107317	0.00791035	397311/100522008/100620481/100510995	4	up
BP	GO:0040036	regulation of fibroblast growth factor receptor signaling pathway	4/277	12/6969	0.000938798	0.0107317	0.00791035	492313/100627056/574073/100625006	4	up
BP	GO:1903670	regulation of sprouting angiogenesis	4/277	12/6969	0.000938798	0.0107317	0.00791035	492313/397497/100522008/100620481	4	up
BP	GO:0048732	gland development	13/277	121/6969	0.000975068	0.0110937	0.00817721	397668/100152741/399500/397338/100622658/397400/397360/100627056/100516839/574073/100153985/100525120/397104	13	up
BP	GO:0003281	ventricular septum development	6/277	30/6969	0.000990163	0.0111287	0.00820299	100152404/100157795/100514639/100152741/100627056/574073	6	up
BP	GO:0035282	segmentation	6/277	30/6969	0.000990163	0.0111287	0.00820299	100152747/100516027/100152741/397338/100627056/100620481	6	up
BP	GO:0044057	regulation of system process	15/277	152/6969	0.000991983	0.0111287	0.00820299	100152404/100518636/100152747/100157795/397087/100125345/399501/399500/100525342/397167/397490/407773/396915/396811/414911	15	up
BP	GO:0043408	regulation of MAPK cascade	18/277	201/6969	0.00101166	0.0112969	0.00832699	100512604/100101923/492313/100516027/399501/100523811/100515346/397497/100156321/397311/100627056/100379630/396865/100522008/100621090/100525120/100523323/100622172	18	up
BP	GO:1903034	regulation of response to wounding	7/277	41/6969	0.00102186	0.0113581	0.00837213	492313/100518643/399501/100620614/396945/100155478/396985	7	up
BP	GO:0071772	response to BMP	8/277	53/6969	0.00105168	0.0115829	0.00853782	100514639/100516027/100520988/397400/397311/100627056/574073/397490	8	up
BP	GO:0071773	cellular response to BMP stimulus	8/277	53/6969	0.00105168	0.0115829	0.00853782	100514639/100516027/100520988/397400/397311/100627056/574073/397490	8	up
BP	GO:0097190	apoptotic signaling pathway	16/277	169/6969	0.00106294	0.0116537	0.00858998	100518125/397491/100154469/492313/100516027/100515346/110255240/100623707/414381/100127488/397360/397625/102162332/574073/100525120/397094	16	up
MF	GO:0001664	G protein-coupled receptor binding	14/284	131/7411	0.000463555	0.0117953	0.010542	100155208/396880/396900/399501/494467/110255240/100627056/100516223/100516839/448797/396915/445529/494014/100625006	14	up
MF	GO:0050839	cell adhesion molecule binding	10/284	74/7411	0.000476898	0.0117953	0.010542	100156315/492313/397087/100739671/100152401/492312/397497/397311/100522769/100512419	10	up
BP	GO:0051216	cartilage development	9/277	66/6969	0.00109933	0.0119981	0.00884387	100516027/100125345/100520988/397396/396691/100627056/102162332/397206/574073	9	up
MF	GO:0005509	calcium ion binding	22/284	266/7411	0.000525458	0.0121841	0.0108894	100519144/100144522/100156315/492313/396554/100736753/100625267/397328/100523587/396964/100127488/397206/100526031/397301/100621690/100156254/100620481/100301483/100510995/100621927/733630/100520035	22	up
MF	GO:0072349	modified amino acid transmembrane transporter activity	4/284	11/7411	0.000562867	0.0122837	0.0109785	100037298/100521873/100271724/100155871	4	up
BP	GO:0007389	pattern specification process	13/277	123/6969	0.00113687	0.0123519	0.00910464	100152404/100152747/100516027/100125345/100152741/100521989/397338/397497/100622658/100627056/100516839/574073/100620481	13	up
BP	GO:0003230	cardiac atrium development	5/277	21/6969	0.00115225	0.0124073	0.00914544	100152404/100157795/100627056/100516839/574073	5	up
BP	GO:0046456	icosanoid biosynthetic process	5/277	21/6969	0.00115225	0.0124073	0.00914544	654407/100126284/397392/100157523/397590	5	up
BP	GO:0030326	embryonic limb morphogenesis	6/277	31/6969	0.00118749	0.0125075	0.00921932	100516027/100152741/100520988/100622658/100627056/574073	6	up
BP	GO:0035113	embryonic appendage morphogenesis	6/277	31/6969	0.00118749	0.0125075	0.00921932	100516027/100152741/100520988/100622658/100627056/574073	6	up
BP	GO:0048660	regulation of smooth muscle cell proliferation	6/277	31/6969	0.00118749	0.0125075	0.00921932	100518636/492313/100157318/100622305/397400/100625006	6	up
BP	GO:0060411	cardiac septum morphogenesis	6/277	31/6969	0.00118749	0.0125075	0.00921932	100152404/100514639/100152741/100622658/100627056/574073	6	up
BP	GO:0060993	kidney morphogenesis	6/277	31/6969	0.00118749	0.0125075	0.00921932	100510966/100511310/397338/397497/574073/100153985	6	up
BP	GO:0045596	negative regulation of cell differentiation	17/277	188/6969	0.001249	0.0130982	0.00965471	100512604/100154469/100514639/100516027/100152741/494467/100519927/102158247/100520988/100623707/100627056/102162332/574073/100153985/100522008/100620481/414911	17	up
BP	GO:0051047	positive regulation of secretion	10/277	81/6969	0.00129397	0.013511	0.00995904	654407/100514639/397087/399500/397400/100127488/397433/397490/407773/397094	10	up
BP	GO:0055023	positive regulation of cardiac muscle tissue growth	4/277	13/6969	0.00131395	0.0135438	0.00998319	100157844/100152404/100622658/100516839	4	up
BP	GO:0060045	positive regulation of cardiac muscle cell proliferation	4/277	13/6969	0.00131395	0.0135438	0.00998319	100157844/100152404/100622658/100516839	4	up
BP	GO:0060602	branch elongation of an epithelium	4/277	13/6969	0.00131395	0.0135438	0.00998319	397668/397497/100627056/100153985	4	up
BP	GO:0003158	endothelium development	7/277	43/6969	0.00136859	0.0139875	0.0103102	100152404/100125345/397497/397311/100620481/396997/414911	7	up
BP	GO:0045598	regulation of fat cell differentiation	7/277	43/6969	0.00136859	0.0139875	0.0103102	100512604/100157844/100516027/100153765/397360/100627056/100154721	7	up
BP	GO:0061041	regulation of wound healing	6/277	32/6969	0.00141357	0.0143862	0.0106041	492313/399501/100620614/396945/100155478/396985	6	up
BP	GO:0061448	connective tissue development	10/277	82/6969	0.00142316	0.0144229	0.0106312	100516027/100125345/397338/100520988/397396/396691/100627056/102162332/397206/574073	10	up
BP	GO:0003012	muscle system process	12/277	111/6969	0.00143689	0.014445	0.0106475	100152404/100157795/100125345/100152741/399501/100125538/110255240/100622658/397167/396915/396811/414911	12	up
BP	GO:0008625	extrinsic apoptotic signaling pathway via death domain receptors	5/277	22/6969	0.00144331	0.014445	0.0106475	492313/100516027/100623707/414381/100525120	5	up
BP	GO:0034644	cellular response to UV	5/277	22/6969	0.00144331	0.014445	0.0106475	100154469/396862/100623707/397320/407773	5	up
BP	GO:0048863	stem cell differentiation	9/277	69/6969	0.00151704	0.015058	0.0110993	100510966/100516027/100152741/100622658/102162332/574073/100526147/100522008/414911	9	up
BP	GO:1903522	regulation of blood circulation	9/277	69/6969	0.00151704	0.015058	0.0110993	100152404/100152747/100157795/100125345/399501/100525342/397167/396915/414911	9	up
BP	GO:0003231	cardiac ventricle development	7/277	44/6969	0.00157328	0.0154888	0.0114168	100152404/100157795/100514639/100516027/100152741/100627056/574073	7	up
BP	GO:0016331	morphogenesis of embryonic epithelium	7/277	44/6969	0.00157328	0.0154888	0.0114168	100152747/100514639/100516027/100627056/100516839/574073/100153985	7	up
BP	GO:0001657	ureteric bud development	6/277	33/6969	0.00167105	0.016187	0.0119315	100510966/100511310/397338/397497/574073/100153985	6	up
BP	GO:0048659	smooth muscle cell proliferation	6/277	33/6969	0.00167105	0.016187	0.0119315	100518636/492313/100157318/100622305/397400/100625006	6	up
BP	GO:0072163	mesonephric epithelium development	6/277	33/6969	0.00167105	0.016187	0.0119315	100510966/100511310/397338/397497/574073/100153985	6	up
BP	GO:0072164	mesonephric tubule development	6/277	33/6969	0.00167105	0.016187	0.0119315	100510966/100511310/397338/397497/574073/100153985	6	up
BP	GO:0009948	anterior/posterior axis specification	4/277	14/6969	0.00178251	0.0168604	0.0124279	100152404/100152741/397338/100627056	4	up
BP	GO:0010657	muscle cell apoptotic process	4/277	14/6969	0.00178251	0.0168604	0.0124279	100152404/100516027/100620614/100524886	4	up
BP	GO:0010660	regulation of muscle cell apoptotic process	4/277	14/6969	0.00178251	0.0168604	0.0124279	100152404/100516027/100620614/100524886	4	up
BP	GO:0060317	cardiac epithelial to mesenchymal transition	4/277	14/6969	0.00178251	0.0168604	0.0124279	100152404/100152741/100516839/574073	4	up
BP	GO:0061098	positive regulation of protein tyrosine kinase activity	4/277	14/6969	0.00178251	0.0168604	0.0124279	397668/399501/494014/100523323	4	up
BP	GO:1902041	regulation of extrinsic apoptotic signaling pathway via death domain receptors	4/277	14/6969	0.00178251	0.0168604	0.0124279	492313/100516027/414381/100525120	4	up
BP	GO:0001501	skeletal system development	14/277	145/6969	0.00179149	0.0168792	0.0124417	100514639/100516027/100125345/100152741/100521989/100520988/397396/396691/397311/100627056/102162332/397206/574073/100153985	14	up
MF	GO:0019956	chemokine binding	4/284	12/7411	0.000818984	0.0168802	0.0150865	100738269/100515346/100737352/100154447	4	up
BP	GO:0098657	import into cell	19/277	229/6969	0.00182827	0.0171587	0.0126478	100517716/100142677/492313/100156908/100037298/396880/100515346/397401/100736753/100627056/445003/100623009/100271724/100156449/100620481/100627455/100625006/733630/100152071	19	up
BP	GO:0072001	renal system development	10/277	85/6969	0.00187494	0.0175269	0.0129192	100510966/100152747/100511310/397338/397497/100627056/574073/100153985/100620481/414911	10	up
BP	GO:0032101	regulation of response to external stimulus	23/277	301/6969	0.00188204	0.0175269	0.0129192	396589/100513324/492313/100518643/654407/396880/100521312/494467/100523811/100620614/396945/397497/100155478/100127488/397311/397360/100627056/102162332/100144489/396985/100522008/100525120/396730	23	up
BP	GO:0001823	mesonephros development	6/277	34/6969	0.00196265	0.0182073	0.0134207	100510966/100511310/397338/397497/574073/100153985	6	up
MF	GO:0008237	metallopeptidase activity	11/284	95/7411	0.000959152	0.0187287	0.0167387	100518427/100512144/397411/100523811/396769/100101475/397346/100624519/397343/397320/654325	11	up
BP	GO:0050680	negative regulation of epithelial cell proliferation	7/277	46/6969	0.00205361	0.0189782	0.0139889	492313/100516027/414852/100520988/100155478/100627056/102162332	7	up
BP	GO:1902533	positive regulation of intracellular signal transduction	21/277	268/6969	0.00217254	0.0198665	0.0146436	100101923/492313/100514639/399501/100523811/100515346/396677/397497/100156321/414381/100127488/397311/100627056/100521873/100379630/396865/100621090/100525120/100301483/100523323/100622172	21	up
BP	GO:0032963	collagen metabolic process	5/277	24/6969	0.00218268	0.0198665	0.0146436	397411/100523811/397400/397320/654325	5	up
BP	GO:0051145	smooth muscle cell differentiation	5/277	24/6969	0.00218268	0.0198665	0.0146436	100154469/100152404/100152741/100622658/414911	5	up
BP	GO:0061180	mammary gland epithelium development	5/277	24/6969	0.00218268	0.0198665	0.0146436	397668/100152741/397360/100627056/100516839	5	up
BP	GO:0003002	regionalization	12/277	117/6969	0.00226037	0.0204428	0.0150685	100152404/100152747/100516027/100152741/100521989/397338/397497/100622658/100627056/100516839/574073/100620481	12	up
BP	GO:0030595	leukocyte chemotaxis	9/277	73/6969	0.00226295	0.0204428	0.0150685	396589/396880/396900/100521312/494467/110255240/100127488/100627056/414911	9	up
BP	GO:0001708	cell fate specification	6/277	35/6969	0.00229116	0.0204677	0.0150868	100152747/100516027/100152741/100622658/100627056/100620481	6	up
BP	GO:0035107	appendage morphogenesis	6/277	35/6969	0.00229116	0.0204677	0.0150868	100516027/100152741/100520988/100622658/100627056/574073	6	up
BP	GO:0035108	limb morphogenesis	6/277	35/6969	0.00229116	0.0204677	0.0150868	100516027/100152741/100520988/100622658/100627056/574073	6	up
BP	GO:0030574	collagen catabolic process	4/277	15/6969	0.00235545	0.0208108	0.0153397	397411/100523811/397320/654325	4	up
BP	GO:0090183	regulation of kidney development	4/277	15/6969	0.00235545	0.0208108	0.0153397	100510966/397338/574073/100153985	4	up
BP	GO:0110110	positive regulation of animal organ morphogenesis	4/277	15/6969	0.00235545	0.0208108	0.0153397	397497/100627056/100516839/100153985	4	up
BP	GO:1902531	regulation of intracellular signal transduction	31/277	459/6969	0.00239346	0.0210694	0.0155303	100512604/100101923/100518125/492313/100514639/100516027/399501/100517807/100523811/100515346/110255240/396677/397497/100520988/100156321/414381/100127488/397311/100627056/100521873/100525524/102162332/100379630/100505408/396865/100522008/100621090/100525120/100301483/100523323/100622172	31	up
BP	GO:0051897	positive regulation of phosphatidylinositol 3-kinase/protein kinase B signal transduction	5/277	25/6969	0.00264107	0.0230741	0.017008	492313/396677/100379630/396865/100523323	5	up
BP	GO:0071482	cellular response to light stimulus	5/277	25/6969	0.00264107	0.0230741	0.017008	100154469/396862/100623707/397320/407773	5	up
BP	GO:0050679	positive regulation of epithelial cell proliferation	8/277	61/6969	0.00265611	0.0230741	0.017008	100514639/396677/397497/397311/100627056/100516839/574073/100625006	8	up
BP	GO:0001704	formation of primary germ layer	6/277	36/6969	0.00265946	0.0230741	0.017008	100518636/100516027/100523811/100627056/574073/100155811	6	up
BP	GO:0046903	secretion	20/277	256/6969	0.0028517	0.0246534	0.0181721	100518636/397563/654407/100514639/397087/100125345/100152741/399501/100736934/110255240/399500/100625267/397400/100127488/397433/397490/407773/396811/414911/397094	20	up
BP	GO:0001816	cytokine production	19/277	239/6969	0.00297426	0.0254706	0.0187745	100154469/492313/100518643/399501/100157318/100522452/100523811/399500/100623707/397400/397360/100627056/102162332/396865/397490/100620481/100525120/100510995/397094	19	up
BP	GO:0006633	fatty acid biosynthetic process	7/277	49/6969	0.00297791	0.0254706	0.0187745	654407/100126284/100135661/100518057/444995/100620614/397590	7	up
BP	GO:0010634	positive regulation of epithelial cell migration	7/277	49/6969	0.00297791	0.0254706	0.0187745	492313/397251/397497/397311/100627056/100512419/100510995	7	up
BP	GO:0006953	acute-phase response	4/277	16/6969	0.00304351	0.0257577	0.0189861	654407/399500/396799/397094	4	up
BP	GO:0007584	response to nutrient	4/277	16/6969	0.00304351	0.0257577	0.0189861	100157844/397087/100152401/102162332	4	up
BP	GO:0015695	organic cation transport	4/277	16/6969	0.00304351	0.0257577	0.0189861	100517716/100142677/397433/100271724	4	up
BP	GO:0045446	endothelial cell differentiation	6/277	37/6969	0.00307043	0.0258947	0.0190871	100152404/100125345/397311/100620481/396997/414911	6	up
CC	GO:0000502	proteasome complex	6/155	46/8025	0.000233146	0.0259958	0.0256461	396975/654294/733626/100156790/397058/397572	6	down
BP	GO:0007517	muscle organ development	10/277	91/6969	0.00312499	0.026263	0.0193586	100518125/100152404/100155518/100514639/397338/100627056/100516839/574073/100153985/100620481	10	up
BP	GO:0015844	monoamine transport	5/277	26/6969	0.0031654	0.0264185	0.0194731	100517716/100142677/397563/100625267/397433	5	up
BP	GO:0048332	mesoderm morphogenesis	5/277	26/6969	0.0031654	0.0264185	0.0194731	100518636/100516027/100152741/100627056/574073	5	up
MF	GO:0008528	G protein-coupled peptide receptor activity	8/284	58/7411	0.0015246	0.0275339	0.0246082	100154059/397457/100151877/397401/110255240/100525342/100519355/414911	8	up
MF	GO:0050840	extracellular matrix binding	4/284	14/7411	0.00155852	0.0275339	0.0246082	492313/397087/397396/100523587	4	up
BP	GO:0010035	response to inorganic substance	11/277	108/6969	0.00359869	0.0298646	0.0220133	100154469/492313/397392/397285/100625267/397311/100627056/407773/494014/414911/397094	11	up
BP	GO:0072330	monocarboxylic acid biosynthetic process	8/277	64/6969	0.00360307	0.0298646	0.0220133	654407/100126284/100135661/100518057/444995/100620614/397590/100155595	8	up
CC	GO:1905369	endopeptidase complex	6/155	51/8025	0.000414046	0.0307774	0.0303634	396975/654294/733626/100156790/397058/397572	6	down
BP	GO:0061035	regulation of cartilage development	5/277	27/6969	0.00376078	0.0310651	0.0228982	100520988/396691/100627056/102162332/574073	5	up
BP	GO:0001947	heart looping	4/277	17/6969	0.0038571	0.0313243	0.0230893	100152741/100622658/100627056/100620481	4	up
BP	GO:0010633	negative regulation of epithelial cell migration	4/277	17/6969	0.0038571	0.0313243	0.0230893	100510966/492313/100125345/396730	4	up
BP	GO:0035924	cellular response to vascular endothelial growth factor stimulus	4/277	17/6969	0.0038571	0.0313243	0.0230893	397311/100522008/100620481/100510995	4	up
BP	GO:0060711	labyrinthine layer development	4/277	17/6969	0.0038571	0.0313243	0.0230893	100155208/100152404/100521111/100516839	4	up
BP	GO:0061371	determination of heart left/right asymmetry	4/277	17/6969	0.0038571	0.0313243	0.0230893	100152741/100622658/100627056/100620481	4	up
BP	GO:0034762	regulation of transmembrane transport	13/277	141/6969	0.00387247	0.0313436	0.0231035	397491/100157844/492313/100134965/399501/100736934/404772/397433/100623009/397167/397377/494014/100152071	13	up
BP	GO:0050767	regulation of neurogenesis	10/277	94/6969	0.0039609	0.0319521	0.023552	100154469/100152404/100514639/100736934/100627056/100516839/574073/100157309/100522008/100620481	10	up
BP	GO:0006690	icosanoid metabolic process	6/277	39/6969	0.00403228	0.031993	0.0235821	654407/100126284/397392/100157523/100620614/397590	6	up
BP	GO:0030879	mammary gland development	6/277	39/6969	0.00403228	0.031993	0.0235821	397668/100152741/100622658/397360/100627056/100516839	6	up
BP	GO:0048565	digestive tract development	6/277	39/6969	0.00403228	0.031993	0.0235821	100514639/396880/100516027/100622658/100627056/414911	6	up
BP	GO:0050729	positive regulation of inflammatory response	6/277	39/6969	0.00403228	0.031993	0.0235821	100518643/100523811/100127488/397360/100627056/100144489	6	up
BP	GO:0090101	negative regulation of transmembrane receptor protein serine/threonine kinase signaling pathway	6/277	39/6969	0.00403228	0.031993	0.0235821	100516027/102158247/100155478/100627056/574073/100144523	6	up
MF	GO:0001653	peptide receptor activity	8/284	60/7411	0.00190494	0.0321242	0.0287108	100154059/397457/100151877/397401/110255240/100525342/100519355/414911	8	up
CC	GO:0030425	dendrite	12/293	113/8025	0.000817905	0.0327162	0.0304203	100153738/654413/100157318/100736934/397433/414284/100156818/397432/445529/494014/100519062/100514935	12	up
CC	GO:0097447	dendritic tree	12/293	113/8025	0.000817905	0.0327162	0.0304203	100153738/654413/100157318/100736934/397433/414284/100156818/397432/445529/494014/100519062/100514935	12	up
BP	GO:0016055	Wnt signaling pathway	12/277	126/6969	0.00418447	0.0330916	0.0243919	100154469/100155208/100516027/100627056/100512419/102162332/100516839/574073/100155811/100170126/100516916/414911	12	up
BP	GO:0055123	digestive system development	6/277	40/6969	0.00458916	0.0360692	0.0265867	100514639/396880/100516027/100622658/100627056/414911	6	up
BP	GO:0009792	embryo development ending in birth or egg hatching	16/277	195/6969	0.0045909	0.0360692	0.0265867	100518125/100155208/100152404/100152747/100514639/100516027/100152741/100521111/100521989/397360/100627056/100516839/574073/448980/100153985/100620481	16	up
BP	GO:0090596	sensory organ morphogenesis	9/277	81/6969	0.00461431	0.0361354	0.0266356	100514639/100152741/100626682/100622658/397311/100627056/574073/100153985/100620481	9	up
BP	GO:0010810	regulation of cell-substrate adhesion	7/277	53/6969	0.00466915	0.036329	0.0267782	100738269/100510966/492313/100157318/100623707/397311/396730	7	up
BP	GO:0045216	cell-cell junction organization	7/277	53/6969	0.00466915	0.036329	0.0267782	100156315/100157795/100302016/397400/102162332/100048959/396997	7	up
BP	GO:0198738	cell-cell signaling by wnt	12/277	128/6969	0.00475334	0.0366856	0.0270411	100154469/100155208/100516027/100627056/100512419/102162332/100516839/574073/100155811/100170126/100516916/414911	12	up
BP	GO:0032102	negative regulation of response to external stimulus	11/277	112/6969	0.00476011	0.0366856	0.0270411	100513324/492313/100518643/100620614/396945/100155478/100627056/396985/100522008/100525120/396730	11	up
BP	GO:0003143	embryonic heart tube morphogenesis	4/277	18/6969	0.00480623	0.0366856	0.0270411	100152741/100622658/100627056/100620481	4	up
BP	GO:0003209	cardiac atrium morphogenesis	4/277	18/6969	0.00480623	0.0366856	0.0270411	100152404/100627056/100516839/574073	4	up
BP	GO:0034109	homotypic cell-cell adhesion	4/277	18/6969	0.00480623	0.0366856	0.0270411	100738269/100156908/100620614/100512419	4	up
BP	GO:0043030	regulation of macrophage activation	4/277	18/6969	0.00480623	0.0366856	0.0270411	492313/100518643/100523811/100627056	4	up
BP	GO:0033993	response to lipid	15/277	179/6969	0.00492825	0.0374982	0.0276401	100157844/396880/396900/397668/397087/100622305/100622658/397400/100127488/397360/100627056/102162332/396764/407773/397094	15	up
CC	GO:0098590	plasma membrane region	23/293	317/8025	0.00125683	0.0384689	0.0357693	100517716/100738269/100510966/100142677/100517807/100515346/100524886/397433/414284/100512419/100515451/100623009/100156818/407773/100510980/100271724/100620481/397432/396997/397159/100523875/100520160/100514935	23	up
CC	GO:0036477	somatodendritic compartment	14/293	152/8025	0.0012823	0.0384689	0.0357693	100517716/100142677/100153738/654413/100157318/100736934/397433/414284/100156818/397432/445529/494014/100519062/100514935	14	up
BP	GO:0052547	regulation of peptidase activity	11/277	113/6969	0.00509249	0.0386261	0.0284714	492313/100516027/396862/396945/396677/100155478/100127488/397625/100155811/100525120/396799	11	up
BP	GO:0001817	regulation of cytokine production	18/277	233/6969	0.00513523	0.0388281	0.0286204	100154469/492313/100518643/399501/100157318/100522452/100523811/100623707/397400/397360/100627056/102162332/396865/397490/100620481/100525120/100510995/397094	18	up
BP	GO:0045667	regulation of osteoblast differentiation	6/277	41/6969	0.00520069	0.0392002	0.0288946	100514639/100516027/100519927/397360/102162332/574073	6	up
BP	GO:0007596	blood coagulation	8/277	68/6969	0.0052496	0.0393231	0.0289852	100738269/492313/100156908/399501/100620614/396677/100519355/396985	8	up
BP	GO:0043583	ear development	8/277	68/6969	0.0052496	0.0393231	0.0289852	100152404/100152741/494467/100622658/100627056/574073/100153985/100620481	8	up
BP	GO:0001822	kidney development	9/277	83/6969	0.00542674	0.0405241	0.0298705	100510966/100511310/397338/397497/100627056/574073/100153985/100620481/414911	9	up
BP	GO:0022008	neurogenesis	27/277	406/6969	0.0055912	0.0416234	0.0306808	100154469/100152404/100157028/100514639/100516027/100155909/100154208/100157318/100736934/100625145/100622658/100127488/397360/100627056/100512419/100516839/574073/448980/100157309/100153985/100522008/100737739/100620481/100622172/414911/100519062/100520160	27	up
BP	GO:0045597	positive regulation of cell differentiation	17/277	217/6969	0.00562767	0.041766	0.0307859	100157844/100738269/100510966/100518636/100514639/100516027/100153765/100736934/396839/100520988/397400/397311/397360/100516839/100157309/100154721/396997	17	up
BP	GO:0007599	hemostasis	8/277	69/6969	0.00573911	0.0418441	0.0308435	100738269/492313/100156908/399501/100620614/396677/100519355/396985	8	up
BP	GO:0045444	fat cell differentiation	8/277	69/6969	0.00573911	0.0418441	0.0308435	100512604/100157844/100516027/100153765/397360/100627056/397490/100154721	8	up
BP	GO:0010466	negative regulation of peptidase activity	7/277	55/6969	0.0057466	0.0418441	0.0308435	492313/100516027/396862/396945/100155478/100525120/396799	7	up
BP	GO:0060070	canonical Wnt signaling pathway	9/277	84/6969	0.00587238	0.0418441	0.0308435	100155208/100516027/100627056/102162332/100516839/574073/100155811/100170126/414911	9	up
BP	GO:0009880	embryonic pattern specification	4/277	19/6969	0.00590047	0.0418441	0.0308435	100152741/397338/100627056/100620481	4	up
BP	GO:0035050	embryonic heart tube development	4/277	19/6969	0.00590047	0.0418441	0.0308435	100152741/100622658/100627056/100620481	4	up
BP	GO:0044060	regulation of endocrine process	4/277	19/6969	0.00590047	0.0418441	0.0308435	100518636/397087/399500/397490	4	up
BP	GO:0048662	negative regulation of smooth muscle cell proliferation	4/277	19/6969	0.00590047	0.0418441	0.0308435	100157318/100622305/397400/100625006	4	up
BP	GO:0001889	liver development	5/277	30/6969	0.00602408	0.0418441	0.0308435	100152741/399500/397360/100525120/397104	5	up
BP	GO:0001892	embryonic placenta development	5/277	30/6969	0.00602408	0.0418441	0.0308435	100155208/100152404/100521111/397360/100516839	5	up
BP	GO:0002526	acute inflammatory response	5/277	30/6969	0.00602408	0.0418441	0.0308435	654407/399500/396677/396799/397094	5	up
BP	GO:0009411	response to UV	5/277	30/6969	0.00602408	0.0418441	0.0308435	100154469/396862/100623707/397320/407773	5	up
BP	GO:0032760	positive regulation of tumor necrosis factor production	5/277	30/6969	0.00602408	0.0418441	0.0308435	100154469/492313/100523811/100623707/100627056	5	up
BP	GO:0048145	regulation of fibroblast proliferation	5/277	30/6969	0.00602408	0.0418441	0.0308435	100512604/100523587/100627056/100516839/407773	5	up
BP	GO:0000578	embryonic axis specification	3/277	10/6969	0.00605456	0.0418441	0.0308435	100152741/397338/100627056	3	up
BP	GO:0001953	negative regulation of cell-matrix adhesion	3/277	10/6969	0.00605456	0.0418441	0.0308435	492313/100157318/100623707	3	up
BP	GO:0002053	positive regulation of mesenchymal cell proliferation	3/277	10/6969	0.00605456	0.0418441	0.0308435	397311/100627056/100516839	3	up
BP	GO:0010573	vascular endothelial growth factor production	3/277	10/6969	0.00605456	0.0418441	0.0308435	399500/100510995/397094	3	up
BP	GO:0030513	positive regulation of BMP signaling pathway	3/277	10/6969	0.00605456	0.0418441	0.0308435	100514639/100520988/397311	3	up
BP	GO:0031639	plasminogen activation	3/277	10/6969	0.00605456	0.0418441	0.0308435	492313/396945/396985	3	up
BP	GO:0031670	cellular response to nutrient	3/277	10/6969	0.00605456	0.0418441	0.0308435	100157844/100152401/102162332	3	up
BP	GO:0033280	response to vitamin D	3/277	10/6969	0.00605456	0.0418441	0.0308435	100157844/397087/102162332	3	up
BP	GO:0046688	response to copper ion	3/277	10/6969	0.00605456	0.0418441	0.0308435	407773/494014/397094	3	up
BP	GO:0071425	hematopoietic stem cell proliferation	3/277	10/6969	0.00605456	0.0418441	0.0308435	100157844/100516027/100627056	3	up
BP	GO:0010038	response to metal ion	8/277	70/6969	0.00626266	0.0430357	0.0317218	100154469/492313/397392/100625267/100627056/407773/494014/397094	8	up
BP	GO:0050817	coagulation	8/277	70/6969	0.00626266	0.0430357	0.0317218	100738269/492313/100156908/399501/100620614/396677/100519355/396985	8	up
CC	GO:0098793	presynapse	11/293	106/8025	0.00161674	0.043113	0.0400875	100517716/100142677/399501/100625267/574073/100157784/100156818/397432/445529/100520160/100514935	11	up
BP	GO:0006811	monoatomic ion transport	22/277	313/6969	0.00642291	0.0440116	0.0324411	100517716/397035/100142677/397563/100134965/100125345/399501/100310802/397401/100736934/100620912/404772/406870/397433/414284/397167/397377/100271724/494014/100152071/397159/414911	22	up
BP	GO:0023061	signal release	12/277	133/6969	0.00644874	0.0440634	0.0324793	100518636/397563/654407/100514639/397087/100152741/399501/399500/100625267/397433/397490/414911	12	up
BP	GO:0007043	cell-cell junction assembly	6/277	43/6969	0.00659987	0.0447848	0.0330111	100156315/100157795/100302016/102162332/100048959/396997	6	up
BP	GO:0006631	fatty acid metabolic process	11/277	117/6969	0.00661003	0.0447848	0.0330111	654407/100126284/100135661/396914/100157523/100518057/444995/100620614/397590/448980/397104	11	up
BP	GO:0042692	muscle cell differentiation	11/277	117/6969	0.00661003	0.0447848	0.0330111	100154469/100152404/100152747/100152741/100622658/100379630/100153985/100620481/397104/100523323/414911	11	up
BP	GO:0050730	regulation of peptidyl-tyrosine phosphorylation	8/277	71/6969	0.00682169	0.0458589	0.0338028	100513324/397668/100516027/399501/100512419/100525120/494014/100523323	8	up
BP	GO:0010717	regulation of epithelial to mesenchymal transition	5/277	31/6969	0.00695419	0.0458589	0.0338028	100738269/100516027/102158247/397400/574073	5	up
BP	GO:0034763	negative regulation of transmembrane transport	5/277	31/6969	0.00695419	0.0458589	0.0338028	492313/399501/404772/100623009/397167	5	up
BP	GO:0043271	negative regulation of monoatomic ion transport	5/277	31/6969	0.00695419	0.0458589	0.0338028	397563/100125345/399501/404772/397167	5	up
BP	GO:0061008	hepaticobiliary system development	5/277	31/6969	0.00695419	0.0458589	0.0338028	100152741/399500/397360/100525120/397104	5	up
BP	GO:1903557	positive regulation of tumor necrosis factor superfamily cytokine production	5/277	31/6969	0.00695419	0.0458589	0.0338028	100154469/492313/100523811/100623707/100627056	5	up
BP	GO:0035150	regulation of tube size	7/277	57/6969	0.00700006	0.0458589	0.0338028	397563/397457/399501/110255240/100525342/396915/414911	7	up
BP	GO:0035296	regulation of tube diameter	7/277	57/6969	0.00700006	0.0458589	0.0338028	397563/397457/399501/110255240/100525342/396915/414911	7	up
BP	GO:0048839	inner ear development	7/277	57/6969	0.00700006	0.0458589	0.0338028	100152404/100152741/494467/100622658/100627056/100153985/100620481	7	up
BP	GO:0097746	blood vessel diameter maintenance	7/277	57/6969	0.00700006	0.0458589	0.0338028	397563/397457/399501/110255240/100525342/396915/414911	7	up
BP	GO:0030001	metal ion transport	17/277	222/6969	0.00704031	0.0458589	0.0338028	100517716/397035/100134965/100125345/399501/100310802/397401/100736934/100620912/404772/406870/397433/397167/100271724/100152071/397159/414911	17	up
BP	GO:0045165	cell fate commitment	10/277	102/6969	0.00707059	0.0458589	0.0338028	100152404/100152747/100516027/100152741/399500/100622658/397311/100627056/100516839/100620481	10	up
BP	GO:0002011	morphogenesis of an epithelial sheet	4/277	20/6969	0.00714882	0.0458589	0.0338028	100738269/100514639/100521989/100627056	4	up
BP	GO:0010463	mesenchymal cell proliferation	4/277	20/6969	0.00714882	0.0458589	0.0338028	100622658/397311/100627056/100516839	4	up
BP	GO:0032945	negative regulation of mononuclear cell proliferation	4/277	20/6969	0.00714882	0.0458589	0.0338028	100514639/100522452/397360/100621690	4	up
BP	GO:0048009	insulin-like growth factor receptor signaling pathway	4/277	20/6969	0.00714882	0.0458589	0.0338028	397491/100623707/100156321/397064	4	up
BP	GO:0048146	positive regulation of fibroblast proliferation	4/277	20/6969	0.00714882	0.0458589	0.0338028	100523587/100627056/100516839/407773	4	up
BP	GO:0050672	negative regulation of lymphocyte proliferation	4/277	20/6969	0.00714882	0.0458589	0.0338028	100514639/100522452/397360/100621690	4	up
BP	GO:0051937	catecholamine transport	4/277	20/6969	0.00714882	0.0458589	0.0338028	100517716/100142677/100625267/397433	4	up
BP	GO:0060443	mammary gland morphogenesis	4/277	20/6969	0.00714882	0.0458589	0.0338028	397668/100152741/100622658/100627056	4	up
BP	GO:0018108	peptidyl-tyrosine phosphorylation	9/277	87/6969	0.00738015	0.0469295	0.0345919	100513324/397668/100516027/399501/397311/100512419/100525120/494014/100523323	9	up
BP	GO:0048736	appendage development	6/277	44/6969	0.00739354	0.0469295	0.0345919	100516027/100152741/100520988/100622658/100627056/574073	6	up
BP	GO:0060173	limb development	6/277	44/6969	0.00739354	0.0469295	0.0345919	100516027/100152741/100520988/100622658/100627056/574073	6	up
BP	GO:0071478	cellular response to radiation	6/277	44/6969	0.00739354	0.0469295	0.0345919	100154469/100516027/396862/100623707/397320/407773	6	up
BP	GO:0022898	regulation of transmembrane transporter activity	7/277	58/6969	0.00769789	0.0486055	0.0358273	100157844/100134965/399501/100736934/404772/397167/494014	7	up
BP	GO:0097529	myeloid leukocyte migration	7/277	58/6969	0.00769789	0.0486055	0.0358273	396880/396900/100521312/110255240/100623707/100127488/414911	7	up
CC	GO:0045178	basal part of cell	9/293	78/8025	0.00203516	0.0488438	0.0454162	100738269/100510966/100142677/100302016/100512419/100623009/407773/100271724/397159	9	up
MF	GO:0008201	heparin binding	7/284	51/7411	0.00306961	0.0495141	0.0442529	100155208/492313/396880/100156529/100152401/397497/100522769	7	up
BP	GO:0043406	positive regulation of MAP kinase activity	5/277	32/6969	0.00798023	0.0498611	0.0367528	492313/399501/397497/100627056/100523323	5	up
BP	GO:0048593	camera-type eye morphogenesis	5/277	32/6969	0.00798023	0.0498611	0.0367528	100514639/100626682/100622658/397311/100620481	5	up
BP	GO:0032148	activation of protein kinase B activity	3/277	11/6969	0.0080828	0.0498611	0.0367528	399501/397497/100627056	3	up
BP	GO:0032835	glomerulus development	3/277	11/6969	0.0080828	0.0498611	0.0367528	397338/574073/414911	3	up
BP	GO:0033598	mammary gland epithelial cell proliferation	3/277	11/6969	0.0080828	0.0498611	0.0367528	397668/397360/100627056	3	up
BP	GO:0060571	morphogenesis of an epithelial fold	3/277	11/6969	0.0080828	0.0498611	0.0367528	100627056/100516839/574073	3	up
BP	GO:0062237	protein localization to postsynapse	3/277	11/6969	0.0080828	0.0498611	0.0367528	100522015/100524890/100738874	3	up
BP	GO:0089718	amino acid import across plasma membrane	3/277	11/6969	0.0080828	0.0498611	0.0367528	100037298/100623009/100271724	3	up
BP	GO:1903539	protein localization to postsynaptic membrane	3/277	11/6969	0.0080828	0.0498611	0.0367528	100522015/100524890/100738874	3	up
