# Supplementary material for: Analysis of Colon Transcriptomes in a Porcine Model of Dextran Sodium Sulfate (DSS)-Induced Ulcerative Colitis
Source: Biology (Basel). 2026 Jul 10;15(14):1123. doi: 10.3390/biology15141123 (PMC13405138; doi:10.3390/biology15141123)
Supplement: Supplementary file 1 [file biology-15-01123-s001.zip › Supplemental_file S5_KEGG.xlsx]

## Sheet: Sheet1
Category	Subcategory	ID	Description	GeneRatio	BgRatio	pvalue	p.adjust	qvalue	geneID	Count	up_down
Human Diseases	Cancer: specific types	ssc05224	Breast cancer	24/311	145/9252	7.2639e-11	1.36927e-08	9.64307e-09	397491/100144522/100152404/100513691/100525086/397497/100737448/100153248/100623707/100156321/100627056/100515777/397643/100513811/100516839/733669/100738655/100526147/100170126/397281/100622559/100622044/100620481/100621090	24	Up
Cellular Processes	Cellular community - eukaryotes	ssc04510	Focal adhesion	28/311	199/9252	9.74566e-11	1.36927e-08	9.64307e-09	100739768/397491/492313/100157958/100511735/397087/100153454/396554/100514785/397285/100737448/100623707/100156321/397311/101101688/100513811/102163961/397323/100625589/100526147/100101551/100622559/100525120/396707/397653/100515336/100513005/397445	28	Up
Environmental Information Processing	Signal transduction	ssc04151	PI3K-Akt signaling pathway	36/311	351/9252	1.73984e-09	1.62965e-07	1.14769e-07	397491/492313/100157958/397668/397087/100153454/100522979/396554/100514785/397285/100525086/396839/399500/397497/100737448/100153248/100623707/397311/397643/100505408/101101688/100513811/102163961/397323/100625589/397281/100101551/100622559/100525120/396707/100515047/396730/100622336/100515336/100513005/100519398	36	Up
Human Diseases	Cancer: specific types	ssc05226	Gastric cancer	21/311	149/9252	2.27692e-08	1.59954e-06	1.12648e-06	100513691/100525086/397497/100737448/100623707/100156321/397400/100627056/100515777/397643/100513811/100516839/733669/100738655/100526147/100170126/397281/100622559/100622044/100621090/100525120	21	Up
Environmental Information Processing	Signaling molecules and interaction	ssc04512	ECM-receptor interaction	16/311	90/9252	4.08317e-08	2.29474e-06	1.61608e-06	492313/100157958/397087/100153454/396554/100514785/397285/101101688/102163961/397323/100625589/100157784/100101551/396707/100515336/100513005	16	Up
Human Diseases	Infectious disease: parasitic	ssc05146	Amoebiasis	16/311	101/9252	2.17559e-07	1.0189e-05	7.17564e-06	397115/100157958/397459/396880/100153454/100037938/100514785/399500/100623707/397400/101101688/100625589/100622559/396707/100626904/100515336	16	Up
Human Diseases	Cancer: overview	ssc05205	Proteoglycans in cancer	23/311	204/9252	3.26344e-07	1.31004e-05	9.22597e-06	397491/492313/397285/100513691/100519927/100737448/100153248/100623707/397311/100627056/397643/100513811/100516839/100738655/654325/100521017/396985/100622559/100622044/100525965/100525120/397653/397445	23	Up
Human Diseases	Cancer: specific types	ssc05218	Melanoma	13/311	69/9252	3.86478e-07	1.35751e-05	9.56025e-06	397491/100525086/397497/100737448/100153248/100623707/397643/100513811/733669/397281/100622559/100621090/100525120	13	Up
Environmental Information Processing	Signal transduction	ssc04015	Rap1 signaling pathway	23/311	213/9252	7.07968e-07	2.21043e-05	1.5567e-05	397491/492313/100511735/397459/100525086/397497/100737448/100153248/100514949/100623707/100520112/397311/397643/100513811/397281/100622559/102165436/100520706/100525120/397653/100515047/396730/100520160	23	Up
Environmental Information Processing	Signal transduction	ssc04390	Hippo signaling pathway	19/311	155/9252	9.92511e-07	2.75705e-05	1.94165e-05	100152085/397668/100513691/100626077/100626166/396945/397497/100520988/396691/397400/100627056/102162332/100516839/100626194/100738655/100170126/110261274/100622044/397653	19	Up
Human Diseases	Endocrine and metabolic disease	ssc04933	AGE-RAGE signaling pathway in diabetic complications	15/311	100/9252	1.07927e-06	2.75705e-05	1.94165e-05	100157844/396880/100153454/100521111/399500/396945/396677/100623707/397400/100513811/100622559/396915/100523323/100515336/397094	15	Up
Human Diseases	Infectious disease: viral	ssc05165	Human papillomavirus infection	29/311	328/9252	1.69947e-06	3.9796e-05	2.80264e-05	100144522/100152404/492313/100157958/397087/100153454/100522979/396554/100514785/397285/100513691/100737448/397590/100623707/100627056/100505408/101101688/100513811/102163961/100516839/100738655/397323/100625589/100101551/100622559/100622044/396707/100515336/100513005	29	Up
Human Diseases	Cancer: specific types	ssc05222	Small cell lung cancer	14/311	94/9252	2.70155e-06	5.83951e-05	4.11248e-05	100157958/100153454/100514785/397285/397590/100623707/101101688/100513811/733669/100625589/100622559/100621090/396707/100515336	14	Up
Cellular Processes	Cellular community - eukaryotes	ssc04550	Signaling pathways regulating pluripotency of stem cells	17/311	143/9252	5.67636e-06	0.000113933	8.02372e-05	397491/100152741/100513691/100737448/100153248/100623707/396691/100627056/397643/100513811/100516839/100738655/397490/100515330/100622559/100622044/100517152	17	Up
Human Diseases	Cancer: specific types	ssc05225	Hepatocellular carcinoma	18/311	163/9252	8.60165e-06	0.000161138	0.000113481	100513691/100737448/100623707/100156321/397400/100627056/100515777/100513811/100516839/733669/100738655/100526147/100170126/100622559/100622044/100621090/100525120/397653	18	Up
Organismal Systems	Immune system	ssc04610	Complement and coagulation cascades	12/311	80/9252	1.30476e-05	0.000229149	0.000161379	397459/397526/110255240/654289/396945/396677/100514949/100153504/100519355/100521017/396985/397388	12	Up
Organismal Systems	Endocrine system	ssc04926	Relaxin signaling pathway	15/311	129/9252	2.64132e-05	0.000436594	0.000307472	100153454/100522979/397346/100737448/100623707/100156321/397320/100513811/654325/100526147/100622559/396915/100515336/414911/100170767	15	Up
Organismal Systems	Immune system	ssc04657	IL-17 signaling pathway	12/311	89/9252	3.9219e-05	0.000612253	0.00043118	396880/396900/396769/397346/396839/399500/397590/100738902/100127488/397360/397320/654325	12	Up
Human Diseases	Drug resistance: antineoplastic	ssc01521	EGFR tyrosine kinase inhibitor resistance	11/311	78/9252	5.40217e-05	0.000798952	0.000562664	397491/399500/100737448/100623707/100156321/397311/397643/100513811/100526147/100622559/100525120	11	Up
Environmental Information Processing	Signal transduction	ssc04310	Wnt signaling pathway	17/311	171/9252	5.98395e-05	0.000840745	0.000592096	100154469/100155208/100516027/100154208/397411/100513691/100627056/100515777/100516839/100626194/100738655/100739115/100170126/100622044/100517978/100520620/397445	17	Up
Genetic Information Processing	Folding, sorting and degradation	ssc03050	Proteasome	7/164	46/9252	1.44747e-05	0.00370552	0.00359582	396975/654294/733626/396991/100156790/397058/397572	7	Down
Environmental Information Processing	Signaling molecules and interaction	ssc04060	Cytokine-cytokine receptor interaction	15/164	273/9252	9.75479e-05	0.0124861	0.0121165	100153155/100526213/414376/399534/554303/396726/100524123/396613/100302703/100127162/396991/100135681/100156756/733623/100517087	15	Down
Organismal Systems	Immune system	ssc04672	Intestinal immune network for IgA production	6/164	50/9252	0.000235918	0.0201317	0.0195357	100135050/397315/554303/100127162/733623/100517087	6	Down
Environmental Information Processing	Signaling molecules and interaction	ssc04061	Viral protein interaction with cytokine and cytokine receptor	7/164	85/9252	0.000748707	0.0479172	0.0464986	100153155/554303/100524123/396613/100302703/100135681/733623	7	Down
