# Supplementary material for: Analysis of Colon Transcriptomes in a Porcine Model of Dextran Sodium Sulfate (DSS)-Induced Ulcerative Colitis
Source: Biology (Basel). 2026 Jul 10;15(14):1123. doi: 10.3390/biology15141123 (PMC13405138; doi:10.3390/biology15141123)
Supplement: Supplementary file 1 [file biology-15-01123-s001.zip › Supplemental_file S6_miRNA.xlsx]

## Sheet: Sheet1
ENSEMBL	basemean	log2FoldChange	lfcSE	stat	pvalue	padj	sig	log10pvalue	CON_27	CON_31	CON_37	CON_38	CON_45	CON_46	DSS_29	DSS_39	DSS_40	DSS_47	BSS_32
ssc-miR-10a-3p	1129.99	0.0979994	0.423073	0.231622	NA	NA	Stable	NA	2216	824	728	772	960	1478	1098	267	734	4328	362
ssc-miR-194a-3p	658.529	-1.01087	0.625308	-1.63419	NA	NA	NA	NA	1841	1041	638	895	490	1016	22	50	25	1613	107
ssc-miR-30c-1-3p	97.0712	-0.018311	0.411948	-0.0444385	NA	NA	Stable	NA	178	71	64	74	97	135	72	50	63	317	34
ssc-miR-2320-5p	241.482	-2.73144	0.270183	-10.09	6.11423e-24	1.79147e-21	Down	23.2137	774	316	257	264	433	480	96	29	46	67	52
ssc-miR-92a	19758.9	-1.73722	0.192756	-9.01274	2.00966e-19	2.94415e-17	Down	18.6969	46984	26474	22117	23628	27942	32264	13823	6836	7216	8419	7792
ssc-miR-378b-3p	11352	-2.07225	0.294835	-7.02996	2.06596e-12	2.01775e-10	Down	11.6849	21142	16570	11026	11627	23193	23971	9672	1679	3481	4694	2292
ssc-miR-146b	19404.9	1.95642	0.295851	6.61175	3.79807e-11	2.63468e-09	Up	10.4204	6164	5019	7051	8822	10039	8909	74595	19153	33945	29420	24018
ssc-miR-22-3p	5392.61	2.09107	0.317386	6.58673	4.49604e-11	2.63468e-09	Up	10.3472	4046	1549	1243	1477	2055	2480	12770	4137	6967	23930	4892
ssc-miR-24-3p	58439.4	1.36245	0.220353	6.1828	6.29754e-10	3.0753e-08	Up	9.20083	54900	28079	25060	27762	31041	40083	76592	77283	111813	96572	78513
ssc-miR-107	2120.04	-1.47653	0.258083	-5.7213	1.05712e-08	3.90872e-07	Down	7.97588	6556	2251	1711	2016	3057	3988	1627	726	1415	1293	523
ssc-miR-151-3p	182978	1.98626	0.347159	5.71968	1.06723e-08	3.90872e-07	Up	7.97174	59169	80936	75277	91805	39594	57679	171841	225352	294291	506686	362440
ssc-miR-212	164.062	1.90583	0.351074	5.4244	5.81506e-08	1.82402e-06	Up	7.23545	78	66	46	56	74	84	397	188	306	106	380
ssc-miR-129a-5p	6235.8	1.71517	0.317843	5.39521	6.84423e-08	1.82402e-06	Up	7.16468	3568	2981	2929	1975	2941	2662	12000	9683	10795	4270	12717
ssc-miR-129b	6239.21	1.71517	0.317847	5.39512	6.84787e-08	1.82402e-06	Up	7.16444	3570	2981	2932	1976	2943	2663	12013	9683	10814	4270	12717
ssc-miR-34c	415.642	-1.58384	0.295678	-5.35603	8.50683e-08	2.07708e-06	Down	7.07023	693	848	421	592	386	656	192	210	194	299	88
ssc-miR-194a-5p	41032.7	-1.76688	0.331081	-5.33844	9.37487e-08	2.11295e-06	Down	7.02803	140780	48879	36763	57452	34706	79597	12029	20882	13621	31965	6627
ssc-miR-1468	1179.61	1.58862	0.304146	5.22227	1.76746e-07	3.6277e-06	Up	6.75265	816	561	488	497	584	599	1339	1715	2591	1121	2218
ssc-miR-493-3p	133.77	1.73595	0.33281	5.21309	1.85718e-07	3.6277e-06	Up	6.73115	67	53	56	66	70	43	288	235	241	114	215
ssc-miR-135	333.989	2.04701	0.398547	5.1321	2.86534e-07	5.24715e-06	Up	6.54282	79	46	58	162	243	125	378	563	984	489	469
ssc-miR-100	110085	1.31502	0.271405	4.84483	1.26719e-06	2.18403e-05	Up	5.89716	65550	62990	50550	56116	81321	59597	139086	109276	181818	189773	196811
ssc-miR-9841-3p	116.271	1.77024	0.370023	4.78013	1.75178e-06	2.85151e-05	Up	5.75652	54	33	47	54	75	34	364	64	227	161	211
ssc-miR-28-5p	2727.68	1.14986	0.241426	4.76251	1.91195e-06	2.94843e-05	Up	5.71852	2825	1453	1260	1473	1668	1967	3123	2615	5328	5433	3423
ssc-miR-708-3p	3056.38	1.38986	0.293702	4.73161	2.22741e-06	3.26315e-05	Up	5.6522	1408	2029	1755	1787	1301	1370	4623	2861	5397	7886	3658
ssc-miR-132	860.409	1.45967	0.311212	4.68948	2.73901e-06	3.82157e-05	Up	5.56241	389	351	471	423	556	457	1551	1125	1232	852	1760
ssc-miR-148b-3p	27591	-1.34158	0.294877	-4.55026	5.35795e-06	7.13582e-05	Down	5.271	30644	33277	39969	43397	29721	44898	11304	14514	12311	25131	10280
ssc-miR-92b-3p	639.916	-1.0436	0.234883	-4.44288	8.87647e-06	0.00010264	Down	5.05176	1183	746	612	734	871	987	383	254	403	685	337
ssc-miR-218b	32829.8	1.12504	0.253523	4.43738	9.10606e-06	0.00010264	Up	5.04067	19749	18916	20032	21558	21941	19209	41372	40436	58796	58882	38106
ssc-miR-218	32823.3	1.12495	0.253507	4.43733	9.10795e-06	0.00010264	Up	5.04058	19748	18914	20031	21553	21936	19204	41369	40436	58779	58868	38090
ssc-miR-218-5p	32823.3	1.12495	0.253507	4.43733	9.10795e-06	0.00010264	Up	5.04058	19748	18914	20031	21553	21936	19204	41369	40436	58779	58868	38090
ssc-miR-18a	161.926	1.15454	0.265662	4.34487	1.39361e-05	0.000151233	Up	4.85586	162	95	69	100	102	95	443	229	210	265	115
ssc-miR-22-5p	531.151	1.01409	0.237871	4.26298	2.01718e-05	0.000195938	Up	4.69526	480	264	345	312	303	449	984	564	927	630	664
ssc-miR-24-1-5p	2971.86	1.36275	0.320209	4.25508	2.08978e-05	0.000195938	Up	4.6799	1864	1752	1427	1789	1204	1749	6426	4529	5606	1585	4411
ssc-miR-9	5971.25	0.873314	0.205676	4.24599	2.17628e-05	0.000195938	Stable	4.66228	6345	4497	3294	3499	4244	4188	7918	6333	8481	11181	6809
ssc-miR-9-1	5971.25	0.873314	0.205676	4.24599	2.17628e-05	0.000195938	Stable	4.66228	6345	4497	3294	3499	4244	4188	7918	6333	8481	11181	6809
ssc-miR-9-2	5971.25	0.873314	0.205676	4.24599	2.17628e-05	0.000195938	Stable	4.66228	6345	4497	3294	3499	4244	4188	7918	6333	8481	11181	6809
ssc-miR-126-5p	2159.54	1.0897	0.256813	4.24287	2.2068e-05	0.000195938	Up	4.65624	2210	1086	963	1162	1714	1499	4349	2215	3777	5125	1222
ssc-miR-425-3p	1026.68	-0.962437	0.231607	-4.15539	3.24732e-05	0.000279843	Stable	4.48847	2398	933	817	1123	1350	1772	1170	562	483	941	424
ssc-miR-450c-5p	5736.57	1.28968	0.317347	4.06333	4.83786e-05	0.000404998	Up	4.31535	5881	3201	3126	2775	1693	3772	6064	10919	11667	5709	7091
ssc-miR-146a-5p	43921.1	-1.09098	0.269993	-4.04107	5.32069e-05	0.000427994	Down	4.27403	71568	39801	46151	54059	56622	87043	62479	17650	27735	19916	17150
ssc-miR-139-5p	19584.9	1.03408	0.256112	4.0374	5.4047e-05	0.000427994	Up	4.26723	16381	11563	11338	12586	9800	16512	37860	23411	22079	20769	32527
ssc-miR-199b-5p	39914.7	-0.782072	0.197232	-3.96529	7.33082e-05	0.000565245	Stable	4.13485	73057	46073	31393	38149	60946	54953	43897	23962	33062	29333	18822
ssc-miR-411	138.741	1.61991	0.411655	3.93214	8.41932e-05	0.000628608	Up	4.07472	100	73	50	47	56	67	164	131	96	166	478
ssc-miR-10388	78.8693	-1.76204	0.448803	-3.9241	8.70548e-05	0.000628608	Down	4.06021	178	99	83	98	131	153	44	44	40	26	0
ssc-miR-204	756.149	1.10205	0.281135	3.9196	8.86944e-05	0.000628608	Up	4.0521	669	533	404	378	442	495	2632	743	884	742	867
ssc-miR-99b	11467.2	1.07482	0.274463	3.91579	9.01076e-05	0.000628608	Up	4.04524	9305	7990	5744	6305	7360	8049	11471	12593	18698	15546	20157
ssc-miR-532-5p	10229.1	0.893778	0.229433	3.89549	9.80015e-05	0.000667778	Stable	4.00877	7814	6800	6210	7533	6556	8033	17342	9917	13782	13646	14856
ssc-miR-542-3p	1535.44	0.909948	0.235575	3.86254	0.000112213	0.000747238	Stable	3.94996	1512	996	1043	1123	740	1044	2185	2069	2206	2786	1400
ssc-miR-423-3p	6162.31	-0.979502	0.2581	-3.79524	0.000147502	0.000960405	Stable	3.8312	14767	6773	5838	5479	7292	10272	3029	3188	3815	4736	4561
ssc-miR-99a-3p	130.156	-1.3528	0.35734	-3.78359	0.000154581	0.000984612	Down	3.81084	309	184	88	109	266	199	192	40	55	51	36
ssc-miR-326	267.302	-1.27803	0.343928	-3.71541	0.000202876	0.00126474	Down	3.69277	678	212	211	310	451	501	265	46	106	308	81
ssc-miR-196a	1838.28	-1.58142	0.431329	-3.67028	0.000242283	0.00147893	Down	3.61568	6422	2092	1866	1869	2037	3390	237	653	376	2707	241
ssc-miR-7134-5p	920.499	0.948557	0.262423	3.61439	0.000301059	0.00180021	Stable	3.52135	1082	542	480	580	502	751	1389	763	860	1951	1464
ssc-miR-140-5p	2642.63	1.14239	0.318384	3.58756	0.000333783	0.00195597	Up	3.47654	2734	1353	1085	1303	1778	2020	3847	4395	6926	1803	2114
ssc-miR-30b-5p	4110.62	-1.17719	0.333515	-3.53034	0.000415029	0.00238438	Down	3.38192	8389	3043	3174	5157	8139	6909	4922	1457	1547	4645	753
ssc-miR-21-5p	1.87906e+06	0.893206	0.254667	3.5072	0.000452848	0.00255163	Stable	3.34405	1772940	1253801	1141629	1522247	875082	1391173	2334139	2033392	2709438	4470618	1652838
ssc-miR-195	2531.84	0.898285	0.257445	3.48905	0.000484748	0.00267983	Stable	3.31448	2814	1213	1129	1318	2624	2024	5917	2586	4656	3082	1984
ssc-miR-26b-5p	46819.2	-0.872708	0.250785	-3.48006	0.000501308	0.00272006	Stable	3.2999	60488	41966	38839	47688	95419	73371	37944	24260	32793	44613	24760
ssc-miR-362	500.976	1.16379	0.335331	3.46969	0.000521056	0.00277581	Up	3.28312	506	261	180	248	343	387	2109	689	610	454	265
ssc-miR-375	7602.95	-1.2339	0.361018	-3.41895	0.000628623	0.00328905	Down	3.20161	19829	9470	7586	9382	6834	12788	1568	6198	2218	7609	2684
ssc-miR-455-3p	905.071	-0.74487	0.21874	-3.40521	0.000661124	0.00339841	Stable	3.17972	1968	944	949	821	937	1290	868	403	688	1012	491
ssc-miR-184	372.656	1.5143	0.445459	3.39674	0.000681942	0.00344499	Up	3.16625	84	65	74	218	517	79	1381	499	492	592	345
ssc-miR-345-3p	185.227	-0.97342	0.287102	-3.38968	0.000699748	0.00347502	Stable	3.15506	421	196	148	188	254	310	213	57	180	116	73
ssc-miR-96-5p	1462.29	-1.27584	0.379846	-3.36022	0.000778798	0.00380313	Down	3.10858	3395	1944	1566	2095	1196	2356	733	1464	184	995	415
ssc-miR-136-5p	86.9735	1.28943	0.384115	3.35478	0.000794276	0.00381513	Up	3.10003	58	57	27	68	33	52	312	155	100	61	77
ssc-miR-424-3p	44.5513	1.41232	0.422135	3.33997	0.000837866	0.00395959	Up	3.07683	64	16	13	20	12	28	96	99	72	31	51
ssc-miR-7-3p	528.574	-1.09155	0.328266	-3.32532	0.000883172	0.00410745	Down	3.05395	1051	733	577	769	471	663	479	170	192	776	144
ssc-miR-1306-3p	217.231	0.964888	0.291035	3.31503	0.000916338	0.00419511	Stable	3.03794	195	136	138	198	78	131	524	267	297	320	185
ssc-miR-7135-3p	65.3873	1.22091	0.369818	3.29967	0.000967984	0.00436337	Up	3.01413	43	53	13	38	40	47	86	127	77	90	93
ssc-miR-149	657.995	0.905374	0.275993	3.28019	0.00103737	0.00460528	Stable	2.98407	724	489	356	261	416	613	1479	530	788	720	1055
ssc-miR-7134-3p	4414.61	1.11315	0.343718	3.23794	0.00120395	0.00526503	Up	2.91939	3970	2494	2430	2837	2360	2557	2755	3445	4907	14238	6929
ssc-miR-145-5p	156885	-0.865201	0.271646	-3.18522	0.00144643	0.00618093	Stable	2.8397	365185	178316	123944	149985	193189	245299	214356	61267	56314	128959	107327
ssc-miR-574-5p	1480.79	0.862695	0.270985	3.1834	0.00145558	0.00618093	Stable	2.83696	1260	1233	775	957	1024	1087	1993	1802	1538	1743	2541
ssc-miR-769-3p	314.183	-1.04317	0.331176	-3.14971	0.00163431	0.00684077	Down	2.78666	602	346	250	364	463	552	586	122	136	120	119
ssc-miR-370	985.357	1.04753	0.339864	3.08166	0.00205848	0.00849486	Up	2.68645	830	717	416	476	537	946	2812	804	972	616	1930
ssc-miR-215	21138.9	1.4376	0.467363	3.07346	0.00211594	0.00850883	Up	2.6745	34916	7618	4596	7656	8339	8819	22815	4387	16676	131583	17146
ssc-miR-7142-3p	370.928	0.859846	0.279806	3.07289	0.00211995	0.00850883	Stable	2.67367	363	247	216	295	194	282	534	541	461	345	537
ssc-miR-196b-5p	6065.25	-0.664874	0.219042	-3.03541	0.0024021	0.00939563	Stable	2.61941	14400	6023	4590	4985	6332	10540	5457	4222	4588	6247	3091
ssc-miR-3613	668.83	-0.985199	0.324638	-3.03504	0.00240503	0.00939563	Stable	2.61888	1489	745	760	990	551	796	841	267	574	176	356
ssc-miR-27a	33649.9	0.804689	0.26734	3.00984	0.00261383	0.010077	Stable	2.58272	44947	21224	19253	19621	20430	28899	30588	41576	68405	44094	34454
ssc-miR-451	10177.6	1.05951	0.363363	2.91517	0.00355493	0.0135272	Up	2.44917	4543	4566	8527	4608	7817	6985	33308	12629	15531	5001	10805
ssc-miR-335	119.906	0.984323	0.341925	2.87789	0.00400343	0.0150385	Stable	2.39757	120	62	56	60	88	111	222	241	171	195	44
ssc-miR-181b	3766.59	-0.691143	0.242561	-2.84941	0.00437997	0.0162447	Stable	2.35853	8510	3657	2802	2948	5040	6178	5654	2441	2387	2630	1834
ssc-let-7g	207920	-0.816873	0.287126	-2.8452	0.00443829	0.0162553	Stable	2.35278	372380	208372	202129	207400	263041	349376	120488	129802	161066	89467	183989
ssc-miR-1307	2631.92	-0.758334	0.281981	-2.68946	0.00715673	0.0258879	Stable	2.14529	5395	3265	2610	2722	2174	3936	1253	1411	1556	3139	2004
ssc-miR-4331-3p	79.3365	1.19663	0.446948	2.67515	0.00746954	0.02669	Up	2.12671	55	30	48	65	49	18	132	50	107	354	33
ssc-miR-151-5p	1823.17	0.816552	0.308761	2.64434	0.00818508	0.0288943	Stable	2.08698	1936	1045	818	1126	1764	1476	5612	920	1799	4209	1307
ssc-miR-1306-5p	185.408	-1.02396	0.388492	-2.63583	0.00839313	0.029276	Down	2.07608	381	251	187	261	175	244	88	29	85	331	79
ssc-miR-99a-5p	296214	0.924598	0.351609	2.62917	0.00855943	0.0295049	Stable	2.06755	201413	244942	179504	169525	198898	194346	417644	345841	674984	118743	421189
ssc-miR-505	328.707	-0.898377	0.342891	-2.61993	0.00879473	0.0299634	Stable	2.05578	644	272	269	324	565	561	357	80	155	525	105
ssc-miR-582-5p	184.777	-1.09448	0.418968	-2.61268	0.00898347	0.0302547	Down	2.04656	342	239	206	215	200	318	251	107	61	183	7
ssc-miR-744	1239.57	0.703079	0.273718	2.56852	0.0102133	0.0339655	Stable	1.99083	1455	901	740	908	704	1105	982	1568	1491	1995	1670
ssc-miR-221-3p	4461.19	-0.666777	0.259958	-2.56501	0.0103172	0.0339655	Stable	1.98644	10441	4541	3750	4285	4426	6691	6019	2017	2324	6090	1974
ssc-miR-500-3p	399.385	-0.977515	0.384579	-2.54219	0.0110162	0.0358638	Stable	1.95797	644	549	374	475	528	593	454	65	95	677	139
ssc-miR-148a-3p	4.26616e+06	-0.829772	0.327944	-2.53057	0.0113879	0.0366665	Stable	1.94356	3062049	5178710	6415734	7162664	3217449	4928452	2637601	2644151	2982672	3905879	2496883
ssc-miR-24-2-5p	599.92	0.888224	0.355855	2.49559	0.0125748	0.0400479	Stable	1.9005	561	438	362	434	288	417	1537	457	1119	229	865
ssc-miR-500-5p	701.516	0.721919	0.290585	2.48423	0.0129833	0.0409044	Stable	1.88662	676	535	465	500	484	514	1570	460	490	1114	1086
ssc-miR-133a-3p	3912.25	-0.763152	0.309722	-2.4642	0.013732	0.0425486	Stable	1.86227	8154	3932	2721	2953	6391	6562	7085	1476	1755	2292	2562
ssc-miR-210	1016.22	-0.620569	0.252009	-2.46254	0.0137956	0.0425486	Stable	1.86026	2017	1244	890	1330	740	1225	826	897	812	756	594
ssc-miR-490-5p	115.973	-0.787575	0.324	-2.42989	0.0151035	0.046097	Stable	1.82092	256	130	90	85	161	197	190	39	93	92	40
ssc-miR-26b-3p	34.8767	-0.929055	0.382454	-2.42578	0.0152757	0.046142	Stable	1.816	86	35	27	34	43	65	31	10	29	39	12
ssc-miR-671-3p	130.807	0.796087	0.329138	2.41868	0.015577	0.0463201	Stable	1.80752	114	104	79	96	64	113	185	162	160	102	223
ssc-miR-122-5p	274.076	1.11394	0.461074	2.41448	0.0157576	0.0463201	Up	1.80251	70	392	75	112	174	107	265	371	722	112	442
ssc-miR-206	253.035	0.823084	0.341032	2.4133	0.0158089	0.0463201	Stable	1.8011	188	212	114	172	177	228	393	324	307	137	454
ssc-miR-10384	934.742	0.928527	0.388022	2.39229	0.0167436	0.0485732	Stable	1.77615	889	463	331	690	417	1188	1197	822	3399	652	553
ssc-let-7a	102092	-0.535513	0.228043	-2.34833	0.0188577	0.0541696	Stable	1.72451	200395	96213	82087	87002	130686	148944	88885	58003	73205	94558	92813
ssc-miR-7141-5p	41.5558	1.04515	0.456079	2.29042	0.0219968	0.0623261	Stable	1.65764	13	49	15	32	17	21	45	23	81	94	63
ssc-miR-128	11882.9	0.668165	0.291981	2.28826	0.0221226	0.0623261	Stable	1.65516	13301	9488	8043	9325	5123	10426	16554	17041	17635	8341	14037
ssc-miR-2320-3p	226.469	0.718719	0.316312	2.27205	0.0230836	0.0644141	Stable	1.6367	202	178	129	189	165	156	517	137	299	190	358
ssc-miR-30c-5p	16175.5	-0.513146	0.227	-2.26059	0.0237846	0.0657441	Stable	1.6237	31624	13685	12268	16956	19602	23239	13804	10950	15492	11401	13084
ssc-miR-15b	846.911	-0.523775	0.23338	-2.24431	0.0248122	0.0675012	Stable	1.60533	1663	710	676	859	1084	1155	688	761	561	980	467
ssc-miR-21-3p	107.183	-0.961091	0.428378	-2.24325	0.024881	0.0675012	Stable	1.60413	228	135	102	155	90	159	88	32	27	218	16
ssc-miR-328	844.152	-0.64049	0.286736	-2.23376	0.0254987	0.0685424	Stable	1.59348	2035	900	715	683	788	1352	1449	321	621	495	560
ssc-miR-660	283.633	-0.552454	0.251465	-2.19675	0.0280384	0.0746842	Stable	1.55225	559	255	236	296	348	376	370	159	261	332	98
ssc-mir-128-2	9299.49	0.646772	0.296335	2.18244	0.029077	0.0767528	Stable	1.53645	10886	7613	6406	7257	3927	7953	11600	13117	14441	6737	11027
ssc-miR-133b	199.891	-0.854333	0.39402	-2.1683	0.030136	0.078838	Stable	1.52091	268	216	139	135	476	327	399	65	49	163	87
ssc-miR-130b-5p	449.003	0.469393	0.219159	2.14178	0.0322112	0.0823254	Stable	1.49199	571	353	231	335	347	519	547	417	635	632	465
ssc-miR-486	292.589	0.724973	0.338542	2.14129	0.0322503	0.0823254	Stable	1.49147	274	174	194	139	275	275	470	496	362	141	368
ssc-miR-144	38.5431	0.96825	0.451953	2.14053	0.032312	0.0823254	Stable	1.49064	37	15	19	23	24	37	83	97	57	35	9
ssc-miR-125b	14755.5	0.57197	0.268302	2.13174	0.0330284	0.0834252	Stable	1.48111	24437	11674	6996	6732	13621	12894	21302	11814	23908	15203	18808
ssc-miR-7137-5p	37.8704	-0.827081	0.392442	-2.10707	0.0351117	0.0879293	Stable	1.45455	101	47	43	35	24	52	32	22	16	25	32
ssc-let-7d-5p	4416.45	-0.54002	0.257466	-2.0975	0.0359494	0.0890149	Stable	1.44431	9606	3898	3205	3634	5837	6651	5625	2357	2955	2861	4065
ssc-miR-222	2327.93	-0.508913	0.242897	-2.0952	0.0361528	0.0890149	Stable	1.44186	4945	2439	2051	2222	2169	3040	2637	1471	1131	3302	1416
ssc-miR-628-3p	24.6034	0.916925	0.438103	2.09108	0.0365205	0.0891708	Stable	1.43746	21	18	12	18	16	14	90	27	18	25	27
ssc-miR-19b	1020.24	0.583537	0.281345	2.07399	0.0380802	0.0922107	Stable	1.4193	1381	635	585	731	870	893	1753	1418	1425	1731	368
ssc-miR-17-5p	3793.64	-0.502676	0.243318	-2.06596	0.0388327	0.0932621	Stable	1.4108	8541	3887	3225	3723	3962	4188	4239	3397	3800	3103	1422
ssc-miR-139-3p	202.952	-0.67407	0.327596	-2.05772	0.0396166	0.0943713	Stable	1.40212	469	202	188	205	180	309	202	123	52	187	190
ssc-miR-582-3p	79.9935	-0.787462	0.385503	-2.04273	0.041079	0.0970657	Stable	1.38638	128	86	85	83	88	140	41	72	17	110	39
ssc-miR-31	203.951	-0.683732	0.338352	-2.02068	0.0433128	0.101525	Stable	1.36338	501	190	164	136	297	305	312	50	101	176	166
ssc-miR-381-3p	65540.4	0.580437	0.288326	2.01303	0.0441113	0.101884	Stable	1.35545	47153	51949	44678	49071	52445	65224	174850	49451	78121	49370	76642
ssc-miR-95	988.379	0.612083	0.304116	2.01255	0.0441615	0.101884	Stable	1.35496	931	740	552	658	909	950	669	1139	874	2270	1183
ssc-miR-214-3p	3670.41	-0.435203	0.219784	-1.98015	0.0476864	0.109157	Stable	1.32161	6617	3476	2560	2883	5611	4853	5465	2391	2978	3556	1996
ssc-miR-338	84.9909	0.78636	0.399216	1.96871	0.0489866	0.109858	Stable	1.30992	107	46	52	43	68	66	329	45	166	73	39
ssc-miR-497	785.016	0.564956	0.287	1.96837	0.0490252	0.109858	Stable	1.30958	1067	452	414	468	827	756	1685	782	1508	775	405
ssc-miR-296-5p	23.6177	-1.08542	0.553493	-1.96289	0.0496593	0.109858	Stable	1.304	78	25	16	14	30	57	12	0	35	5	11
ssc-miR-1842	113.707	-0.935252	0.476956	-1.96184	0.0497814	0.109858	Stable	1.30293	359	142	118	112	93	139	145	67	2	147	30
ssc-miR-221-5p	960.601	-0.50056	0.255247	-1.9611	0.0498673	0.109858	Stable	1.30218	1398	1241	997	974	868	1153	1066	744	563	1346	417
ssc-miR-6516	67.7412	0.863122	0.445921	1.93522	0.0529633	0.115678	Stable	1.27602	50	37	29	64	48	49	35	167	35	76	107
ssc-miR-30d	91217.2	0.576021	0.298055	1.93249	0.0532989	0.115678	Stable	1.27328	105164	73362	58547	70579	55311	83236	64889	87766	97986	245300	82880
ssc-miR-10a-5p	253311	0.546555	0.284895	1.91836	0.0550654	0.117048	Stable	1.25912	255921	203961	164644	170030	213274	237416	294234	180163	180700	547002	366458
ssc-miR-628-5p	68.9696	0.661621	0.34532	1.91573	0.0553991	0.117048	Stable	1.2565	89	48	31	42	59	64	63	69	152	76	74
ssc-miR-425-5p	14395.8	0.588053	0.307065	1.91496	0.0554982	0.117048	Stable	1.25572	14505	10793	9872	15066	8404	9494	41157	18882	12256	18750	7013
ssc-miR-30a-5p	79583	0.48874	0.255248	1.91472	0.0555277	0.117048	Stable	1.25549	79387	63712	51254	63118	75675	65005	110654	65056	79016	196892	57855
ssc-miR-126-3p	282065	0.693533	0.367942	1.88459	0.0594851	0.12393	Stable	1.22559	234621	187549	224801	220496	161866	225268	339984	397044	579836	84677	340363
ssc-miR-199a-5p	42536.3	-0.475411	0.252428	-1.88339	0.059647	0.12393	Stable	1.22441	80527	40312	29474	33749	65223	56939	44028	31500	51800	27204	23256
ssc-miR-20a-5p	6059.07	-0.510907	0.271719	-1.88034	0.0600619	0.12393	Stable	1.2214	14754	6527	5056	5318	6042	6910	6107	6136	6212	3490	2678
ssc-miR-503	129.274	-0.697409	0.373	-1.86968	0.0615284	0.126069	Stable	1.21092	345	134	104	156	83	195	42	76	124	192	49
ssc-miR-30e-3p	4682.87	-0.537122	0.2879	-1.86575	0.0620766	0.126309	Stable	1.20707	6536	5229	4556	5830	4570	5964	3483	3197	3744	2408	4923
ssc-miR-130a	629.216	0.657557	0.353268	1.86106	0.062735	0.126768	Stable	1.20249	659	367	338	389	667	557	2270	568	1023	426	249
ssc-miR-205	122.115	0.660173	0.358729	1.84007	0.065758	0.131966	Stable	1.18205	187	91	65	42	102	112	159	105	234	78	183
ssc-miR-490	1902.35	0.417084	0.233355	1.7873	0.0738884	0.146279	Stable	1.13142	2892	1646	1025	1065	1665	2027	2655	1968	2962	2833	1159
ssc-miR-490-3p	1902.35	0.417084	0.233355	1.7873	0.0738884	0.146279	Stable	1.13142	2892	1646	1025	1065	1665	2027	2655	1968	2962	2833	1159
ssc-miR-363	5332.63	0.641029	0.363099	1.76519	0.0775321	0.152462	Stable	1.11052	5329	2838	2804	5410	4347	4287	12122	8050	10245	1887	2786
ssc-miR-452	43.7918	0.866776	0.49219	1.75945	0.078501	0.153339	Stable	1.10512	13	15	8	41	68	28	123	83	33	74	17
ssc-miR-382	115.827	0.668348	0.385903	1.73166	0.0833339	0.161686	Stable	1.07918	100	83	60	77	104	111	282	55	62	123	235
ssc-miR-187	44.2067	1.05016	0.606187	1.72861	0.0838782	0.161686	Stable	1.07635	18	5	4	59	48	4	200	56	111	28	0
ssc-miR-28-3p	20041.3	0.548631	0.318056	1.72483	0.0845577	0.161931	Stable	1.07285	22061	17537	11780	15662	16071	15151	20129	11675	15056	58999	22954
ssc-miR-103	24083.2	-0.373236	0.221991	-1.68133	0.0926997	0.17637	Stable	1.03292	45366	23978	18278	22886	26985	29759	17459	19964	26155	25546	14870
ssc-miR-182	5675.59	-0.57805	0.348676	-1.65805	0.097307	0.183878	Stable	1.01186	10318	6419	5284	6616	4879	7727	2075	7581	2256	4795	3816
ssc-let-7c	60524.4	-0.394722	0.238489	-1.65512	0.0979007	0.183878	Stable	1.00921	108673	51907	44971	48446	85412	85267	72131	37212	52535	42094	55642
ssc-miR-450a	2789.75	0.484412	0.29435	1.64564	0.0998385	0.186323	Stable	1.0007	4111	2102	2210	1775	1344	2888	3486	3567	4712	1938	2728
ssc-miR-10b	279649	0.403992	0.246463	1.63913	0.101186	0.187642	Stable	0.99488	296344	255211	195583	204880	219495	282514	322037	245869	246963	404638	389867
ssc-miR-124a	24.126	-0.844974	0.516294	-1.63514	0.102019	0.187997	Stable	0.991319	57	17	23	11	49	44	29	16	17	23	0
ssc-miR-339-5p	2352.19	-0.586689	0.360178	-1.62909	0.103294	0.188098	Stable	0.985926	5582	1890	1389	2008	3485	3751	1801	1212	1345	5122	532
ssc-miR-339	2352.09	-0.586598	0.360189	-1.62879	0.103358	0.188098	Stable	0.985656	5582	1889	1389	2008	3485	3751	1801	1212	1345	5122	532
ssc-miR-223	536.545	0.569246	0.356814	1.59513	0.110684	0.200081	Stable	0.955916	426	312	318	392	607	519	2148	452	552	407	267
ssc-miR-7139-5p	40.5991	-0.620647	0.389568	-1.59234	0.111308	0.200081	Stable	0.953475	67	57	54	44	26	42	65	15	33	38	17
ssc-miR-4334-3p	1322.35	-0.678329	0.428868	-1.58225	0.113593	0.202943	Stable	0.94465	3178	1048	841	1270	2021	2091	743	495	470	3548	182
ssc-miR-148b-5p	366.328	0.549137	0.348396	1.57609	0.115006	0.203434	Stable	0.939281	355	286	245	297	260	330	449	680	653	177	236
ssc-miR-429	4334.57	-0.700626	0.445069	-1.575	0.115256	0.203434	Stable	0.938337	8479	4368	4212	5745	3415	6868	1089	3613	713	10131	863
ssc-miR-374a-5p	5588.51	0.395328	0.252234	1.56728	0.11705	0.205363	Stable	0.93163	8079	4056	3443	3875	4968	5768	8535	7274	9061	5472	2996
ssc-miR-499-5p	1869.79	0.46302	0.304152	1.52227	0.127942	0.223137	Stable	0.892987	2162	1503	1325	1791	990	1704	2264	2288	3835	1326	1384
ssc-miR-186-5p	8436.4	-0.357625	0.236236	-1.51386	0.130061	0.224686	Stable	0.885852	16198	7205	6234	7630	10002	11599	15321	5558	7114	8452	3570
ssc-miR-296-3p	282.43	0.476376	0.3149	1.51267	0.130364	0.224686	Stable	0.884842	451	171	144	194	229	318	585	240	123	449	367
ssc-miR-181a	18825.3	-0.379625	0.252382	-1.50419	0.132533	0.227088	Stable	0.877677	40013	16971	11865	13986	23704	28331	25633	13921	22435	13767	8834
ssc-miR-574-3p	1244.45	-0.477417	0.32075	-1.4885	0.136619	0.231927	Stable	0.864488	2898	1255	807	922	1677	1641	1412	416	605	2357	753
ssc-miR-29b	696.875	0.554993	0.373101	1.48728	0.13694	0.231927	Stable	0.86347	658	399	380	568	808	567	2537	769	915	333	282
ssc-miR-7-5p	212303	-0.552167	0.378943	-1.45738	0.145012	0.243408	Stable	0.838597	264861	332633	315611	262040	94338	154171	156980	281366	108389	126383	122146
ssc-miR-758	143.213	0.459637	0.315643	1.45604	0.14538	0.243408	Stable	0.837495	171	131	51	112	129	156	343	100	216	110	136
ssc-miR-106a	247.712	-0.532935	0.372821	-1.42948	0.152867	0.254116	Stable	0.815688	408	210	204	352	329	262	458	141	303	158	34
ssc-miR-374a-3p	5822.6	0.316145	0.221506	1.42724	0.15351	0.254116	Stable	0.813862	6466	4794	4512	5027	4552	5846	5857	5537	8088	8619	5090
ssc-miR-1296-5p	29.4929	-0.654059	0.459468	-1.42303	0.154727	0.254691	Stable	0.810434	65	31	19	31	50	31	10	26	17	51	7
ssc-miR-133a-5p	74.4299	-0.702374	0.503423	-1.39533	0.162916	0.265779	Stable	0.788036	170	83	48	54	116	126	138	21	52	99	0
ssc-miR-191	19333.5	-0.3747	0.269087	-1.39252	0.163765	0.265779	Stable	0.785778	42066	14449	14440	16500	23578	26596	15627	12067	11422	32013	14446
ssc-miR-1285	266.263	0.6535	0.469515	1.39114	0.164184	0.265779	Stable	0.784668	129	90	148	176	493	130	606	205	171	980	45
ssc-miR-23b	19930.9	-0.360576	0.260047	-1.38661	0.165561	0.266536	Stable	0.781041	30606	20581	16171	16257	26039	26127	19124	11532	10763	23838	21012
ssc-miR-542-5p	24.7098	0.707269	0.514943	1.37184	0.170113	0.272367	Stable	0.769262	29	14	12	21	12	23	56	6	86	10	18
ssc-miR-152	31100.7	0.377263	0.278556	1.35432	0.175635	0.27968	Stable	0.755388	32363	25121	21682	22805	31103	29795	28534	21725	38364	76937	23297
ssc-let-7e	15490.6	-0.347047	0.256845	-1.35121	0.176627	0.279738	Stable	0.752944	21462	16454	12428	12716	20364	20998	19383	8113	9840	13793	16839
ssc-miR-19a	230.843	0.512986	0.387798	1.32259	0.185973	0.292957	Stable	0.73055	278	166	140	179	184	208	542	418	272	241	33
ssc-miR-1249	24.9634	-0.739619	0.564295	-1.31187	0.189563	0.297015	Stable	0.722247	57	27	15	15	48	44	6	12	0	58	11
ssc-miR-214-5p	1885.65	0.459419	0.353881	1.29811	0.194249	0.302739	Stable	0.711642	1865	1402	1274	1578	1584	1778	4169	2077	3671	549	1251
ssc-miR-365-5p	52.4467	0.561275	0.436825	1.2847	0.198897	0.308343	Stable	0.701372	64	57	26	30	35	44	79	38	119	14	72
ssc-miR-101	24058.4	0.407966	0.319118	1.27835	0.201127	0.309434	Stable	0.696531	21651	17394	18608	23692	21605	18227	24105	18339	29189	68212	11827
ssc-miR-16	8930.57	0.388957	0.304648	1.27669	0.201713	0.309434	Stable	0.695267	13771	5694	4563	6647	9602	8453	23893	5177	7656	18295	4299
ssc-miR-874	62.0562	-0.629432	0.496326	-1.26898	0.204448	0.311996	Stable	0.689417	150	67	41	34	99	99	35	23	2	99	67
ssc-miR-1	99125.6	0.34843	0.280396	1.24261	0.214013	0.3249	Stable	0.669561	97539	97182	67486	68063	84407	109942	110027	60769	80266	213403	118639
ssc-miR-10383	133.372	0.403019	0.328893	1.22538	0.220431	0.332042	Stable	0.656728	169	95	88	123	108	115	248	228	145	83	85
ssc-miR-193a-3p	77.1557	0.414396	0.338575	1.22392	0.220984	0.332042	Stable	0.65564	59	46	46	67	99	76	170	48	74	96	90
ssc-miR-424-5p	184.925	0.441497	0.364253	1.21196	0.225528	0.337141	Stable	0.646799	294	125	132	122	127	177	216	378	239	218	51
ssc-miR-30a-3p	2060.68	-0.360231	0.302874	-1.18943	0.23427	0.345264	Stable	0.630284	3215	2208	1899	2327	1840	2385	1688	1805	1398	1042	2429
ssc-miR-331-5p	491.221	-0.302745	0.254764	-1.18835	0.234695	0.345264	Stable	0.629497	805	510	483	456	418	598	339	342	510	698	326
ssc-miR-138	152.866	-0.429221	0.361899	-1.18589	0.235666	0.345264	Stable	0.627703	274	139	100	134	266	172	308	37	184	115	68
ssc-miR-27b-5p	145.417	0.397103	0.334821	1.18587	0.235675	0.345264	Stable	0.627686	269	127	93	113	83	106	188	86	125	388	123
ssc-miR-4331-5p	78.1584	0.372367	0.322522	1.15478	0.248179	0.361773	Stable	0.605235	80	64	59	74	51	77	85	79	79	84	111
ssc-miR-299	37.922	0.618855	0.537938	1.14928	0.250441	0.363263	Stable	0.601295	47	26	26	16	30	30	130	0	28	40	70
ssc-miR-15a	263	-0.48327	0.433341	-1.11531	0.264718	0.380125	Stable	0.577216	446	217	193	277	418	342	832	29	155	193	80
ssc-miR-125a	11017.2	-0.276431	0.248087	-1.11426	0.265166	0.380125	Stable	0.576482	24297	10794	6753	6645	13745	14770	11587	7664	10511	9833	9930
ssc-miR-26a	367378	0.246041	0.221586	1.11036	0.266844	0.380125	Stable	0.573743	437341	243403	233561	242776	486873	422302	494382	317400	429967	535453	310117
ssc-miR-1271-5p	3460.91	-0.352302	0.317573	-1.10941	0.267255	0.380125	Stable	0.573074	6019	3500	3127	3921	2403	4659	2188	1275	3159	6901	2236
ssc-miR-455-5p	13449.1	0.36424	0.333678	1.09153	0.275039	0.389306	Stable	0.560606	13503	11686	10985	10407	10217	12914	21921	17528	22551	4507	10919
ssc-miR-361-5p	667.597	-0.305167	0.282071	-1.08187	0.279309	0.391784	Stable	0.553915	1147	563	468	601	909	866	796	291	403	1224	460
ssc-miR-330	666.9	0.301622	0.279296	1.07994	0.28017	0.391784	Stable	0.552579	756	631	566	567	457	576	864	593	1243	530	557
ssc-miR-200b	70103.4	-0.594567	0.552177	-1.07852	0.280801	0.391784	Stable	0.551602	176283	81300	61807	69533	42323	118892	4449	53955	15571	166979	23125
ssc-miR-181d-5p	1821.77	-0.280911	0.261326	-1.07495	0.282395	0.392141	Stable	0.549142	3740	1670	1130	1140	2133	2917	2724	1174	1746	1221	1525
ssc-miR-361-3p	4285.33	-0.308527	0.298391	-1.034	0.301134	0.41619	Stable	0.52124	7041	4856	4077	4882	2838	4766	3166	4481	3924	2398	3995
ssc-miR-6529	645.786	0.247436	0.240541	1.02865	0.303643	0.417687	Stable	0.517637	913	499	432	686	438	658	1402	495	678	648	559
ssc-miR-192	275227	-0.463524	0.452796	-1.02406	0.305807	0.418699	Stable	0.514552	512125	272229	254749	326047	161176	452587	41467	175519	76923	798871	94725
ssc-miR-98	5919.69	-0.222776	0.223163	-0.99827	0.318149	0.432435	Stable	0.49737	9436	4600	4253	5293	7702	7904	9106	4705	4586	4610	4936
ssc-miR-185	3666.3	-0.197786	0.198393	-0.996944	0.318792	0.432435	Stable	0.496493	7138	3493	2666	3174	3506	4447	4738	2885	4084	3078	2642
ssc-miR-450b-5p	2436.65	-0.282391	0.288654	-0.978331	0.327911	0.442755	Stable	0.484245	4077	2556	2385	2220	1955	2989	2379	1965	1433	1659	3001
ssc-let-7i-3p	101.585	-0.332941	0.344897	-0.965193	0.334448	0.449511	Stable	0.475671	192	87	91	89	123	116	126	25	143	135	50
ssc-miR-664-5p	153.702	0.270287	0.285758	0.945888	0.344206	0.460513	Stable	0.463182	172	131	71	135	183	159	182	170	113	236	159
ssc-let-7f-3p	238.179	-0.267245	0.286058	-0.934245	0.350178	0.466373	Stable	0.455712	243	235	196	268	261	332	414	130	146	213	221
ssc-miR-2483	26.3545	0.375119	0.403278	0.929884	0.352431	0.46725	Stable	0.452926	40	26	14	12	26	25	32	26	43	44	15
ssc-miR-143-3p	5.17922e+06	0.319574	0.349487	0.914353	0.360531	0.475083	Stable	0.443057	4914385	4354041	3715580	3854997	5300144	5288548	3984447	2391111	3475461	15686289	5420697
ssc-miR-143-5p	15572.3	-0.275666	0.302676	-0.910787	0.362408	0.475083	Stable	0.440803	22630	19633	9306	13635	18575	20217	33704	8589	14573	7012	11158
ssc-miR-340	5925.08	0.207153	0.22782	0.909278	0.363203	0.475083	Stable	0.43985	7222	4219	4016	5529	5740	6815	10984	5756	6588	8411	2859
ssc-miR-532-3p	111.292	0.415422	0.460417	0.901743	0.367193	0.478167	Stable	0.435105	208	75	54	98	74	94	382	48	125	235	8
ssc-miR-652	36.0109	-0.495694	0.5561	-0.891578	0.372619	0.483086	Stable	0.428735	72	31	26	52	39	48	99	0	3	35	26
ssc-miR-432-5p	64.4773	0.357752	0.413835	0.864389	0.387374	0.500003	Stable	0.411869	57	60	24	48	74	79	173	35	44	37	100
ssc-miR-374b-3p	212.722	0.22643	0.279741	0.809415	0.418277	0.537522	Stable	0.378536	273	181	146	187	200	205	203	136	302	424	152
ssc-miR-155-5p	3620.78	-0.295622	0.367796	-0.803824	0.421499	0.539297	Stable	0.375204	3623	2537	2345	4998	6580	3430	9572	2580	2851	2067	1098
ssc-miR-140-3p	15518.4	-0.237537	0.299141	-0.794081	0.427148	0.54415	Stable	0.369421	21505	15247	12263	15600	18627	17643	9067	8859	11736	32405	11131
ssc-miR-491	24.5367	-0.436992	0.572326	-0.76366	0.44507	0.564526	Stable	0.351572	42	22	15	21	47	33	38	26	1	44	0
ssc-miR-369	154.751	-0.242888	0.327427	-0.741721	0.458257	0.578747	Stable	0.338891	261	136	77	85	247	256	201	78	148	257	77
ssc-miR-32	580.091	0.256653	0.352696	0.727659	0.466823	0.587034	Stable	0.330848	907	415	372	575	413	594	971	949	863	239	241
ssc-miR-199b-3p	114174	-0.228157	0.328045	-0.695529	0.486724	0.600844	Stable	0.312717	236699	99965	75232	72269	143523	155618	179117	72009	163323	36537	84885
ssc-miR-199a-3p	114173	-0.228123	0.328047	-0.695418	0.486793	0.600844	Stable	0.312656	236697	99959	75231	72267	143523	155616	179124	72008	163323	36537	84885
ssc-miR-141	14456.5	-0.320085	0.460597	-0.695118	0.486982	0.600844	Stable	0.312488	29843	15735	15864	17272	5504	14138	1687	12624	8072	39236	4039
ssc-miR-34a	1051.89	-0.259133	0.373352	-0.694107	0.487615	0.600844	Stable	0.311923	1185	972	710	1019	1619	1379	2671	861	1108	386	258
ssc-miR-2411	119.891	0.293035	0.422612	0.693402	0.488057	0.600844	Stable	0.311529	163	128	99	130	41	76	56	100	63	286	163
ssc-miR-342	885.902	-0.231471	0.336151	-0.688597	0.491077	0.602032	Stable	0.30885	1261	576	638	1017	1299	1010	2480	353	593	762	457
ssc-let-7i-5p	465631	0.219388	0.329892	0.665009	0.506044	0.617205	Stable	0.295811	508048	368169	362523	433511	403272	495672	480349	493822	514656	190096	703713
ssc-miR-10386	466.633	-0.419175	0.635361	-0.662475	0.507667	0.617205	Stable	0.294421	49	48	462	1219	1002	272	824	113	28	1101	70
ssc-miR-142-5p	8134.21	-0.219822	0.345196	-0.636828	0.524237	0.634717	Stable	0.280472	13867	5731	5980	9168	9098	10126	8401	3497	5745	21376	2635
ssc-miR-708-5p	1137.47	-0.166312	0.269035	-0.618174	0.536461	0.646844	Stable	0.270462	2768	1017	687	642	1419	1250	1987	718	1188	1180	667
ssc-miR-29c	201.912	0.196238	0.324001	0.605623	0.544765	0.654164	Stable	0.263791	281	131	92	139	314	219	443	239	164	247	90
ssc-miR-493-5p	33.6098	-0.2583	0.448576	-0.575848	0.564718	0.675356	Stable	0.248169	42	30	25	24	66	34	42	12	64	15	22
ssc-miR-183	2619.33	0.211092	0.372785	0.566229	0.571238	0.680377	Stable	0.243183	3826	2464	1723	2394	1573	2946	1401	3901	905	6057	1990
ssc-miR-20b	439.075	-0.189617	0.352102	-0.538528	0.590213	0.700131	Stable	0.228992	623	323	295	587	593	398	882	364	565	344	86
ssc-miR-423-5p	7179.98	-0.117269	0.246542	-0.475654	0.634321	0.749419	Stable	0.197691	11861	6981	6428	7912	4482	7599	9936	4978	4666	9610	6497
ssc-let-7d-3p	885.253	-0.13826	0.294447	-0.469555	0.638673	0.751531	Stable	0.194722	1316	765	621	877	1046	1035	1464	351	465	1578	718
ssc-miR-671-5p	95.6117	-0.212231	0.457718	-0.463669	0.642885	0.753461	Stable	0.191867	134	97	85	125	91	79	212	103	90	78	3
ssc-miR-769-5p	1207.05	-0.112332	0.248039	-0.452882	0.650634	0.757389	Stable	0.186663	1173	1124	1245	1304	1141	1275	1591	974	1144	1783	644
ssc-miR-1839-5p	56.7216	-0.183709	0.406601	-0.451809	0.651406	0.757389	Stable	0.186148	46	64	51	70	45	75	51	49	68	101	11
ssc-miR-27b-3p	205792	-0.119053	0.266529	-0.446679	0.655107	0.757975	Stable	0.183688	383758	181236	150548	145984	213034	268857	144703	135365	245099	210837	224786
ssc-miR-378	62521.3	-0.126221	0.286456	-0.440632	0.65948	0.757975	Stable	0.180799	91837	65446	42435	48188	71495	80589	66475	32513	40752	140007	41008
ssc-miR-345-5p	38.4267	-0.264508	0.60096	-0.440368	0.659671	0.757975	Stable	0.180673	66	19	26	52	53	50	127	47	0	21	0
ssc-miR-454	366.537	-0.118486	0.27434	-0.4319	0.665814	0.762045	Stable	0.176647	578	286	262	332	414	480	592	289	176	356	384
ssc-miR-30e-5p	15120.7	0.12975	0.303762	0.42714	0.669277	0.763028	Stable	0.174394	24856	10795	10503	11830	13578	18823	20586	11430	13443	37390	5193
ssc-miR-145-3p	15927.1	0.120355	0.285959	0.420879	0.673843	0.765256	Stable	0.171441	22178	16341	8730	8736	18036	21040	26749	13141	21140	8815	15371
ssc-miR-181c	166.351	0.146822	0.363634	0.403695	0.686437	0.776193	Stable	0.163399	255	119	82	111	219	209	419	137	198	214	34
ssc-miR-29a-3p	5512.45	-0.125782	0.315672	-0.398462	0.69029	0.776193	Stable	0.160969	9975	3875	3309	4366	7117	7681	9515	4871	7748	2132	3088
ssc-miR-9843-3p	733.947	0.13701	0.345846	0.396156	0.69199	0.776193	Stable	0.1599	859	659	638	770	581	622	459	449	472	1965	691
ssc-miR-130b-3p	190.279	0.141187	0.358899	0.393338	0.69407	0.776193	Stable	0.158597	262	170	131	168	188	183	578	146	209	186	43
ssc-miR-664-3p	233.272	-0.103574	0.279522	-0.370539	0.710981	0.792082	Stable	0.148142	359	182	154	237	304	243	196	244	243	353	115
ssc-miR-148a-5p	4275.18	0.0931914	0.265357	0.351193	0.725443	0.805132	Stable	0.139397	5147	3940	3769	4280	2907	4612	7220	3804	6557	3214	2483
ssc-miR-129a-3p	154.622	-0.158875	0.464149	-0.342287	0.732135	0.809492	Stable	0.135409	220	168	123	108	227	142	357	24	17	315	119
ssc-miR-142-3p	4207.11	-0.113156	0.371153	-0.304885	0.760454	0.837643	Stable	0.118927	5156	2707	2923	6505	4482	4302	7942	4893	5707	1970	916
ssc-miR-137	74.6974	0.115281	0.387771	0.297179	0.76633	0.838685	Stable	0.115584	136	65	50	38	80	85	217	23	70	109	37
ssc-miR-127	7134.23	0.0800341	0.270265	0.296138	0.767125	0.838685	Stable	0.115134	8800	7424	5237	6493	5819	8021	9413	3827	5475	8495	9848
ssc-miR-194b-5p	2908.75	-0.115956	0.426447	-0.271922	0.785682	0.849871	Stable	0.104753	11787	1976	1077	1741	2454	2461	2944	570	2627	7580	1642
ssc-miR-153	21.1801	0.150519	0.553931	0.271479	0.786023	0.849871	Stable	0.104565	32	22	11	15	14	31	37	15	60	12	0
ssc-miR-136-3p	129.021	0.111642	0.411202	0.271433	0.786058	0.849871	Stable	0.104545	170	118	68	95	143	174	240	53	108	366	23
ssc-miR-30c-3p	459.45	-0.0780406	0.29784	-0.26202	0.793306	0.854554	Stable	0.100559	613	447	310	376	617	499	644	149	381	746	448
ssc-miR-17-3p	51.6627	0.113331	0.50381	0.224854	0.822093	0.88232	Stable	0.0850791	95	35	36	54	39	50	66	53	62	120	0
ssc-miR-331-3p	614.15	0.0638683	0.296202	0.215621	0.829283	0.886788	Stable	0.0812971	797	592	451	753	420	585	1276	490	339	1051	334
ssc-miR-374b-5p	5292.21	0.0591754	0.297023	0.199229	0.842084	0.896016	Stable	0.0746448	11832	4018	2745	3145	5415	6738	7286	5188	8740	3571	3053
ssc-miR-324	75.5826	0.0841827	0.427773	0.196743	0.844029	0.896016	Stable	0.0736429	52	46	44	62	150	80	153	48	47	179	22
ssc-miR-676-3p	780.824	-0.0431626	0.236884	-0.182211	0.855417	0.904827	Stable	0.0678221	1126	911	525	593	677	1027	700	822	745	921	642
ssc-miR-320	8391.19	-0.0478214	0.304929	-0.156827	0.875381	0.922614	Stable	0.0578027	12681	7418	6425	6992	9021	9645	10567	3805	5276	20847	4966
ssc-miR-1343	308.743	-0.0498082	0.349479	-0.142514	0.886674	0.931017	Stable	0.0522359	556	275	213	297	269	346	375	77	237	765	215
ssc-miR-193a-5p	502.149	-0.0391296	0.282173	-0.138672	0.889709	0.931017	Stable	0.0507518	920	455	363	385	478	579	453	309	891	434	406
ssc-miR-365-3p	732.321	0.0358593	0.275481	0.130171	0.896431	0.934713	Stable	0.047483	1296	528	384	521	923	943	1141	620	412	824	804
ssc-miR-1388	54.6341	0.0508421	0.478192	0.106301	0.915344	0.949728	Stable	0.0384158	70	62	39	48	43	62	34	34	9	198	31
ssc-miR-23a	10733.6	-0.0239265	0.230464	-0.103818	0.917314	0.949728	Stable	0.037482	16800	9262	6704	8265	12901	13247	12827	7294	7840	16155	10657
ssc-miR-323	115.261	0.0363715	0.369524	0.098421	0.921598	0.949787	Stable	0.0354585	169	101	65	82	146	144	141	64	40	278	104
ssc-miR-10390	179.535	-0.0577755	0.631877	-0.0916197	0.927	0.949787	Stable	0.0329202	10	672	10	3	223	146	8	0	4	980	19
ssc-miR-150	1947.84	-0.0389857	0.426066	-0.0914996	0.927096	0.949787	Stable	0.0328755	1869	963	881	2919	3242	1910	2710	807	826	6171	567
ssc-miR-421-3p	163.797	-0.022007	0.269013	-0.0817987	0.934807	0.95435	Stable	0.0292781	280	137	86	136	191	209	318	121	115	214	112
ssc-miR-219a	26.9647	0.0349855	0.460585	0.075988	0.939429	0.955738	Stable	0.0271362	31	30	27	34	15	17	23	7	37	46	28
ssc-miR-7137-3p	27.5131	-0.0314761	0.457092	-0.0688586	0.945102	0.958183	Stable	0.0245212	52	37	29	13	18	21	40	39	24	34	6
ssc-let-7f-5p	227894	-0.012558	0.25834	-0.0486078	0.961232	0.969075	Stable	0.0171718	280166	197752	188099	218903	223448	263242	210063	146878	165235	377352	250298
ssc-miR-504	567.747	0.015925	0.338378	0.0470667	0.96246	0.969075	Stable	0.0166173	1014	513	439	499	455	576	381	299	511	514	979
ssc-miR-190a	73.5976	-0.0214939	0.523885	-0.0410179	0.967282	0.970594	Stable	0.014447	97	21	51	77	94	119	83	77	62	182	0
ssc-miR-30b-3p	65.1254	-0.00751004	0.338662	-0.0221702	0.982312	0.982312	Stable	0.00775045	136	51	41	57	48	85	82	28	77	117	45
