# Supplementary material for: Analysis of Colon Transcriptomes in a Porcine Model of Dextran Sodium Sulfate (DSS)-Induced Ulcerative Colitis
Source: Biology (Basel). 2026 Jul 10;15(14):1123. doi: 10.3390/biology15141123 (PMC13405138; doi:10.3390/biology15141123)
Supplement: Supplementary file 1 [file biology-15-01123-s001.zip › Supplemental_file S7_miRNA-mRNA_pairs.xlsx]

## Sheet: cyto_positive
Catagory	Diffferent expressed miRNAs	sig	Diffferent expressed genes	Genes	stable	p-valule	r-value
Positive	ssc-miR-100	Up	ENSSSCT00000069702	ACOX3	Up	0.00186497	0.822881
Positive	ssc-miR-100	Up	ENSSSCT00000018627	ADAMTS16	Up	0.000140288	0.902971
Positive	ssc-miR-100	Up	ENSSSCT00000013223	ADARB1	Up	0.00265914	0.807332
Positive	ssc-miR-100	Up	ENSSSCT00000066143	ADGRB3	Up	0.00186605	0.822857
Positive	ssc-miR-100	Up	ENSSSCT00000055918	ALPL	Up	6.65153e-05	0.91821
Positive	ssc-miR-100	Up	ENSSSCT00000033009	APOD	Up	0.000837298	0.853273
Positive	ssc-miR-100	Up	ENSSSCT00000038460	ASIC1	Up	0.00028214	0.886035
Positive	ssc-miR-100	Up	ENSSSCT00000023205	BMPER	Up	0.0012734	0.83812
Positive	ssc-miR-100	Up	ENSSSCT00000019117	CACNA1G	Up	3.12489e-05	0.931142
Positive	ssc-miR-100	Up	ENSSSCT00000022327	CLIP3	Up	0.000257023	0.888462
Positive	ssc-miR-100	Up	ENSSSCT00000041636	COLEC10	Up	6.7697e-05	0.91788
Positive	ssc-miR-100	Up	ENSSSCT00000060530	COLGALT2	Up	0.00103226	0.845905
Positive	ssc-miR-100	Up	ENSSSCT00000078962	CTNND2	Up	0.000172231	0.898288
Positive	ssc-miR-100	Up	ENSSSCT00000015634	CXCL14	Up	6.20444e-05	0.919499
Positive	ssc-miR-100	Up	ENSSSCT00000023877	DEPP1	Up	0.000752677	0.85688
Positive	ssc-miR-100	Up	ENSSSCT00000042927	DYNLT1	Up	0.00034699	0.880452
Positive	ssc-miR-100	Up	ENSSSCT00000009890	EDNRA	Up	0.000465926	0.871999
Positive	ssc-miR-100	Up	ENSSSCT00000046983	EYA2	Up	0.000365485	0.879006
Positive	ssc-miR-100	Up	ENSSSCT00000050276	F2RL2	Up	0.000679537	0.860253
Positive	ssc-miR-100	Up	ENSSSCT00000012695	FGD5	Up	0.00294922	0.802523
Positive	ssc-miR-100	Up	ENSSSCT00000017542	FZD7	Up	0.00117985	0.840996
Positive	ssc-miR-100	Up	ENSSSCT00000051087	G6PD	Up	0.00235476	0.812819
Positive	ssc-miR-100	Up	ENSSSCT00000005757	GLIS3	Up	0.00184905	0.82324
Positive	ssc-miR-100	Up	ENSSSCT00000026665	GPR173	Up	5.52659e-05	0.921596
Positive	ssc-miR-100	Up	ENSSSCT00000028722	HCN1	Up	0.000128865	0.904844
Positive	ssc-miR-100	Up	ENSSSCT00000004943	HTR1B	Up	0.00087098	0.851914
Positive	ssc-miR-100	Up	ENSSSCT00000035652	IL17D	Up	0.00263858	0.807688
Positive	ssc-miR-100	Up	ENSSSCT00000049281	ISL2	Up	1.42938e-05	0.942339
Positive	ssc-miR-100	Up	ENSSSCT00000057669	KCNH1	Up	0.000416642	0.875277
Positive	ssc-miR-100	Up	ENSSSCT00000015531	KCNN2	Up	0.00163519	0.828298
Positive	ssc-miR-100	Up	ENSSSCT00000044966	LAMB2	Up	0.0011901	0.840673
Positive	ssc-miR-100	Up	ENSSSCT00000089415	MAP1B	Up	0.000664183	0.860996
Positive	ssc-miR-100	Up	ENSSSCT00000016732	MEOX2	Up	0.00277834	0.805311
Positive	ssc-miR-100	Up	ENSSSCT00000010075	MMRN1	Up	0.00194563	0.821098
Positive	ssc-miR-100	Up	ENSSSCT00000032026	NIPAL4	Up	0.0014924	0.831959
Positive	ssc-miR-100	Up	ENSSSCT00000077061	NKD1	Up	0.000109191	0.90839
Positive	ssc-miR-100	Up	ENSSSCT00000007528	PALMD	Up	0.00119385	0.840555
Positive	ssc-miR-100	Up	ENSSSCT00000053930	PCDHGA4	Up	0.00229972	0.813867
Positive	ssc-miR-100	Up	ENSSSCT00000007080	PEAR1	Up	0.000403927	0.87617
Positive	ssc-miR-100	Up	ENSSSCT00000015036	PODNL1	Up	3.08385e-05	0.931349
Positive	ssc-miR-100	Up	ENSSSCT00000024586	PPM1E	Up	0.000720855	0.858316
Positive	ssc-miR-100	Up	ENSSSCT00000000208	PRPH	Up	0.000426274	0.874614
Positive	ssc-miR-100	Up	ENSSSCT00000066426	RAB12	Up	0.0025795	0.808721
Positive	ssc-miR-100	Up	ENSSSCT00000038738	RASSF8	Up	0.00157431	0.829829
Positive	ssc-miR-100	Up	ENSSSCT00000061108	RCAN2	Up	0.00143094	0.833615
Positive	ssc-miR-100	Up	ENSSSCT00000083705	ROR1	Up	0.00166068	0.82767
Positive	ssc-miR-100	Up	ENSSSCT00000074288	RYR3	Up	0.00131711	0.83683
Positive	ssc-miR-100	Up	ENSSSCT00000003128	SLC6A2	Up	0.000331895	0.881676
Positive	ssc-miR-100	Up	ENSSSCT00000051023	ST8SIA3	Up	0.000582973	0.865155
Positive	ssc-miR-100	Up	ENSSSCT00000015107	SYDE1	Up	0.00157542	0.8298
Positive	ssc-miR-100	Up	ENSSSCT00000083967	TCF24	Up	0.000804715	0.854628
Positive	ssc-miR-100	Up	ENSSSCT00000005541	TRIM9	Up	0.00147225	0.832496
Positive	ssc-miR-100	Up	ENSSSCT00000017798	TWIST2	Up	0.00144111	0.833337
Positive	ssc-miR-100	Up	ENSSSCT00000057376	WTIP	Up	0.00199006	0.82014
Positive	ssc-miR-100	Up	ENSSSCT00000027246	YBX3	Up	0.000579163	0.86536
Positive	ssc-miR-100	Up	ENSSSCT00000062597	ZCCHC24	Up	0.000156239	0.900541
Positive	ssc-miR-100	Up	ENSSSCT00000007673	ENSSSCT00000007673	Up	0.00305607	0.80084
Positive	ssc-miR-100	Up	ENSSSCT00000029328	ENSSSCT00000029328	Up	0.00035802	0.879582
Positive	ssc-miR-100	Up	ENSSSCT00000050306	ENSSSCT00000050306	Up	0.0002327	0.890991
Positive	ssc-miR-100	Up	ENSSSCT00000042429	ENSSSCT00000042429	Up	0.00013236	0.904258
Positive	ssc-miR-100	Up	ENSSSCT00000086412	ENSSSCT00000086412	Up	0.000975637	0.847928
Positive	ssc-miR-100	Up	ENSSSCT00000071995	ENSSSCT00000071995	Up	0.00291878	0.80301
Positive	ssc-miR-100	Up	ENSSSCT00000068090	ENSSSCT00000068090	Up	0.00252108	0.80976
Positive	ssc-miR-10388	Down	ENSSSCT00000052413	ACADS	Down	0.000457095	0.872566
Positive	ssc-miR-10388	Down	ENSSSCT00000018375	CCL28	Down	0.000370671	0.87861
Positive	ssc-miR-10388	Down	ENSSSCT00000008911	EDAR	Down	0.000242615	0.889937
Positive	ssc-miR-10388	Down	ENSSSCT00000091174	ESRP1	Down	0.000894444	0.85099
Positive	ssc-miR-10388	Down	ENSSSCT00000026331	FASLG	Down	0.000172662	0.89823
Positive	ssc-miR-10388	Down	ENSSSCT00000064945	HMGCS2	Down	0.00212876	0.817246
Positive	ssc-miR-10388	Down	ENSSSCT00000075077	PDP2	Down	0.00154358	0.830618
Positive	ssc-miR-10388	Down	ENSSSCT00000065331	PPP1R9A	Down	0.000588097	0.86488
Positive	ssc-miR-10388	Down	ENSSSCT00000027092	PTPRO	Down	0.000506098	0.869517
Positive	ssc-miR-10388	Down	ENSSSCT00000048789	RXRG	Down	0.00187915	0.822564
Positive	ssc-miR-10388	Down	ENSSSCT00000014496	SLC35C1	Down	0.00255155	0.809216
Positive	ssc-miR-10388	Down	ENSSSCT00000046745	SNX4	Down	0.00128968	0.837636
Positive	ssc-miR-10388	Down	ENSSSCT00000048114	TM6SF2	Down	0.00213696	0.81708
Positive	ssc-miR-10388	Down	ENSSSCT00000051045	TRIM40	Down	0.00148069	0.83227
Positive	ssc-miR-10388	Down	ENSSSCT00000009426	VSNL1	Down	0.00278286	0.805236
Positive	ssc-miR-10388	Down	ENSSSCT00000039535	WFDC2	Down	0.000585502	0.865019
Positive	ssc-miR-10388	Down	ENSSSCT00000005849	CD72	Down	0.000725823	0.858089
Positive	ssc-miR-10388	Down	ENSSSCT00000064817	ENSSSCT00000064817	Down	0.00266087	0.807303
Positive	ssc-miR-10388	Down	ENSSSCT00000017754	ENSSSCT00000017754	Down	0.00272874	0.806144
Positive	ssc-miR-10388	Down	ENSSSCT00000040364	ENSSSCT00000040364	Down	0.000303339	0.884112
Positive	ssc-miR-10388	Down	ENSSSCT00000089596	ENSSSCT00000089596	Down	0.000896038	0.850928
Positive	ssc-miR-10388	Down	ENSSSCT00000086702	ENSSSCT00000086702	Down	0.00185632	0.823076
Positive	ssc-miR-10388	Down	ENSSSCT00000091528	ENSSSCT00000091528	Down	0.00182624	0.823758
Positive	ssc-miR-10388	Down	ENSSSCT00000052565	ENSSSCT00000052565	Down	0.00175115	0.825498
Positive	ssc-miR-107	Down	ENSSSCT00000048008	ACSS2	Down	0.00229488	0.810113
Positive	ssc-miR-107	Down	ENSSSCT00000084115	AGK	Down	0.000244345	0.889756
Positive	ssc-miR-107	Down	ENSSSCT00000011816	B3GALT2	Down	9.69415e-06	0.947189
Positive	ssc-miR-107	Down	ENSSSCT00000018375	CCL28	Down	0.00269707	0.806682
Positive	ssc-miR-107	Down	ENSSSCT00000014251	DNAJC4	Down	0.000485414	0.870775
Positive	ssc-miR-107	Down	ENSSSCT00000065331	PPP1R9A	Down	0.000160096	0.899982
Positive	ssc-miR-107	Down	ENSSSCT00000091528	ENSSSCT00000091528	Down	0.000121713	0.906082
Positive	ssc-miR-107	Down	ENSSSCT00000052565	ENSSSCT00000052565	Down	0.000127571	0.905064
Positive	ssc-miR-122-5p	Up	ENSSSCT00000033196	ADAM17	Up	0.00280337	0.804895
Positive	ssc-miR-122-5p	Up	ENSSSCT00000007282	ARNT	Up	0.0015693	0.829956
Positive	ssc-miR-122-5p	Up	ENSSSCT00000047657	C3orf80	Up	0.00147635	0.832386
Positive	ssc-miR-122-5p	Up	ENSSSCT00000050104	CACNA2D1	Up	0.000604512	0.864011
Positive	ssc-miR-122-5p	Up	ENSSSCT00000060530	COLGALT2	Up	0.00294169	0.802643
Positive	ssc-miR-122-5p	Up	ENSSSCT00000050771	GALNT15	Up	0.00140262	0.834397
Positive	ssc-miR-122-5p	Up	ENSSSCT00000088757	ITIH4	Up	0.000330834	0.881763
Positive	ssc-miR-122-5p	Up	ENSSSCT00000018835	MARCHF10	Up	0.00144157	0.833325
Positive	ssc-miR-122-5p	Up	ENSSSCT00000023181	MROH2B	Up	0.00202331	0.819433
Positive	ssc-miR-122-5p	Up	ENSSSCT00000089392	OSMR	Up	0.00289246	0.803435
Positive	ssc-miR-122-5p	Up	ENSSSCT00000018432	PLK2	Up	0.000578466	0.865398
Positive	ssc-miR-122-5p	Up	ENSSSCT00000004159	SSX2IP	Up	0.00280126	0.80493
Positive	ssc-miR-122-5p	Up	ENSSSCT00000000253	TAMALIN	Up	0.00138106	0.834999
Positive	ssc-miR-126-5p	Up	ENSSSCT00000051087	G6PD	Up	0.00165224	0.827878
Positive	ssc-miR-126-5p	Up	ENSSSCT00000042848	RFTN2	Up	8.91027e-05	0.912557
Positive	ssc-miR-126-5p	Up	ENSSSCT00000049873	ZFPM2	Up	9.57078e-05	0.911114
Positive	ssc-miR-129a-5p	Up	ENSSSCT00000000614	ABCC9	Up	0.00155465	0.830332
Positive	ssc-miR-129a-5p	Up	ENSSSCT00000080482	ACTR6	Up	5.85372e-07	0.971923
Positive	ssc-miR-129a-5p	Up	ENSSSCT00000018627	ADAMTS16	Up	0.00107518	0.844426
Positive	ssc-miR-129a-5p	Up	ENSSSCT00000013223	ADARB1	Up	0.00124953	0.838838
Positive	ssc-miR-129a-5p	Up	ENSSSCT00000066143	ADGRB3	Up	1.55971e-06	0.965014
Positive	ssc-miR-129a-5p	Up	ENSSSCT00000055918	ALPL	Up	0.000706895	0.858961
Positive	ssc-miR-129a-5p	Up	ENSSSCT00000000879	AMIGO2	Up	0.000302991	0.884142
Positive	ssc-miR-129a-5p	Up	ENSSSCT00000014853	ANGPTL4	Up	0.000995723	0.847201
Positive	ssc-miR-129a-5p	Up	ENSSSCT00000062920	ANKRD29	Up	2.3548e-06	0.961618
Positive	ssc-miR-129a-5p	Up	ENSSSCT00000033009	APOD	Up	0.00202379	0.819423
Positive	ssc-miR-129a-5p	Up	ENSSSCT00000009818	AREG	Up	0.000614703	0.86348
Positive	ssc-miR-129a-5p	Up	ENSSSCT00000023205	BMPER	Up	0.00227285	0.814386
Positive	ssc-miR-129a-5p	Up	ENSSSCT00000034827	BMPR1B	Up	0.00043253	0.874189
Positive	ssc-miR-129a-5p	Up	ENSSSCT00000046641	BTC	Up	0.000456643	0.872596
Positive	ssc-miR-129a-5p	Up	ENSSSCT00000076718	C1orf74	Up	2.36443e-05	0.935369
Positive	ssc-miR-129a-5p	Up	ENSSSCT00000017117	C1QL2	Up	0.000957334	0.848601
Positive	ssc-miR-129a-5p	Up	ENSSSCT00000000210	C1QL4	Up	0.00175824	0.825331
Positive	ssc-miR-129a-5p	Up	ENSSSCT00000019117	CACNA1G	Up	0.000863523	0.852211
Positive	ssc-miR-129a-5p	Up	ENSSSCT00000050104	CACNA2D1	Up	0.000350016	0.880211
Positive	ssc-miR-129a-5p	Up	ENSSSCT00000047671	CCN4	Up	0.000133838	0.904013
Positive	ssc-miR-129a-5p	Up	ENSSSCT00000082605	CDC42EP3	Up	0.000405469	0.87606
Positive	ssc-miR-129a-5p	Up	ENSSSCT00000037850	CEBPB	Up	1.98167e-05	0.937907
Positive	ssc-miR-129a-5p	Up	ENSSSCT00000049090	CEMIP	Up	0.0018138	0.824043
Positive	ssc-miR-129a-5p	Up	ENSSSCT00000023649	CHST2	Up	0.000278417	0.886384
Positive	ssc-miR-129a-5p	Up	ENSSSCT00000041341	CLDN1	Up	2.36939e-05	0.935338
Positive	ssc-miR-129a-5p	Up	ENSSSCT00000022327	CLIP3	Up	0.000425263	0.874683
Positive	ssc-miR-129a-5p	Up	ENSSSCT00000041636	COLEC10	Up	0.000362321	0.879249
Positive	ssc-miR-129a-5p	Up	ENSSSCT00000060530	COLGALT2	Up	0.00057866	0.865387
Positive	ssc-miR-129a-5p	Up	ENSSSCT00000015634	CXCL14	Up	0.000107085	0.908798
Positive	ssc-miR-129a-5p	Up	ENSSSCT00000009890	EDNRA	Up	2.17289e-05	0.936596
Positive	ssc-miR-129a-5p	Up	ENSSSCT00000046983	EYA2	Up	0.00291478	0.803075
Positive	ssc-miR-129a-5p	Up	ENSSSCT00000050276	F2RL2	Up	0.000134057	0.903977
Positive	ssc-miR-129a-5p	Up	ENSSSCT00000033865	F2RL3	Up	0.00249087	0.810304
Positive	ssc-miR-129a-5p	Up	ENSSSCT00000012940	FAM43A	Up	0.000412537	0.875563
Positive	ssc-miR-129a-5p	Up	ENSSSCT00000012695	FGD5	Up	2.29248e-05	0.93582
Positive	ssc-miR-129a-5p	Up	ENSSSCT00000028925	FGF1	Up	0.00175355	0.825442
Positive	ssc-miR-129a-5p	Up	ENSSSCT00000004040	FHL3	Up	6.70757e-05	0.918053
Positive	ssc-miR-129a-5p	Up	ENSSSCT00000017542	FZD7	Up	0.00166825	0.827485
Positive	ssc-miR-129a-5p	Up	ENSSSCT00000064965	GADD45B	Up	0.000260952	0.888071
Positive	ssc-miR-129a-5p	Up	ENSSSCT00000050771	GALNT15	Up	0.000146657	0.901977
Positive	ssc-miR-129a-5p	Up	ENSSSCT00000056468	GFOD1	Up	0.000185419	0.896547
Positive	ssc-miR-129a-5p	Up	ENSSSCT00000005757	GLIS3	Up	2.69649e-05	0.933411
Positive	ssc-miR-129a-5p	Up	ENSSSCT00000041507	GLRB	Up	0.00207482	0.818354
Positive	ssc-miR-129a-5p	Up	ENSSSCT00000026665	GPR173	Up	0.000795968	0.854999
Positive	ssc-miR-129a-5p	Up	ENSSSCT00000048531	GPR4	Up	0.000550099	0.866963
Positive	ssc-miR-129a-5p	Up	ENSSSCT00000065902	GPR68	Up	0.000500783	0.869836
Positive	ssc-miR-129a-5p	Up	ENSSSCT00000028722	HCN1	Up	5.88128e-05	0.920475
Positive	ssc-miR-129a-5p	Up	ENSSSCT00000007498	HENMT1	Up	0.000227896	0.891514
Positive	ssc-miR-129a-5p	Up	ENSSSCT00000035652	IL17D	Up	0.000194106	0.895451
Positive	ssc-miR-129a-5p	Up	ENSSSCT00000023544	IL6	Up	0.00131322	0.836943
Positive	ssc-miR-129a-5p	Up	ENSSSCT00000051512	INHBB	Up	5.52253e-05	0.921609
Positive	ssc-miR-129a-5p	Up	ENSSSCT00000003132	IRX3	Up	0.000660273	0.861187
Positive	ssc-miR-129a-5p	Up	ENSSSCT00000088757	ITIH4	Up	0.000901843	0.850703
Positive	ssc-miR-129a-5p	Up	ENSSSCT00000057669	KCNH1	Up	0.00123989	0.839132
Positive	ssc-miR-129a-5p	Up	ENSSSCT00000046832	KCNJ8	Up	0.000331789	0.881684
Positive	ssc-miR-129a-5p	Up	ENSSSCT00000006282	LAMC3	Up	0.0012691	0.838248
Positive	ssc-miR-129a-5p	Up	ENSSSCT00000043296	LRRC70	Up	6.25456e-05	0.919351
Positive	ssc-miR-129a-5p	Up	ENSSSCT00000023867	MADCAM1	Up	0.00145147	0.833056
Positive	ssc-miR-129a-5p	Up	ENSSSCT00000043136	MAMLD1	Up	0.000408897	0.875818
Positive	ssc-miR-129a-5p	Up	ENSSSCT00000016732	MEOX2	Up	0.00011334	0.907604
Positive	ssc-miR-129a-5p	Up	ENSSSCT00000016349	MMP3	Up	0.000116277	0.907061
Positive	ssc-miR-129a-5p	Up	ENSSSCT00000010075	MMRN1	Up	0.000155787	0.900607
Positive	ssc-miR-129a-5p	Up	ENSSSCT00000038702	MRC1	Up	0.000774139	0.855938
Positive	ssc-miR-129a-5p	Up	ENSSSCT00000002222	NFATC4	Up	0.00119538	0.840507
Positive	ssc-miR-129a-5p	Up	ENSSSCT00000032026	NIPAL4	Up	0.000181166	0.897098
Positive	ssc-miR-129a-5p	Up	ENSSSCT00000077061	NKD1	Up	0.003057	0.800825
Positive	ssc-miR-129a-5p	Up	ENSSSCT00000040078	NOVA1	Up	0.00184936	0.823233
Positive	ssc-miR-129a-5p	Up	ENSSSCT00000051603	NTNG2	Up	0.000154705	0.900766
Positive	ssc-miR-129a-5p	Up	ENSSSCT00000089392	OSMR	Up	0.000359266	0.879486
Positive	ssc-miR-129a-5p	Up	ENSSSCT00000005342	OTUD7A	Up	1.67584e-06	0.964445
Positive	ssc-miR-129a-5p	Up	ENSSSCT00000012925	P3H2	Up	0.000146962	0.90193
Positive	ssc-miR-129a-5p	Up	ENSSSCT00000025621	P4HA3	Up	0.00138477	0.834895
Positive	ssc-miR-129a-5p	Up	ENSSSCT00000007528	PALMD	Up	5.15306e-06	0.954212
Positive	ssc-miR-129a-5p	Up	ENSSSCT00000015733	PCDH12	Up	9.71647e-05	0.910806
Positive	ssc-miR-129a-5p	Up	ENSSSCT00000053930	PCDHGA4	Up	0.00236239	0.812676
Positive	ssc-miR-129a-5p	Up	ENSSSCT00000007080	PEAR1	Up	0.0023631	0.812662
Positive	ssc-miR-129a-5p	Up	ENSSSCT00000052717	PLAUR	Up	2.64878e-05	0.93368
Positive	ssc-miR-129a-5p	Up	ENSSSCT00000018432	PLK2	Up	0.001568	0.82999
Positive	ssc-miR-129a-5p	Up	ENSSSCT00000026951	PNPLA3	Up	0.000672104	0.860611
Positive	ssc-miR-129a-5p	Up	ENSSSCT00000024586	PPM1E	Up	0.000123164	0.905826
Positive	ssc-miR-129a-5p	Up	ENSSSCT00000000208	PRPH	Up	0.000205223	0.894102
Positive	ssc-miR-129a-5p	Up	ENSSSCT00000050087	PRR16	Up	0.000837851	0.853251
Positive	ssc-miR-129a-5p	Up	ENSSSCT00000006255	PTGES	Up	0.000413211	0.875516
Positive	ssc-miR-129a-5p	Up	ENSSSCT00000046096	PTPRM	Up	9.36398e-05	0.911558
Positive	ssc-miR-129a-5p	Up	ENSSSCT00000066426	RAB12	Up	0.000179613	0.897301
Positive	ssc-miR-129a-5p	Up	ENSSSCT00000017784	RAMP1	Up	0.00136515	0.835449
Positive	ssc-miR-129a-5p	Up	ENSSSCT00000038738	RASSF8	Up	0.000447678	0.873181
Positive	ssc-miR-129a-5p	Up	ENSSSCT00000062176	RND1	Up	0.00108105	0.844227
Positive	ssc-miR-129a-5p	Up	ENSSSCT00000083705	ROR1	Up	0.000398146	0.876583
Positive	ssc-miR-129a-5p	Up	ENSSSCT00000022854	RTN1	Up	0.00208995	0.818041
Positive	ssc-miR-129a-5p	Up	ENSSSCT00000034547	SHC1	Up	5.05673e-05	0.923168
Positive	ssc-miR-129a-5p	Up	ENSSSCT00000052554	SHC4	Up	0.000142679	0.902594
Positive	ssc-miR-129a-5p	Up	ENSSSCT00000088508	SIK3	Up	0.00245501	0.810957
Positive	ssc-miR-129a-5p	Up	ENSSSCT00000056409	SLC22A4	Up	0.00176804	0.825102
Positive	ssc-miR-129a-5p	Up	ENSSSCT00000019637	SLC47A2	Up	0.000955037	0.848686
Positive	ssc-miR-129a-5p	Up	ENSSSCT00000003128	SLC6A2	Up	0.00227203	0.814402
Positive	ssc-miR-129a-5p	Up	ENSSSCT00000010403	SLITRK5	Up	0.000679187	0.86027
Positive	ssc-miR-129a-5p	Up	ENSSSCT00000007812	SMOX	Up	0.000133552	0.90406
Positive	ssc-miR-129a-5p	Up	ENSSSCT00000051023	ST8SIA3	Up	0.00291415	0.803085
Positive	ssc-miR-129a-5p	Up	ENSSSCT00000010570	STC1	Up	0.000589539	0.864803
Positive	ssc-miR-129a-5p	Up	ENSSSCT00000015107	SYDE1	Up	9.7258e-05	0.910787
Positive	ssc-miR-129a-5p	Up	ENSSSCT00000000253	TAMALIN	Up	0.000363403	0.879166
Positive	ssc-miR-129a-5p	Up	ENSSSCT00000035269	TGFB3	Up	0.00131636	0.836852
Positive	ssc-miR-129a-5p	Up	ENSSSCT00000005541	TRIM9	Up	8.39765e-06	0.948875
Positive	ssc-miR-129a-5p	Up	ENSSSCT00000024893	TRPC6	Up	0.00164292	0.828107
Positive	ssc-miR-129a-5p	Up	ENSSSCT00000017798	TWIST2	Up	5.42232e-05	0.921936
Positive	ssc-miR-129a-5p	Up	ENSSSCT00000004535	ULBP1	Up	6.36782e-05	0.91902
Positive	ssc-miR-129a-5p	Up	ENSSSCT00000014313	VWCE	Up	0.000747607	0.857106
Positive	ssc-miR-129a-5p	Up	ENSSSCT00000038472	WNT5A	Up	0.00236586	0.81261
Positive	ssc-miR-129a-5p	Up	ENSSSCT00000057376	WTIP	Up	0.000107535	0.908711
Positive	ssc-miR-129a-5p	Up	ENSSSCT00000027246	YBX3	Up	0.000352971	0.879978
Positive	ssc-miR-129a-5p	Up	ENSSSCT00000062597	ZCCHC24	Up	0.00011833	0.906687
Positive	ssc-miR-129a-5p	Up	ENSSSCT00000034196	GPM6B	Up	0.0015019	0.831707
Positive	ssc-miR-129a-5p	Up	ENSSSCT00000007673	ENSSSCT00000007673	Up	0.000126631	0.905225
Positive	ssc-miR-129a-5p	Up	ENSSSCT00000015537	ENSSSCT00000015537	Up	0.000939653	0.849261
Positive	ssc-miR-129a-5p	Up	ENSSSCT00000047303	ENSSSCT00000047303	Up	0.000807156	0.854525
Positive	ssc-miR-129a-5p	Up	ENSSSCT00000050306	ENSSSCT00000050306	Up	0.0027872	0.805163
Positive	ssc-miR-129a-5p	Up	ENSSSCT00000042429	ENSSSCT00000042429	Up	0.00133388	0.836343
Positive	ssc-miR-129a-5p	Up	ENSSSCT00000068103	ENSSSCT00000068103	Up	0.000807289	0.85452
Positive	ssc-miR-129a-5p	Up	ENSSSCT00000086412	ENSSSCT00000086412	Up	0.00029693	0.884682
Positive	ssc-miR-129a-5p	Up	ENSSSCT00000071995	ENSSSCT00000071995	Up	0.000372836	0.878446
Positive	ssc-miR-129a-5p	Up	ENSSSCT00000068090	ENSSSCT00000068090	Up	0.000709731	0.858829
Positive	ssc-miR-129a-5p	Up	ENSSSCT00000082418	ENSSSCT00000082418	Up	0.00126441	0.838389
Positive	ssc-miR-129a-5p	Up	ENSSSCT00000090596	ENSSSCT00000090596	Up	0.000784527	0.855488
Positive	ssc-miR-129a-5p	Up	ENSSSCT00000073107	ENSSSCT00000073107	Up	0.000275224	0.886687
Positive	ssc-miR-129a-5p	Up	ENSSSCT00000072812	ENSSSCT00000072812	Up	0.00186529	0.822874
Positive	ssc-miR-129a-5p	Up	ENSSSCT00000076720	ENSSSCT00000076720	Up	0.00138362	0.834928
Positive	ssc-miR-129a-5p	Up	ENSSSCT00000076780	ENSSSCT00000076780	Up	0.000544646	0.867271
Positive	ssc-miR-129a-5p	Up	ENSSSCT00000075008	ENSSSCT00000075008	Up	0.00280767	0.804823
Positive	ssc-miR-129b	Up	ENSSSCT00000000614	ABCC9	Up	0.00155136	0.830417
Positive	ssc-miR-129b	Up	ENSSSCT00000080482	ACTR6	Up	5.74376e-07	0.972042
Positive	ssc-miR-129b	Up	ENSSSCT00000018627	ADAMTS16	Up	0.00107848	0.844314
Positive	ssc-miR-129b	Up	ENSSSCT00000013223	ADARB1	Up	0.00126128	0.838484
Positive	ssc-miR-129b	Up	ENSSSCT00000066143	ADGRB3	Up	1.54095e-06	0.965109
Positive	ssc-miR-129b	Up	ENSSSCT00000055918	ALPL	Up	0.000706881	0.858961
Positive	ssc-miR-129b	Up	ENSSSCT00000000879	AMIGO2	Up	0.000302604	0.884177
Positive	ssc-miR-129b	Up	ENSSSCT00000014853	ANGPTL4	Up	0.000990721	0.847381
Positive	ssc-miR-129b	Up	ENSSSCT00000062920	ANKRD29	Up	2.3484e-06	0.961641
Positive	ssc-miR-129b	Up	ENSSSCT00000033009	APOD	Up	0.00201901	0.819524
Positive	ssc-miR-129b	Up	ENSSSCT00000009818	AREG	Up	0.000619278	0.863244
Positive	ssc-miR-129b	Up	ENSSSCT00000023205	BMPER	Up	0.00227165	0.814409
Positive	ssc-miR-129b	Up	ENSSSCT00000034827	BMPR1B	Up	0.000434618	0.874049
Positive	ssc-miR-129b	Up	ENSSSCT00000046641	BTC	Up	0.000452806	0.872845
Positive	ssc-miR-129b	Up	ENSSSCT00000076718	C1orf74	Up	2.36451e-05	0.935368
Positive	ssc-miR-129b	Up	ENSSSCT00000017117	C1QL2	Up	0.000951055	0.848834
Positive	ssc-miR-129b	Up	ENSSSCT00000000210	C1QL4	Up	0.00177926	0.82484
Positive	ssc-miR-129b	Up	ENSSSCT00000019117	CACNA1G	Up	0.000868179	0.852025
Positive	ssc-miR-129b	Up	ENSSSCT00000050104	CACNA2D1	Up	0.000348172	0.880357
Positive	ssc-miR-129b	Up	ENSSSCT00000047671	CCN4	Up	0.000134633	0.903883
Positive	ssc-miR-129b	Up	ENSSSCT00000082605	CDC42EP3	Up	0.000408526	0.875844
Positive	ssc-miR-129b	Up	ENSSSCT00000037850	CEBPB	Up	1.94257e-05	0.938187
Positive	ssc-miR-129b	Up	ENSSSCT00000049090	CEMIP	Up	0.00180667	0.824206
Positive	ssc-miR-129b	Up	ENSSSCT00000023649	CHST2	Up	0.000274581	0.886748
Positive	ssc-miR-129b	Up	ENSSSCT00000041341	CLDN1	Up	2.30928e-05	0.935714
Positive	ssc-miR-129b	Up	ENSSSCT00000022327	CLIP3	Up	0.000424875	0.874709
Positive	ssc-miR-129b	Up	ENSSSCT00000041636	COLEC10	Up	0.000364858	0.879054
Positive	ssc-miR-129b	Up	ENSSSCT00000060530	COLGALT2	Up	0.000571403	0.865782
Positive	ssc-miR-129b	Up	ENSSSCT00000015634	CXCL14	Up	0.000107659	0.908687
Positive	ssc-miR-129b	Up	ENSSSCT00000009890	EDNRA	Up	2.17174e-05	0.936604
Positive	ssc-miR-129b	Up	ENSSSCT00000046983	EYA2	Up	0.00289228	0.803438
Positive	ssc-miR-129b	Up	ENSSSCT00000050276	F2RL2	Up	0.00013518	0.903793
Positive	ssc-miR-129b	Up	ENSSSCT00000033865	F2RL3	Up	0.00249582	0.810215
Positive	ssc-miR-129b	Up	ENSSSCT00000012940	FAM43A	Up	0.000413532	0.875493
Positive	ssc-miR-129b	Up	ENSSSCT00000012695	FGD5	Up	2.26343e-05	0.936006
Positive	ssc-miR-129b	Up	ENSSSCT00000028925	FGF1	Up	0.00176842	0.825093
Positive	ssc-miR-129b	Up	ENSSSCT00000004040	FHL3	Up	6.81035e-05	0.917768
Positive	ssc-miR-129b	Up	ENSSSCT00000017542	FZD7	Up	0.00167353	0.827356
Positive	ssc-miR-129b	Up	ENSSSCT00000064965	GADD45B	Up	0.000262393	0.887929
Positive	ssc-miR-129b	Up	ENSSSCT00000050771	GALNT15	Up	0.000144771	0.902268
Positive	ssc-miR-129b	Up	ENSSSCT00000056468	GFOD1	Up	0.00018388	0.896745
Positive	ssc-miR-129b	Up	ENSSSCT00000005757	GLIS3	Up	2.67727e-05	0.933519
Positive	ssc-miR-129b	Up	ENSSSCT00000041507	GLRB	Up	0.00208636	0.818115
Positive	ssc-miR-129b	Up	ENSSSCT00000026665	GPR173	Up	0.00079593	0.855
Positive	ssc-miR-129b	Up	ENSSSCT00000048531	GPR4	Up	0.00054934	0.867006
Positive	ssc-miR-129b	Up	ENSSSCT00000065902	GPR68	Up	0.000499266	0.869928
Positive	ssc-miR-129b	Up	ENSSSCT00000028722	HCN1	Up	5.87952e-05	0.920481
Positive	ssc-miR-129b	Up	ENSSSCT00000007498	HENMT1	Up	0.000223742	0.891973
Positive	ssc-miR-129b	Up	ENSSSCT00000035652	IL17D	Up	0.000195355	0.895297
Positive	ssc-miR-129b	Up	ENSSSCT00000023544	IL6	Up	0.00129243	0.837554
Positive	ssc-miR-129b	Up	ENSSSCT00000051512	INHBB	Up	5.52607e-05	0.921598
Positive	ssc-miR-129b	Up	ENSSSCT00000003132	IRX3	Up	0.000651769	0.861606
Positive	ssc-miR-129b	Up	ENSSSCT00000088757	ITIH4	Up	0.00089477	0.850978
Positive	ssc-miR-129b	Up	ENSSSCT00000057669	KCNH1	Up	0.00123128	0.839395
Positive	ssc-miR-129b	Up	ENSSSCT00000046832	KCNJ8	Up	0.000334311	0.881477
Positive	ssc-miR-129b	Up	ENSSSCT00000006282	LAMC3	Up	0.00128826	0.837678
Positive	ssc-miR-129b	Up	ENSSSCT00000043296	LRRC70	Up	6.25194e-05	0.919358
Positive	ssc-miR-129b	Up	ENSSSCT00000023867	MADCAM1	Up	0.00144395	0.83326
Positive	ssc-miR-129b	Up	ENSSSCT00000043136	MAMLD1	Up	0.000412387	0.875573
Positive	ssc-miR-129b	Up	ENSSSCT00000016732	MEOX2	Up	0.000113117	0.907646
Positive	ssc-miR-129b	Up	ENSSSCT00000016349	MMP3	Up	0.00011576	0.907156
Positive	ssc-miR-129b	Up	ENSSSCT00000010075	MMRN1	Up	0.000154764	0.900758
Positive	ssc-miR-129b	Up	ENSSSCT00000038702	MRC1	Up	0.000774524	0.855921
Positive	ssc-miR-129b	Up	ENSSSCT00000002222	NFATC4	Up	0.00120414	0.840234
Positive	ssc-miR-129b	Up	ENSSSCT00000032026	NIPAL4	Up	0.000182014	0.896987
Positive	ssc-miR-129b	Up	ENSSSCT00000077061	NKD1	Up	0.00306581	0.800688
Positive	ssc-miR-129b	Up	ENSSSCT00000040078	NOVA1	Up	0.00182966	0.82368
Positive	ssc-miR-129b	Up	ENSSSCT00000051603	NTNG2	Up	0.000152236	0.901132
Positive	ssc-miR-129b	Up	ENSSSCT00000089392	OSMR	Up	0.000355026	0.879816
Positive	ssc-miR-129b	Up	ENSSSCT00000005342	OTUD7A	Up	1.64514e-06	0.964592
Positive	ssc-miR-129b	Up	ENSSSCT00000012925	P3H2	Up	0.000149094	0.901605
Positive	ssc-miR-129b	Up	ENSSSCT00000025621	P4HA3	Up	0.0013992	0.834492
Positive	ssc-miR-129b	Up	ENSSSCT00000007528	PALMD	Up	5.07134e-06	0.954377
Positive	ssc-miR-129b	Up	ENSSSCT00000015733	PCDH12	Up	9.73077e-05	0.910776
Positive	ssc-miR-129b	Up	ENSSSCT00000053930	PCDHGA4	Up	0.00237166	0.812501
Positive	ssc-miR-129b	Up	ENSSSCT00000007080	PEAR1	Up	0.00236891	0.812553
Positive	ssc-miR-129b	Up	ENSSSCT00000052717	PLAUR	Up	2.59479e-05	0.93399
Positive	ssc-miR-129b	Up	ENSSSCT00000018432	PLK2	Up	0.0015499	0.830454
Positive	ssc-miR-129b	Up	ENSSSCT00000026951	PNPLA3	Up	0.000671936	0.860619
Positive	ssc-miR-129b	Up	ENSSSCT00000024586	PPM1E	Up	0.000122144	0.906006
Positive	ssc-miR-129b	Up	ENSSSCT00000000208	PRPH	Up	0.000204544	0.894183
Positive	ssc-miR-129b	Up	ENSSSCT00000050087	PRR16	Up	0.000823436	0.853845
Positive	ssc-miR-129b	Up	ENSSSCT00000006255	PTGES	Up	0.000413742	0.875478
Positive	ssc-miR-129b	Up	ENSSSCT00000046096	PTPRM	Up	9.23745e-05	0.911833
Positive	ssc-miR-129b	Up	ENSSSCT00000066426	RAB12	Up	0.000181202	0.897093
Positive	ssc-miR-129b	Up	ENSSSCT00000017784	RAMP1	Up	0.00136397	0.835482
Positive	ssc-miR-129b	Up	ENSSSCT00000038738	RASSF8	Up	0.000449922	0.873033
Positive	ssc-miR-129b	Up	ENSSSCT00000062176	RND1	Up	0.0010652	0.844765
Positive	ssc-miR-129b	Up	ENSSSCT00000083705	ROR1	Up	0.000399634	0.876476
Positive	ssc-miR-129b	Up	ENSSSCT00000022854	RTN1	Up	0.00210026	0.817829
Positive	ssc-miR-129b	Up	ENSSSCT00000034547	SHC1	Up	5.09445e-05	0.923038
Positive	ssc-miR-129b	Up	ENSSSCT00000052554	SHC4	Up	0.00014338	0.902484
Positive	ssc-miR-129b	Up	ENSSSCT00000088508	SIK3	Up	0.00247015	0.81068
Positive	ssc-miR-129b	Up	ENSSSCT00000056409	SLC22A4	Up	0.00177718	0.824889
Positive	ssc-miR-129b	Up	ENSSSCT00000019637	SLC47A2	Up	0.000953325	0.84875
Positive	ssc-miR-129b	Up	ENSSSCT00000003128	SLC6A2	Up	0.00225955	0.814644
Positive	ssc-miR-129b	Up	ENSSSCT00000010403	SLITRK5	Up	0.00067911	0.860274
Positive	ssc-miR-129b	Up	ENSSSCT00000007812	SMOX	Up	0.000135123	0.903803
Positive	ssc-miR-129b	Up	ENSSSCT00000051023	ST8SIA3	Up	0.00291909	0.803005
Positive	ssc-miR-129b	Up	ENSSSCT00000010570	STC1	Up	0.000592978	0.864619
Positive	ssc-miR-129b	Up	ENSSSCT00000015107	SYDE1	Up	9.72172e-05	0.910795
Positive	ssc-miR-129b	Up	ENSSSCT00000000253	TAMALIN	Up	0.00035805	0.87958
Positive	ssc-miR-129b	Up	ENSSSCT00000035269	TGFB3	Up	0.00132455	0.836614
Positive	ssc-miR-129b	Up	ENSSSCT00000005541	TRIM9	Up	8.27607e-06	0.949043
Positive	ssc-miR-129b	Up	ENSSSCT00000024893	TRPC6	Up	0.00165256	0.82787
Positive	ssc-miR-129b	Up	ENSSSCT00000017798	TWIST2	Up	5.42331e-05	0.921933
Positive	ssc-miR-129b	Up	ENSSSCT00000004535	ULBP1	Up	6.39747e-05	0.918934
Positive	ssc-miR-129b	Up	ENSSSCT00000014313	VWCE	Up	0.000742122	0.857351
Positive	ssc-miR-129b	Up	ENSSSCT00000038472	WNT5A	Up	0.00235046	0.812901
Positive	ssc-miR-129b	Up	ENSSSCT00000057376	WTIP	Up	0.000107611	0.908696
Positive	ssc-miR-129b	Up	ENSSSCT00000027246	YBX3	Up	0.000356171	0.879727
Positive	ssc-miR-129b	Up	ENSSSCT00000062597	ZCCHC24	Up	0.000118049	0.906738
Positive	ssc-miR-129b	Up	ENSSSCT00000034196	GPM6B	Up	0.00149989	0.83176
Positive	ssc-miR-129b	Up	ENSSSCT00000007673	ENSSSCT00000007673	Up	0.000128926	0.904833
Positive	ssc-miR-129b	Up	ENSSSCT00000015537	ENSSSCT00000015537	Up	0.000936593	0.849376
Positive	ssc-miR-129b	Up	ENSSSCT00000047303	ENSSSCT00000047303	Up	0.000808085	0.854486
Positive	ssc-miR-129b	Up	ENSSSCT00000050306	ENSSSCT00000050306	Up	0.00279777	0.804987
Positive	ssc-miR-129b	Up	ENSSSCT00000042429	ENSSSCT00000042429	Up	0.00134173	0.836118
Positive	ssc-miR-129b	Up	ENSSSCT00000068103	ENSSSCT00000068103	Up	0.00081083	0.854371
Positive	ssc-miR-129b	Up	ENSSSCT00000086412	ENSSSCT00000086412	Up	0.000297582	0.884624
Positive	ssc-miR-129b	Up	ENSSSCT00000071995	ENSSSCT00000071995	Up	0.000368915	0.878744
Positive	ssc-miR-129b	Up	ENSSSCT00000068090	ENSSSCT00000068090	Up	0.000702225	0.859179
Positive	ssc-miR-129b	Up	ENSSSCT00000082418	ENSSSCT00000082418	Up	0.00126645	0.838328
Positive	ssc-miR-129b	Up	ENSSSCT00000090596	ENSSSCT00000090596	Up	0.000771703	0.856044
Positive	ssc-miR-129b	Up	ENSSSCT00000073107	ENSSSCT00000073107	Up	0.000272016	0.886993
Positive	ssc-miR-129b	Up	ENSSSCT00000072812	ENSSSCT00000072812	Up	0.00184849	0.823253
Positive	ssc-miR-129b	Up	ENSSSCT00000076720	ENSSSCT00000076720	Up	0.00136835	0.835358
Positive	ssc-miR-129b	Up	ENSSSCT00000076780	ENSSSCT00000076780	Up	0.000545869	0.867202
Positive	ssc-miR-129b	Up	ENSSSCT00000075008	ENSSSCT00000075008	Up	0.00280454	0.804875
Positive	ssc-miR-1306-5p	Down	ENSSSCT00000060597	ACVR1C	Down	0.00197141	0.82054
Positive	ssc-miR-1306-5p	Down	ENSSSCT00000018375	CCL28	Down	0.000773513	0.855965
Positive	ssc-miR-1306-5p	Down	ENSSSCT00000009664	CWH43	Down	0.00182435	0.823801
Positive	ssc-miR-1306-5p	Down	ENSSSCT00000064945	HMGCS2	Down	0.00275905	0.805634
Positive	ssc-miR-1306-5p	Down	ENSSSCT00000060010	LRRC26	Down	0.002772	0.805417
Positive	ssc-miR-1306-5p	Down	ENSSSCT00000065331	PPP1R9A	Down	0.00118193	0.840931
Positive	ssc-miR-1306-5p	Down	ENSSSCT00000014496	SLC35C1	Down	0.00200044	0.819918
Positive	ssc-miR-1306-5p	Down	ENSSSCT00000046745	SNX4	Down	0.00131553	0.836876
Positive	ssc-miR-1306-5p	Down	ENSSSCT00000009426	VSNL1	Down	0.00276674	0.805505
Positive	ssc-miR-1306-5p	Down	ENSSSCT00000033906	ATP5F1B	Down	0.00169404	0.826859
Positive	ssc-miR-1306-5p	Down	ENSSSCT00000091528	ENSSSCT00000091528	Down	0.00214263	0.816965
Positive	ssc-miR-132	Up	ENSSSCT00000000614	ABCC9	Up	0.00135653	0.835694
Positive	ssc-miR-132	Up	ENSSSCT00000080482	ACTR6	Up	4.68142e-05	0.924507
Positive	ssc-miR-132	Up	ENSSSCT00000018627	ADAMTS16	Up	8.93152e-05	0.91251
Positive	ssc-miR-132	Up	ENSSSCT00000013223	ADARB1	Up	0.000107815	0.908656
Positive	ssc-miR-132	Up	ENSSSCT00000066143	ADGRB3	Up	1.227e-05	0.944298
Positive	ssc-miR-132	Up	ENSSSCT00000036462	ADGRE5	Up	0.00155834	0.830237
Positive	ssc-miR-132	Up	ENSSSCT00000055918	ALPL	Up	0.00035139	0.880102
Positive	ssc-miR-132	Up	ENSSSCT00000000879	AMIGO2	Up	3.51357e-05	0.929281
Positive	ssc-miR-132	Up	ENSSSCT00000014853	ANGPTL4	Up	0.00032614	0.882153
Positive	ssc-miR-132	Up	ENSSSCT00000062920	ANKRD29	Up	1.62084e-06	0.96471
Positive	ssc-miR-132	Up	ENSSSCT00000033009	APOD	Up	0.00170617	0.826567
Positive	ssc-miR-132	Up	ENSSSCT00000038460	ASIC1	Up	0.00129058	0.837609
Positive	ssc-miR-132	Up	ENSSSCT00000023205	BMPER	Up	0.000708148	0.858902
Positive	ssc-miR-132	Up	ENSSSCT00000034827	BMPR1B	Up	3.55076e-05	0.929112
Positive	ssc-miR-132	Up	ENSSSCT00000046641	BTC	Up	0.000180375	0.897201
Positive	ssc-miR-132	Up	ENSSSCT00000076718	C1orf74	Up	1.36906e-05	0.942899
Positive	ssc-miR-132	Up	ENSSSCT00000017117	C1QL2	Up	0.000301952	0.884234
Positive	ssc-miR-132	Up	ENSSSCT00000000210	C1QL4	Up	0.000638851	0.86225
Positive	ssc-miR-132	Up	ENSSSCT00000019117	CACNA1G	Up	1.36707e-05	0.942918
Positive	ssc-miR-132	Up	ENSSSCT00000050104	CACNA2D1	Up	0.00220901	0.815636
Positive	ssc-miR-132	Up	ENSSSCT00000014674	CBARP	Up	0.000324678	0.882276
Positive	ssc-miR-132	Up	ENSSSCT00000047671	CCN4	Up	5.7429e-05	0.920906
Positive	ssc-miR-132	Up	ENSSSCT00000082605	CDC42EP3	Up	5.53118e-05	0.921581
Positive	ssc-miR-132	Up	ENSSSCT00000037850	CEBPB	Up	4.41969e-05	0.92549
Positive	ssc-miR-132	Up	ENSSSCT00000049090	CEMIP	Up	0.000536778	0.867719
Positive	ssc-miR-132	Up	ENSSSCT00000023649	CHST2	Up	0.00037368	0.878383
Positive	ssc-miR-132	Up	ENSSSCT00000041341	CLDN1	Up	0.000258512	0.888313
Positive	ssc-miR-132	Up	ENSSSCT00000022327	CLIP3	Up	4.22283e-05	0.926259
Positive	ssc-miR-132	Up	ENSSSCT00000041636	COLEC10	Up	5.39212e-05	0.922035
Positive	ssc-miR-132	Up	ENSSSCT00000060530	COLGALT2	Up	0.000723938	0.858175
Positive	ssc-miR-132	Up	ENSSSCT00000047258	CRLF1	Up	0.00094743	0.848969
Positive	ssc-miR-132	Up	ENSSSCT00000015634	CXCL14	Up	4.80687e-05	0.924051
Positive	ssc-miR-132	Up	ENSSSCT00000042927	DYNLT1	Up	0.00140232	0.834405
Positive	ssc-miR-132	Up	ENSSSCT00000009890	EDNRA	Up	9.95385e-06	0.946872
Positive	ssc-miR-132	Up	ENSSSCT00000046983	EYA2	Up	0.00157596	0.829787
Positive	ssc-miR-132	Up	ENSSSCT00000050276	F2RL2	Up	0.000216055	0.89284
Positive	ssc-miR-132	Up	ENSSSCT00000033865	F2RL3	Up	0.00262602	0.807906
Positive	ssc-miR-132	Up	ENSSSCT00000014293	FADS1	Up	0.00250971	0.809964
Positive	ssc-miR-132	Up	ENSSSCT00000012940	FAM43A	Up	9.07686e-05	0.912186
Positive	ssc-miR-132	Up	ENSSSCT00000012695	FGD5	Up	7.08245e-06	0.950805
Positive	ssc-miR-132	Up	ENSSSCT00000028925	FGF1	Up	0.00031847	0.8828
Positive	ssc-miR-132	Up	ENSSSCT00000004040	FHL3	Up	2.65593e-06	0.960564
Positive	ssc-miR-132	Up	ENSSSCT00000057531	FSTL3	Up	0.000799826	0.854835
Positive	ssc-miR-132	Up	ENSSSCT00000017542	FZD7	Up	0.000325219	0.88223
Positive	ssc-miR-132	Up	ENSSSCT00000064965	GADD45B	Up	4.08204e-05	0.926826
Positive	ssc-miR-132	Up	ENSSSCT00000050771	GALNT15	Up	0.000487394	0.870653
Positive	ssc-miR-132	Up	ENSSSCT00000056468	GFOD1	Up	7.9447e-05	0.914821
Positive	ssc-miR-132	Up	ENSSSCT00000005757	GLIS3	Up	1.29595e-06	0.96644
Positive	ssc-miR-132	Up	ENSSSCT00000041507	GLRB	Up	0.000327963	0.882001
Positive	ssc-miR-132	Up	ENSSSCT00000026665	GPR173	Up	8.12547e-05	0.914382
Positive	ssc-miR-132	Up	ENSSSCT00000048531	GPR4	Up	0.00010073	0.910067
Positive	ssc-miR-132	Up	ENSSSCT00000065902	GPR68	Up	0.000160955	0.899859
Positive	ssc-miR-132	Up	ENSSSCT00000028722	HCN1	Up	5.60398e-05	0.921347
Positive	ssc-miR-132	Up	ENSSSCT00000007498	HENMT1	Up	0.000601861	0.86415
Positive	ssc-miR-132	Up	ENSSSCT00000035652	IL17D	Up	9.90794e-06	0.946928
Positive	ssc-miR-132	Up	ENSSSCT00000051512	INHBB	Up	6.18703e-06	0.952284
Positive	ssc-miR-132	Up	ENSSSCT00000003132	IRX3	Up	0.000462897	0.872193
Positive	ssc-miR-132	Up	ENSSSCT00000049281	ISL2	Up	0.00175933	0.825306
Positive	ssc-miR-132	Up	ENSSSCT00000088757	ITIH4	Up	0.00254371	0.809355
Positive	ssc-miR-132	Up	ENSSSCT00000057669	KCNH1	Up	0.000210967	0.893426
Positive	ssc-miR-132	Up	ENSSSCT00000076528	KCNH2	Up	0.00176293	0.825221
Positive	ssc-miR-132	Up	ENSSSCT00000046832	KCNJ8	Up	3.87013e-05	0.927709
Positive	ssc-miR-132	Up	ENSSSCT00000059776	KIF1B	Up	0.000678474	0.860304
Positive	ssc-miR-132	Up	ENSSSCT00000006282	LAMC3	Up	0.000100109	0.910195
Positive	ssc-miR-132	Up	ENSSSCT00000043296	LRRC70	Up	0.000114185	0.907447
Positive	ssc-miR-132	Up	ENSSSCT00000023867	MADCAM1	Up	0.000659937	0.861203
Positive	ssc-miR-132	Up	ENSSSCT00000043136	MAMLD1	Up	4.27734e-05	0.926043
Positive	ssc-miR-132	Up	ENSSSCT00000089415	MAP1B	Up	0.000427778	0.874511
Positive	ssc-miR-132	Up	ENSSSCT00000016732	MEOX2	Up	2.16415e-05	0.936654
Positive	ssc-miR-132	Up	ENSSSCT00000016349	MMP3	Up	9.06033e-05	0.912222
Positive	ssc-miR-132	Up	ENSSSCT00000010075	MMRN1	Up	7.87028e-05	0.915004
Positive	ssc-miR-132	Up	ENSSSCT00000038702	MRC1	Up	0.000262182	0.88795
Positive	ssc-miR-132	Up	ENSSSCT00000038980	NDRG4	Up	0.00279067	0.805105
Positive	ssc-miR-132	Up	ENSSSCT00000002222	NFATC4	Up	0.000102446	0.909719
Positive	ssc-miR-132	Up	ENSSSCT00000032026	NIPAL4	Up	4.79024e-06	0.95496
Positive	ssc-miR-132	Up	ENSSSCT00000077061	NKD1	Up	0.000173578	0.898106
Positive	ssc-miR-132	Up	ENSSSCT00000051603	NTNG2	Up	0.000229475	0.891341
Positive	ssc-miR-132	Up	ENSSSCT00000089392	OSMR	Up	0.000881595	0.851494
Positive	ssc-miR-132	Up	ENSSSCT00000005342	OTUD7A	Up	4.11511e-05	0.926692
Positive	ssc-miR-132	Up	ENSSSCT00000012925	P3H2	Up	3.67977e-05	0.928534
Positive	ssc-miR-132	Up	ENSSSCT00000025621	P4HA3	Up	0.000187509	0.89628
Positive	ssc-miR-132	Up	ENSSSCT00000007528	PALMD	Up	4.88106e-06	0.954769
Positive	ssc-miR-132	Up	ENSSSCT00000015733	PCDH12	Up	1.24996e-05	0.944063
Positive	ssc-miR-132	Up	ENSSSCT00000053930	PCDHGA4	Up	0.000129109	0.904803
Positive	ssc-miR-132	Up	ENSSSCT00000054657	PCNX1	Up	0.00304772	0.800969
Positive	ssc-miR-132	Up	ENSSSCT00000046278	PCSK5	Up	0.00166686	0.827519
Positive	ssc-miR-132	Up	ENSSSCT00000007080	PEAR1	Up	0.000106531	0.908907
Positive	ssc-miR-132	Up	ENSSSCT00000052717	PLAUR	Up	5.84641e-05	0.920583
Positive	ssc-miR-132	Up	ENSSSCT00000026951	PNPLA3	Up	0.00024268	0.88993
Positive	ssc-miR-132	Up	ENSSSCT00000024586	PPM1E	Up	1.42129e-05	0.942413
Positive	ssc-miR-132	Up	ENSSSCT00000000208	PRPH	Up	2.65827e-05	0.933626
Positive	ssc-miR-132	Up	ENSSSCT00000050087	PRR16	Up	0.0017394	0.825775
Positive	ssc-miR-132	Up	ENSSSCT00000006255	PTGES	Up	0.000361563	0.879308
Positive	ssc-miR-132	Up	ENSSSCT00000046096	PTPRM	Up	0.000509289	0.869326
Positive	ssc-miR-132	Up	ENSSSCT00000066426	RAB12	Up	3.69244e-06	0.957527
Positive	ssc-miR-132	Up	ENSSSCT00000017784	RAMP1	Up	0.000199328	0.89481
Positive	ssc-miR-132	Up	ENSSSCT00000038738	RASSF8	Up	9.0094e-05	0.912336
Positive	ssc-miR-132	Up	ENSSSCT00000061108	RCAN2	Up	0.000339479	0.881055
Positive	ssc-miR-132	Up	ENSSSCT00000062176	RND1	Up	0.00181598	0.823992
Positive	ssc-miR-132	Up	ENSSSCT00000083705	ROR1	Up	3.71183e-05	0.928393
Positive	ssc-miR-132	Up	ENSSSCT00000022854	RTN1	Up	0.000190365	0.895918
Positive	ssc-miR-132	Up	ENSSSCT00000074288	RYR3	Up	0.000670249	0.860701
Positive	ssc-miR-132	Up	ENSSSCT00000034547	SHC1	Up	7.45092e-05	0.916061
Positive	ssc-miR-132	Up	ENSSSCT00000052554	SHC4	Up	3.72745e-05	0.928324
Positive	ssc-miR-132	Up	ENSSSCT00000088508	SIK3	Up	0.00142657	0.833735
Positive	ssc-miR-132	Up	ENSSSCT00000056409	SLC22A4	Up	9.40755e-05	0.911464
Positive	ssc-miR-132	Up	ENSSSCT00000019637	SLC47A2	Up	0.000328269	0.881976
Positive	ssc-miR-132	Up	ENSSSCT00000003128	SLC6A2	Up	0.00155768	0.830254
Positive	ssc-miR-132	Up	ENSSSCT00000010403	SLITRK5	Up	0.000382225	0.877744
Positive	ssc-miR-132	Up	ENSSSCT00000007812	SMOX	Up	0.000107816	0.908656
Positive	ssc-miR-132	Up	ENSSSCT00000051023	ST8SIA3	Up	0.00042442	0.874741
Positive	ssc-miR-132	Up	ENSSSCT00000010570	STC1	Up	7.94964e-05	0.914809
Positive	ssc-miR-132	Up	ENSSSCT00000015107	SYDE1	Up	1.45681e-05	0.94209
Positive	ssc-miR-132	Up	ENSSSCT00000000253	TAMALIN	Up	0.00123621	0.839244
Positive	ssc-miR-132	Up	ENSSSCT00000035269	TGFB3	Up	0.000206773	0.893918
Positive	ssc-miR-132	Up	ENSSSCT00000013426	TIMP1	Up	0.00137145	0.83527
Positive	ssc-miR-132	Up	ENSSSCT00000065929	TMEM184B	Up	0.00184124	0.823417
Positive	ssc-miR-132	Up	ENSSSCT00000005541	TRIM9	Up	4.77122e-06	0.955
Positive	ssc-miR-132	Up	ENSSSCT00000024893	TRPC6	Up	0.000365906	0.878973
Positive	ssc-miR-132	Up	ENSSSCT00000017798	TWIST2	Up	1.44122e-05	0.942231
Positive	ssc-miR-132	Up	ENSSSCT00000004535	ULBP1	Up	0.000192316	0.895674
Positive	ssc-miR-132	Up	ENSSSCT00000014313	VWCE	Up	0.000351177	0.880119
Positive	ssc-miR-132	Up	ENSSSCT00000057376	WTIP	Up	1.34711e-05	0.943107
Positive	ssc-miR-132	Up	ENSSSCT00000027246	YBX3	Up	2.65928e-06	0.960553
Positive	ssc-miR-132	Up	ENSSSCT00000062597	ZCCHC24	Up	1.05655e-05	0.946151
Positive	ssc-miR-132	Up	ENSSSCT00000034196	GPM6B	Up	0.000939395	0.84927
Positive	ssc-miR-132	Up	ENSSSCT00000060323	CA5B	Up	0.00106524	0.844764
Positive	ssc-miR-132	Up	ENSSSCT00000007673	ENSSSCT00000007673	Up	7.21803e-06	0.950594
Positive	ssc-miR-132	Up	ENSSSCT00000015537	ENSSSCT00000015537	Up	0.000317383	0.882893
Positive	ssc-miR-132	Up	ENSSSCT00000047303	ENSSSCT00000047303	Up	5.04641e-05	0.923204
Positive	ssc-miR-132	Up	ENSSSCT00000050306	ENSSSCT00000050306	Up	0.00102421	0.846187
Positive	ssc-miR-132	Up	ENSSSCT00000042429	ENSSSCT00000042429	Up	0.000216833	0.892751
Positive	ssc-miR-132	Up	ENSSSCT00000068103	ENSSSCT00000068103	Up	7.10064e-05	0.91698
Positive	ssc-miR-132	Up	ENSSSCT00000086412	ENSSSCT00000086412	Up	3.5911e-06	0.957792
Positive	ssc-miR-132	Up	ENSSSCT00000071995	ENSSSCT00000071995	Up	9.63008e-05	0.910989
Positive	ssc-miR-132	Up	ENSSSCT00000068090	ENSSSCT00000068090	Up	0.0006449	0.861947
Positive	ssc-miR-132	Up	ENSSSCT00000082418	ENSSSCT00000082418	Up	0.000230521	0.891227
Positive	ssc-miR-132	Up	ENSSSCT00000081729	ENSSSCT00000081729	Up	0.000223884	0.891957
Positive	ssc-miR-132	Up	ENSSSCT00000090596	ENSSSCT00000090596	Up	0.00114067	0.842252
Positive	ssc-miR-132	Up	ENSSSCT00000073107	ENSSSCT00000073107	Up	0.000162126	0.899692
Positive	ssc-miR-132	Up	ENSSSCT00000072812	ENSSSCT00000072812	Up	0.00135748	0.835667
Positive	ssc-miR-132	Up	ENSSSCT00000076720	ENSSSCT00000076720	Up	0.00173593	0.825858
Positive	ssc-miR-132	Up	ENSSSCT00000076780	ENSSSCT00000076780	Up	8.63947e-05	0.913172
Positive	ssc-miR-132	Up	ENSSSCT00000075008	ENSSSCT00000075008	Up	0.00223046	0.815213
Positive	ssc-miR-135	Up	ENSSSCT00000033196	ADAM17	Up	0.000641437	0.86212
Positive	ssc-miR-135	Up	ENSSSCT00000066143	ADGRB3	Up	0.0026869	0.806856
Positive	ssc-miR-135	Up	ENSSSCT00000055918	ALPL	Up	0.000195561	0.895271
Positive	ssc-miR-135	Up	ENSSSCT00000033009	APOD	Up	0.00264274	0.807616
Positive	ssc-miR-135	Up	ENSSSCT00000007282	ARNT	Up	0.0020045	0.819832
Positive	ssc-miR-135	Up	ENSSSCT00000047657	C3orf80	Up	3.04569e-05	0.931543
Positive	ssc-miR-135	Up	ENSSSCT00000023649	CHST2	Up	0.000964429	0.848339
Positive	ssc-miR-135	Up	ENSSSCT00000060530	COLGALT2	Up	0.00147276	0.832482
Positive	ssc-miR-135	Up	ENSSSCT00000078962	CTNND2	Up	0.000211621	0.89335
Positive	ssc-miR-135	Up	ENSSSCT00000015634	CXCL14	Up	0.0010318	0.845921
Positive	ssc-miR-135	Up	ENSSSCT00000042927	DYNLT1	Up	0.00116259	0.841546
Positive	ssc-miR-135	Up	ENSSSCT00000035671	F13A1	Up	0.00110464	0.843436
Positive	ssc-miR-135	Up	ENSSSCT00000050276	F2RL2	Up	0.00170812	0.826521
Positive	ssc-miR-135	Up	ENSSSCT00000050771	GALNT15	Up	0.00285488	0.804047
Positive	ssc-miR-135	Up	ENSSSCT00000028722	HCN1	Up	0.000640976	0.862143
Positive	ssc-miR-135	Up	ENSSSCT00000049281	ISL2	Up	0.00051609	0.868923
Positive	ssc-miR-135	Up	ENSSSCT00000088757	ITIH4	Up	0.000228265	0.891473
Positive	ssc-miR-135	Up	ENSSSCT00000018835	MARCHF10	Up	0.000178312	0.897473
Positive	ssc-miR-135	Up	ENSSSCT00000010225	MEDAG	Up	0.000490341	0.870472
Positive	ssc-miR-135	Up	ENSSSCT00000023181	MROH2B	Up	0.000794819	0.855048
Positive	ssc-miR-135	Up	ENSSSCT00000018432	PLK2	Up	2.11487e-05	0.936984
Positive	ssc-miR-135	Up	ENSSSCT00000050087	PRR16	Up	0.00296764	0.802229
Positive	ssc-miR-135	Up	ENSSSCT00000046096	PTPRM	Up	0.000910925	0.850352
Positive	ssc-miR-135	Up	ENSSSCT00000003128	SLC6A2	Up	0.00279679	0.805004
Positive	ssc-miR-135	Up	ENSSSCT00000004159	SSX2IP	Up	0.00265869	0.80734
Positive	ssc-miR-135	Up	ENSSSCT00000000253	TAMALIN	Up	0.00266	0.807318
Positive	ssc-miR-135	Up	ENSSSCT00000083967	TCF24	Up	0.00010336	0.909535
Positive	ssc-miR-135	Up	ENSSSCT00000052648	ENSSSCT00000052648	Up	0.000222887	0.892068
Positive	ssc-miR-135	Up	ENSSSCT00000042429	ENSSSCT00000042429	Up	0.00254872	0.809266
Positive	ssc-miR-135	Up	ENSSSCT00000076720	ENSSSCT00000076720	Up	0.000453249	0.872816
Positive	ssc-miR-135	Up	ENSSSCT00000075008	ENSSSCT00000075008	Up	0.000237148	0.890514
Positive	ssc-miR-136-5p	Up	ENSSSCT00000049090	CEMIP	Up	0.00213377	0.817144
Positive	ssc-miR-136-5p	Up	ENSSSCT00000080902	COL4A2	Up	0.00014411	0.90237
Positive	ssc-miR-136-5p	Up	ENSSSCT00000019041	CSF3	Up	4.74335e-05	0.924281
Positive	ssc-miR-136-5p	Up	ENSSSCT00000068779	CSF3	Up	0.000204231	0.89422
Positive	ssc-miR-136-5p	Up	ENSSSCT00000080717	CSF3R	Up	0.000166572	0.899066
Positive	ssc-miR-136-5p	Up	ENSSSCT00000065653	DOCK9	Up	1.04971e-05	0.94623
Positive	ssc-miR-136-5p	Up	ENSSSCT00000033865	F2RL3	Up	7.08029e-05	0.917034
Positive	ssc-miR-136-5p	Up	ENSSSCT00000014293	FADS1	Up	0.000155937	0.900585
Positive	ssc-miR-136-5p	Up	ENSSSCT00000004597	IL22RA2	Up	6.17148e-05	0.919597
Positive	ssc-miR-136-5p	Up	ENSSSCT00000038314	KMT2E	Up	6.81615e-05	0.917752
Positive	ssc-miR-136-5p	Up	ENSSSCT00000023867	MADCAM1	Up	0.00214369	0.816943
Positive	ssc-miR-136-5p	Up	ENSSSCT00000033243	MS4A8	Up	0.00187443	0.822669
Positive	ssc-miR-136-5p	Up	ENSSSCT00000040078	NOVA1	Up	0.00285495	0.804045
Positive	ssc-miR-136-5p	Up	ENSSSCT00000051603	NTNG2	Up	0.00173693	0.825834
Positive	ssc-miR-136-5p	Up	ENSSSCT00000074662	PHF20L1	Up	0.00104331	0.84552
Positive	ssc-miR-136-5p	Up	ENSSSCT00000026956	SERPINE1	Up	0.00112597	0.842732
Positive	ssc-miR-136-5p	Up	ENSSSCT00000010403	SLITRK5	Up	0.000887603	0.851258
Positive	ssc-miR-136-5p	Up	ENSSSCT00000016670	STEAP4	Up	4.62903e-05	0.9247
Positive	ssc-miR-136-5p	Up	ENSSSCT00000013426	TIMP1	Up	0.000863191	0.852225
Positive	ssc-miR-136-5p	Up	ENSSSCT00000075963	VLDLR	Up	1.26376e-05	0.943924
Positive	ssc-miR-136-5p	Up	ENSSSCT00000038472	WNT5A	Up	6.75415e-05	0.917923
Positive	ssc-miR-136-5p	Up	ENSSSCT00000068076	ENSSSCT00000068076	Up	2.84757e-05	0.932581
Positive	ssc-miR-136-5p	Up	ENSSSCT00000033674	ENSSSCT00000033674	Up	0.00283339	0.804399
Positive	ssc-miR-136-5p	Up	ENSSSCT00000072812	ENSSSCT00000072812	Up	0.00270113	0.806613
Positive	ssc-miR-139-5p	Up	ENSSSCT00000080482	ACTR6	Up	0.000287343	0.885553
Positive	ssc-miR-139-5p	Up	ENSSSCT00000066143	ADGRB3	Up	0.000273914	0.886811
Positive	ssc-miR-139-5p	Up	ENSSSCT00000036462	ADGRE5	Up	0.00263591	0.807734
Positive	ssc-miR-139-5p	Up	ENSSSCT00000000879	AMIGO2	Up	0.000899551	0.850792
Positive	ssc-miR-139-5p	Up	ENSSSCT00000014853	ANGPTL4	Up	0.000781281	0.855628
Positive	ssc-miR-139-5p	Up	ENSSSCT00000062920	ANKRD29	Up	7.46356e-05	0.916029
Positive	ssc-miR-139-5p	Up	ENSSSCT00000034827	BMPR1B	Up	0.00198949	0.820152
Positive	ssc-miR-139-5p	Up	ENSSSCT00000046641	BTC	Up	0.00107306	0.844498
Positive	ssc-miR-139-5p	Up	ENSSSCT00000017117	C1QL2	Up	0.00134732	0.835957
Positive	ssc-miR-139-5p	Up	ENSSSCT00000019117	CACNA1G	Up	0.00168314	0.827123
Positive	ssc-miR-139-5p	Up	ENSSSCT00000047671	CCN4	Up	2.54457e-05	0.934282
Positive	ssc-miR-139-5p	Up	ENSSSCT00000082605	CDC42EP3	Up	0.00124725	0.838908
Positive	ssc-miR-139-5p	Up	ENSSSCT00000037850	CEBPB	Up	0.000448268	0.873142
Positive	ssc-miR-139-5p	Up	ENSSSCT00000049090	CEMIP	Up	6.70762e-05	0.918053
Positive	ssc-miR-139-5p	Up	ENSSSCT00000041341	CLDN1	Up	0.000676194	0.860414
Positive	ssc-miR-139-5p	Up	ENSSSCT00000041636	COLEC10	Up	0.000449403	0.873067
Positive	ssc-miR-139-5p	Up	ENSSSCT00000080717	CSF3R	Up	0.000849954	0.852758
Positive	ssc-miR-139-5p	Up	ENSSSCT00000015634	CXCL14	Up	0.00167668	0.82728
Positive	ssc-miR-139-5p	Up	ENSSSCT00000009890	EDNRA	Up	0.000610562	0.863695
Positive	ssc-miR-139-5p	Up	ENSSSCT00000033865	F2RL3	Up	5.99753e-05	0.920119
Positive	ssc-miR-139-5p	Up	ENSSSCT00000014293	FADS1	Up	1.46599e-05	0.942007
Positive	ssc-miR-139-5p	Up	ENSSSCT00000012940	FAM43A	Up	0.0018946	0.82222
Positive	ssc-miR-139-5p	Up	ENSSSCT00000012695	FGD5	Up	0.00119577	0.840495
Positive	ssc-miR-139-5p	Up	ENSSSCT00000004040	FHL3	Up	0.00164216	0.828126
Positive	ssc-miR-139-5p	Up	ENSSSCT00000064965	GADD45B	Up	0.00150409	0.831649
Positive	ssc-miR-139-5p	Up	ENSSSCT00000056468	GFOD1	Up	0.00246254	0.810819
Positive	ssc-miR-139-5p	Up	ENSSSCT00000005757	GLIS3	Up	6.54887e-05	0.9185
Positive	ssc-miR-139-5p	Up	ENSSSCT00000041507	GLRB	Up	0.000744818	0.85723
Positive	ssc-miR-139-5p	Up	ENSSSCT00000026665	GPR173	Up	0.00265361	0.807428
Positive	ssc-miR-139-5p	Up	ENSSSCT00000048531	GPR4	Up	0.00022207	0.892159
Positive	ssc-miR-139-5p	Up	ENSSSCT00000065902	GPR68	Up	2.68953e-05	0.93345
Positive	ssc-miR-139-5p	Up	ENSSSCT00000007498	HENMT1	Up	0.00057622	0.86552
Positive	ssc-miR-139-5p	Up	ENSSSCT00000035652	IL17D	Up	0.001314	0.836921
Positive	ssc-miR-139-5p	Up	ENSSSCT00000051512	INHBB	Up	0.000249929	0.88918
Positive	ssc-miR-139-5p	Up	ENSSSCT00000003132	IRX3	Up	0.00200201	0.819884
Positive	ssc-miR-139-5p	Up	ENSSSCT00000017452	ITGAV	Up	0.000593473	0.864593
Positive	ssc-miR-139-5p	Up	ENSSSCT00000057669	KCNH1	Up	0.00244918	0.811063
Positive	ssc-miR-139-5p	Up	ENSSSCT00000046832	KCNJ8	Up	0.00146855	0.832595
Positive	ssc-miR-139-5p	Up	ENSSSCT00000059776	KIF1B	Up	0.00144887	0.833127
Positive	ssc-miR-139-5p	Up	ENSSSCT00000006282	LAMC3	Up	0.0013879	0.834807
Positive	ssc-miR-139-5p	Up	ENSSSCT00000023867	MADCAM1	Up	0.000143908	0.902402
Positive	ssc-miR-139-5p	Up	ENSSSCT00000043136	MAMLD1	Up	0.000188826	0.896113
Positive	ssc-miR-139-5p	Up	ENSSSCT00000016732	MEOX2	Up	0.00244212	0.811193
Positive	ssc-miR-139-5p	Up	ENSSSCT00000016349	MMP3	Up	0.00241779	0.811641
Positive	ssc-miR-139-5p	Up	ENSSSCT00000010075	MMRN1	Up	0.00284634	0.804186
Positive	ssc-miR-139-5p	Up	ENSSSCT00000038702	MRC1	Up	0.0011025	0.843507
Positive	ssc-miR-139-5p	Up	ENSSSCT00000038980	NDRG4	Up	0.000785727	0.855437
Positive	ssc-miR-139-5p	Up	ENSSSCT00000002222	NFATC4	Up	0.0024202	0.811597
Positive	ssc-miR-139-5p	Up	ENSSSCT00000032026	NIPAL4	Up	0.000504551	0.86961
Positive	ssc-miR-139-5p	Up	ENSSSCT00000051603	NTNG2	Up	0.000171067	0.898447
Positive	ssc-miR-139-5p	Up	ENSSSCT00000005342	OTUD7A	Up	0.000205224	0.894102
Positive	ssc-miR-139-5p	Up	ENSSSCT00000012925	P3H2	Up	0.00243341	0.811353
Positive	ssc-miR-139-5p	Up	ENSSSCT00000025621	P4HA3	Up	0.00278987	0.805119
Positive	ssc-miR-139-5p	Up	ENSSSCT00000007528	PALMD	Up	0.000345717	0.880553
Positive	ssc-miR-139-5p	Up	ENSSSCT00000015733	PCDH12	Up	7.86897e-05	0.915008
Positive	ssc-miR-139-5p	Up	ENSSSCT00000053930	PCDHGA4	Up	0.00271512	0.806375
Positive	ssc-miR-139-5p	Up	ENSSSCT00000054657	PCNX1	Up	0.000755476	0.856756
Positive	ssc-miR-139-5p	Up	ENSSSCT00000046278	PCSK5	Up	0.000274319	0.886773
Positive	ssc-miR-139-5p	Up	ENSSSCT00000052717	PLAUR	Up	9.2366e-05	0.911835
Positive	ssc-miR-139-5p	Up	ENSSSCT00000026951	PNPLA3	Up	0.000101532	0.909904
Positive	ssc-miR-139-5p	Up	ENSSSCT00000024586	PPM1E	Up	0.000230788	0.891198
Positive	ssc-miR-139-5p	Up	ENSSSCT00000000208	PRPH	Up	0.000130167	0.904624
Positive	ssc-miR-139-5p	Up	ENSSSCT00000006255	PTGES	Up	0.00208211	0.818203
Positive	ssc-miR-139-5p	Up	ENSSSCT00000066426	RAB12	Up	0.000816827	0.85412
Positive	ssc-miR-139-5p	Up	ENSSSCT00000038738	RASSF8	Up	0.00245958	0.810873
Positive	ssc-miR-139-5p	Up	ENSSSCT00000062176	RND1	Up	0.00166781	0.827496
Positive	ssc-miR-139-5p	Up	ENSSSCT00000083705	ROR1	Up	0.000511668	0.869184
Positive	ssc-miR-139-5p	Up	ENSSSCT00000074288	RYR3	Up	0.0013895	0.834763
Positive	ssc-miR-139-5p	Up	ENSSSCT00000026956	SERPINE1	Up	0.00061268	0.863585
Positive	ssc-miR-139-5p	Up	ENSSSCT00000034547	SHC1	Up	5.64187e-05	0.921226
Positive	ssc-miR-139-5p	Up	ENSSSCT00000052554	SHC4	Up	0.000270345	0.887154
Positive	ssc-miR-139-5p	Up	ENSSSCT00000056409	SLC22A4	Up	9.07363e-05	0.912193
Positive	ssc-miR-139-5p	Up	ENSSSCT00000019637	SLC47A2	Up	0.000173879	0.898065
Positive	ssc-miR-139-5p	Up	ENSSSCT00000010403	SLITRK5	Up	9.75819e-06	0.94711
Positive	ssc-miR-139-5p	Up	ENSSSCT00000051023	ST8SIA3	Up	0.000559204	0.866454
Positive	ssc-miR-139-5p	Up	ENSSSCT00000010570	STC1	Up	0.000183339	0.896815
Positive	ssc-miR-139-5p	Up	ENSSSCT00000016670	STEAP4	Up	0.00109352	0.843807
Positive	ssc-miR-139-5p	Up	ENSSSCT00000015107	SYDE1	Up	0.0017219	0.826191
Positive	ssc-miR-139-5p	Up	ENSSSCT00000035269	TGFB3	Up	0.00183667	0.823521
Positive	ssc-miR-139-5p	Up	ENSSSCT00000013426	TIMP1	Up	5.32142e-05	0.922269
Positive	ssc-miR-139-5p	Up	ENSSSCT00000005541	TRIM9	Up	6.32816e-05	0.919135
Positive	ssc-miR-139-5p	Up	ENSSSCT00000017798	TWIST2	Up	0.00127259	0.838144
Positive	ssc-miR-139-5p	Up	ENSSSCT00000014313	VWCE	Up	0.000265981	0.887577
Positive	ssc-miR-139-5p	Up	ENSSSCT00000038472	WNT5A	Up	0.0013612	0.835561
Positive	ssc-miR-139-5p	Up	ENSSSCT00000057376	WTIP	Up	0.00124558	0.838958
Positive	ssc-miR-139-5p	Up	ENSSSCT00000027246	YBX3	Up	0.000580398	0.865293
Positive	ssc-miR-139-5p	Up	ENSSSCT00000062597	ZCCHC24	Up	0.00186432	0.822896
Positive	ssc-miR-139-5p	Up	ENSSSCT00000007673	ENSSSCT00000007673	Up	0.000302173	0.884215
Positive	ssc-miR-139-5p	Up	ENSSSCT00000015537	ENSSSCT00000015537	Up	0.000262787	0.88789
Positive	ssc-miR-139-5p	Up	ENSSSCT00000050306	ENSSSCT00000050306	Up	0.00287816	0.803667
Positive	ssc-miR-139-5p	Up	ENSSSCT00000086412	ENSSSCT00000086412	Up	0.000349383	0.880261
Positive	ssc-miR-139-5p	Up	ENSSSCT00000071995	ENSSSCT00000071995	Up	0.00111809	0.842991
Positive	ssc-miR-139-5p	Up	ENSSSCT00000082418	ENSSSCT00000082418	Up	1.17124e-05	0.944881
Positive	ssc-miR-139-5p	Up	ENSSSCT00000073107	ENSSSCT00000073107	Up	0.00239886	0.811993
Positive	ssc-miR-139-5p	Up	ENSSSCT00000072812	ENSSSCT00000072812	Up	0.000631673	0.862612
Positive	ssc-miR-140-5p	Up	ENSSSCT00000044927	ACKR2	Up	0.00140637	0.834293
Positive	ssc-miR-140-5p	Up	ENSSSCT00000051623	ACSL4	Up	0.00210732	0.817684
Positive	ssc-miR-140-5p	Up	ENSSSCT00000033196	ADAM17	Up	5.02072e-05	0.923293
Positive	ssc-miR-140-5p	Up	ENSSSCT00000047657	C3orf80	Up	1.49806e-05	0.941722
Positive	ssc-miR-140-5p	Up	ENSSSCT00000016860	CHIT1	Up	0.000346861	0.880462
Positive	ssc-miR-140-5p	Up	ENSSSCT00000010225	MEDAG	Up	0.000188625	0.896138
Positive	ssc-miR-140-5p	Up	ENSSSCT00000018432	PLK2	Up	9.95108e-05	0.910318
Positive	ssc-miR-140-5p	Up	ENSSSCT00000046096	PTPRM	Up	0.00178774	0.824643
Positive	ssc-miR-140-5p	Up	ENSSSCT00000033014	RETN	Up	0.000409483	0.875777
Positive	ssc-miR-140-5p	Up	ENSSSCT00000066217	S100A12	Up	0.000648958	0.861745
Positive	ssc-miR-140-5p	Up	ENSSSCT00000052648	ENSSSCT00000052648	Up	3.6524e-05	0.928655
Positive	ssc-miR-140-5p	Up	ENSSSCT00000065747	ENSSSCT00000065747	Up	0.000442801	0.873503
Positive	ssc-miR-1468	Up	ENSSSCT00000000614	ABCC9	Up	0.000347121	0.880441
Positive	ssc-miR-1468	Up	ENSSSCT00000080482	ACTR6	Up	0.000562541	0.866269
Positive	ssc-miR-1468	Up	ENSSSCT00000018627	ADAMTS16	Up	0.000716966	0.858495
Positive	ssc-miR-1468	Up	ENSSSCT00000013223	ADARB1	Up	0.00251848	0.809806
Positive	ssc-miR-1468	Up	ENSSSCT00000066143	ADGRB3	Up	9.93678e-05	0.910347
Positive	ssc-miR-1468	Up	ENSSSCT00000055918	ALPL	Up	1.62571e-05	0.940633
Positive	ssc-miR-1468	Up	ENSSSCT00000062920	ANKRD29	Up	0.00152434	0.831118
Positive	ssc-miR-1468	Up	ENSSSCT00000033009	APOD	Up	2.1705e-05	0.936612
Positive	ssc-miR-1468	Up	ENSSSCT00000009818	AREG	Up	0.00205169	0.818836
Positive	ssc-miR-1468	Up	ENSSSCT00000007282	ARNT	Up	0.00121072	0.840029
Positive	ssc-miR-1468	Up	ENSSSCT00000023205	BMPER	Up	0.000829037	0.853613
Positive	ssc-miR-1468	Up	ENSSSCT00000076718	C1orf74	Up	0.0016927	0.826892
Positive	ssc-miR-1468	Up	ENSSSCT00000047657	C3orf80	Up	0.00063981	0.862201
Positive	ssc-miR-1468	Up	ENSSSCT00000019117	CACNA1G	Up	0.00277639	0.805343
Positive	ssc-miR-1468	Up	ENSSSCT00000050104	CACNA2D1	Up	3.0671e-05	0.931433
Positive	ssc-miR-1468	Up	ENSSSCT00000037850	CEBPB	Up	0.00198958	0.82015
Positive	ssc-miR-1468	Up	ENSSSCT00000023649	CHST2	Up	0.000210986	0.893424
Positive	ssc-miR-1468	Up	ENSSSCT00000041341	CLDN1	Up	0.000870253	0.851943
Positive	ssc-miR-1468	Up	ENSSSCT00000022327	CLIP3	Up	0.000308756	0.883637
Positive	ssc-miR-1468	Up	ENSSSCT00000041636	COLEC10	Up	0.00222593	0.815302
Positive	ssc-miR-1468	Up	ENSSSCT00000060530	COLGALT2	Up	0.000385767	0.877483
Positive	ssc-miR-1468	Up	ENSSSCT00000015634	CXCL14	Up	5.4747e-05	0.921764
Positive	ssc-miR-1468	Up	ENSSSCT00000009890	EDNRA	Up	4.55845e-05	0.924963
Positive	ssc-miR-1468	Up	ENSSSCT00000046983	EYA2	Up	0.000711762	0.858735
Positive	ssc-miR-1468	Up	ENSSSCT00000035671	F13A1	Up	0.00151045	0.831482
Positive	ssc-miR-1468	Up	ENSSSCT00000050276	F2RL2	Up	7.89578e-06	0.949582
Positive	ssc-miR-1468	Up	ENSSSCT00000012695	FGD5	Up	0.000896113	0.850925
Positive	ssc-miR-1468	Up	ENSSSCT00000035208	FYB1	Up	0.00176049	0.825279
Positive	ssc-miR-1468	Up	ENSSSCT00000017542	FZD7	Up	0.0012749	0.838075
Positive	ssc-miR-1468	Up	ENSSSCT00000050771	GALNT15	Up	3.85881e-05	0.927757
Positive	ssc-miR-1468	Up	ENSSSCT00000005757	GLIS3	Up	0.00233925	0.813113
Positive	ssc-miR-1468	Up	ENSSSCT00000026665	GPR173	Up	0.00116817	0.841367
Positive	ssc-miR-1468	Up	ENSSSCT00000028722	HCN1	Up	1.59969e-06	0.964814
Positive	ssc-miR-1468	Up	ENSSSCT00000035652	IL17D	Up	0.00147035	0.832547
Positive	ssc-miR-1468	Up	ENSSSCT00000023544	IL6	Up	0.00198598	0.820227
Positive	ssc-miR-1468	Up	ENSSSCT00000051512	INHBB	Up	0.00253065	0.809588
Positive	ssc-miR-1468	Up	ENSSSCT00000049281	ISL2	Up	0.000211786	0.893331
Positive	ssc-miR-1468	Up	ENSSSCT00000088757	ITIH4	Up	5.09358e-05	0.923041
Positive	ssc-miR-1468	Up	ENSSSCT00000057669	KCNH1	Up	0.00170744	0.826537
Positive	ssc-miR-1468	Up	ENSSSCT00000043296	LRRC70	Up	0.000483448	0.870897
Positive	ssc-miR-1468	Up	ENSSSCT00000018835	MARCHF10	Up	0.000107269	0.908762
Positive	ssc-miR-1468	Up	ENSSSCT00000010225	MEDAG	Up	0.00211931	0.817439
Positive	ssc-miR-1468	Up	ENSSSCT00000016732	MEOX2	Up	0.00136675	0.835403
Positive	ssc-miR-1468	Up	ENSSSCT00000016349	MMP3	Up	0.00137304	0.835226
Positive	ssc-miR-1468	Up	ENSSSCT00000010075	MMRN1	Up	0.000745629	0.857194
Positive	ssc-miR-1468	Up	ENSSSCT00000023181	MROH2B	Up	0.000107686	0.908681
Positive	ssc-miR-1468	Up	ENSSSCT00000089392	OSMR	Up	0.000310242	0.883507
Positive	ssc-miR-1468	Up	ENSSSCT00000005342	OTUD7A	Up	0.00116463	0.84148
Positive	ssc-miR-1468	Up	ENSSSCT00000012925	P3H2	Up	0.0019939	0.820058
Positive	ssc-miR-1468	Up	ENSSSCT00000007528	PALMD	Up	0.000149061	0.90161
Positive	ssc-miR-1468	Up	ENSSSCT00000018432	PLK2	Up	1.25568e-05	0.944006
Positive	ssc-miR-1468	Up	ENSSSCT00000024586	PPM1E	Up	0.00165553	0.827797
Positive	ssc-miR-1468	Up	ENSSSCT00000050087	PRR16	Up	0.00158487	0.82956
Positive	ssc-miR-1468	Up	ENSSSCT00000046096	PTPRM	Up	0.000165985	0.899148
Positive	ssc-miR-1468	Up	ENSSSCT00000038738	RASSF8	Up	0.00221281	0.815561
Positive	ssc-miR-1468	Up	ENSSSCT00000088508	SIK3	Up	0.00163342	0.828342
Positive	ssc-miR-1468	Up	ENSSSCT00000003128	SLC6A2	Up	0.000103159	0.909575
Positive	ssc-miR-1468	Up	ENSSSCT00000007812	SMOX	Up	0.0029352	0.802747
Positive	ssc-miR-1468	Up	ENSSSCT00000004159	SSX2IP	Up	0.000511091	0.869219
Positive	ssc-miR-1468	Up	ENSSSCT00000015107	SYDE1	Up	0.000903194	0.85065
Positive	ssc-miR-1468	Up	ENSSSCT00000000253	TAMALIN	Up	0.000115911	0.907128
Positive	ssc-miR-1468	Up	ENSSSCT00000083967	TCF24	Up	0.000447514	0.873191
Positive	ssc-miR-1468	Up	ENSSSCT00000005541	TRIM9	Up	0.000586571	0.864961
Positive	ssc-miR-1468	Up	ENSSSCT00000017798	TWIST2	Up	0.000394822	0.876822
Positive	ssc-miR-1468	Up	ENSSSCT00000004535	ULBP1	Up	2.33535e-05	0.93555
Positive	ssc-miR-1468	Up	ENSSSCT00000057376	WTIP	Up	0.00164273	0.828112
Positive	ssc-miR-1468	Up	ENSSSCT00000062597	ZCCHC24	Up	0.000261494	0.888017
Positive	ssc-miR-1468	Up	ENSSSCT00000034196	GPM6B	Up	0.0022977	0.813906
Positive	ssc-miR-1468	Up	ENSSSCT00000007673	ENSSSCT00000007673	Up	0.0028991	0.803328
Positive	ssc-miR-1468	Up	ENSSSCT00000052648	ENSSSCT00000052648	Up	0.00251112	0.809939
Positive	ssc-miR-1468	Up	ENSSSCT00000029328	ENSSSCT00000029328	Up	0.00103187	0.845918
Positive	ssc-miR-1468	Up	ENSSSCT00000042429	ENSSSCT00000042429	Up	0.000150305	0.901422
Positive	ssc-miR-1468	Up	ENSSSCT00000068090	ENSSSCT00000068090	Up	0.0007003	0.859269
Positive	ssc-miR-1468	Up	ENSSSCT00000076720	ENSSSCT00000076720	Up	0.000536481	0.867736
Positive	ssc-miR-1468	Up	ENSSSCT00000076780	ENSSSCT00000076780	Up	0.00191773	0.821709
Positive	ssc-miR-1468	Up	ENSSSCT00000075008	ENSSSCT00000075008	Up	0.00102408	0.846192
Positive	ssc-miR-146b	Up	ENSSSCT00000051623	ACSL4	Up	0.00116908	0.841338
Positive	ssc-miR-146b	Up	ENSSSCT00000036462	ADGRE5	Up	0.00112902	0.842632
Positive	ssc-miR-146b	Up	ENSSSCT00000035404	ARG1	Up	0.000164822	0.899311
Positive	ssc-miR-146b	Up	ENSSSCT00000049090	CEMIP	Up	5.52141e-05	0.921613
Positive	ssc-miR-146b	Up	ENSSSCT00000041341	CLDN1	Up	0.00275711	0.805666
Positive	ssc-miR-146b	Up	ENSSSCT00000080902	COL4A2	Up	0.000102081	0.909793
Positive	ssc-miR-146b	Up	ENSSSCT00000019041	CSF3	Up	1.06792e-05	0.94602
Positive	ssc-miR-146b	Up	ENSSSCT00000068779	CSF3	Up	2.13534e-05	0.936846
Positive	ssc-miR-146b	Up	ENSSSCT00000080717	CSF3R	Up	0.00053153	0.868021
Positive	ssc-miR-146b	Up	ENSSSCT00000033865	F2RL3	Up	0.000382067	0.877756
Positive	ssc-miR-146b	Up	ENSSSCT00000014293	FADS1	Up	0.00022997	0.891287
Positive	ssc-miR-146b	Up	ENSSSCT00000051087	G6PD	Up	0.00137532	0.835161
Positive	ssc-miR-146b	Up	ENSSSCT00000005757	GLIS3	Up	0.00253797	0.809458
Positive	ssc-miR-146b	Up	ENSSSCT00000065902	GPR68	Up	0.00048821	0.870603
Positive	ssc-miR-146b	Up	ENSSSCT00000007498	HENMT1	Up	0.000526193	0.868331
Positive	ssc-miR-146b	Up	ENSSSCT00000004597	IL22RA2	Up	3.83495e-05	0.927859
Positive	ssc-miR-146b	Up	ENSSSCT00000003132	IRX3	Up	0.000609126	0.86377
Positive	ssc-miR-146b	Up	ENSSSCT00000038314	KMT2E	Up	9.20179e-05	0.911911
Positive	ssc-miR-146b	Up	ENSSSCT00000023867	MADCAM1	Up	0.000163454	0.899504
Positive	ssc-miR-146b	Up	ENSSSCT00000033243	MS4A8	Up	1.62345e-05	0.940651
Positive	ssc-miR-146b	Up	ENSSSCT00000038980	NDRG4	Up	0.00179013	0.824588
Positive	ssc-miR-146b	Up	ENSSSCT00000040078	NOVA1	Up	0.000157642	0.900336
Positive	ssc-miR-146b	Up	ENSSSCT00000051603	NTNG2	Up	2.45001e-05	0.934845
Positive	ssc-miR-146b	Up	ENSSSCT00000046278	PCSK5	Up	0.00026162	0.888005
Positive	ssc-miR-146b	Up	ENSSSCT00000074662	PHF20L1	Up	1.5715e-05	0.941087
Positive	ssc-miR-146b	Up	ENSSSCT00000052717	PLAUR	Up	0.000180472	0.897189
Positive	ssc-miR-146b	Up	ENSSSCT00000026951	PNPLA3	Up	0.00161036	0.828917
Positive	ssc-miR-146b	Up	ENSSSCT00000024586	PPM1E	Up	0.00276351	0.805559
Positive	ssc-miR-146b	Up	ENSSSCT00000000208	PRPH	Up	0.00153611	0.830811
Positive	ssc-miR-146b	Up	ENSSSCT00000050087	PRR16	Up	0.00301622	0.801462
Positive	ssc-miR-146b	Up	ENSSSCT00000062176	RND1	Up	0.000315894	0.88302
Positive	ssc-miR-146b	Up	ENSSSCT00000026956	SERPINE1	Up	0.000270098	0.887177
Positive	ssc-miR-146b	Up	ENSSSCT00000019637	SLC47A2	Up	9.14113e-05	0.912044
Positive	ssc-miR-146b	Up	ENSSSCT00000010403	SLITRK5	Up	0.000274782	0.886729
Positive	ssc-miR-146b	Up	ENSSSCT00000016670	STEAP4	Up	4.02253e-05	0.927071
Positive	ssc-miR-146b	Up	ENSSSCT00000013426	TIMP1	Up	4.71269e-05	0.924392
Positive	ssc-miR-146b	Up	ENSSSCT00000005541	TRIM9	Up	0.00190724	0.82194
Positive	ssc-miR-146b	Up	ENSSSCT00000075963	VLDLR	Up	0.000208412	0.893725
Positive	ssc-miR-146b	Up	ENSSSCT00000014313	VWCE	Up	0.000773551	0.855963
Positive	ssc-miR-146b	Up	ENSSSCT00000038472	WNT5A	Up	4.15615e-05	0.926526
Positive	ssc-miR-146b	Up	ENSSSCT00000033945	ENSSSCT00000033945	Up	0.00196432	0.820693
Positive	ssc-miR-146b	Up	ENSSSCT00000015537	ENSSSCT00000015537	Up	0.000459923	0.872384
Positive	ssc-miR-146b	Up	ENSSSCT00000068076	ENSSSCT00000068076	Up	0.000115379	0.907226
Positive	ssc-miR-146b	Up	ENSSSCT00000071995	ENSSSCT00000071995	Up	0.00294289	0.802624
Positive	ssc-miR-146b	Up	ENSSSCT00000082418	ENSSSCT00000082418	Up	0.000843101	0.853036
Positive	ssc-miR-146b	Up	ENSSSCT00000033674	ENSSSCT00000033674	Up	9.2977e-06	0.947685
Positive	ssc-miR-146b	Up	ENSSSCT00000090596	ENSSSCT00000090596	Up	0.000544281	0.867292
Positive	ssc-miR-146b	Up	ENSSSCT00000072812	ENSSSCT00000072812	Up	2.47722e-05	0.934681
Positive	ssc-miR-148b-3p	Down	ENSSSCT00000060597	ACVR1C	Down	0.00253444	0.809521
Positive	ssc-miR-148b-3p	Down	ENSSSCT00000060396	AVL9	Down	0.00301184	0.801531
Positive	ssc-miR-148b-3p	Down	ENSSSCT00000018375	CCL28	Down	0.00159794	0.829229
Positive	ssc-miR-148b-3p	Down	ENSSSCT00000033821	CCL5	Down	0.00117817	0.84105
Positive	ssc-miR-148b-3p	Down	ENSSSCT00000064025	CCR10	Down	0.000324269	0.88231
Positive	ssc-miR-148b-3p	Down	ENSSSCT00000059658	CD96	Down	1.13283e-05	0.945295
Positive	ssc-miR-148b-3p	Down	ENSSSCT00000009664	CWH43	Down	0.000306291	0.883852
Positive	ssc-miR-148b-3p	Down	ENSSSCT00000058978	CXCL9	Down	0.0026996	0.806639
Positive	ssc-miR-148b-3p	Down	ENSSSCT00000008911	EDAR	Down	0.000780462	0.855664
Positive	ssc-miR-148b-3p	Down	ENSSSCT00000045170	FAM83F	Down	0.000813042	0.854278
Positive	ssc-miR-148b-3p	Down	ENSSSCT00000026331	FASLG	Down	0.00116691	0.841408
Positive	ssc-miR-148b-3p	Down	ENSSSCT00000062709	FOXS1	Down	0.00256854	0.808914
Positive	ssc-miR-148b-3p	Down	ENSSSCT00000060010	LRRC26	Down	0.00024016	0.890195
Positive	ssc-miR-148b-3p	Down	ENSSSCT00000056968	NEURL3	Down	0.000405962	0.876025
Positive	ssc-miR-148b-3p	Down	ENSSSCT00000000388	ORMDL2	Down	0.00205078	0.818855
Positive	ssc-miR-148b-3p	Down	ENSSSCT00000002603	PSEN1	Down	0.00181086	0.82411
Positive	ssc-miR-148b-3p	Down	ENSSSCT00000027092	PTPRO	Down	0.000369133	0.878727
Positive	ssc-miR-148b-3p	Down	ENSSSCT00000048789	RXRG	Down	0.000410367	0.875715
Positive	ssc-miR-148b-3p	Down	ENSSSCT00000029056	SCNN1B	Down	0.0010697	0.844612
Positive	ssc-miR-148b-3p	Down	ENSSSCT00000001633	SLA-DMB	Down	0.00207024	0.818449
Positive	ssc-miR-148b-3p	Down	ENSSSCT00000046745	SNX4	Down	0.00208083	0.81823
Positive	ssc-miR-148b-3p	Down	ENSSSCT00000057862	TIFAB	Down	0.00106083	0.844915
Positive	ssc-miR-148b-3p	Down	ENSSSCT00000042009	TIMP4	Down	0.00171376	0.826385
Positive	ssc-miR-148b-3p	Down	ENSSSCT00000048114	TM6SF2	Down	5.48058e-06	0.953571
Positive	ssc-miR-148b-3p	Down	ENSSSCT00000039535	WFDC2	Down	0.000252722	0.888896
Positive	ssc-miR-148b-3p	Down	ENSSSCT00000032534	ENSSSCT00000032534	Down	0.00043264	0.874182
Positive	ssc-miR-148b-3p	Down	ENSSSCT00000032316	ENSSSCT00000032316	Down	0.000974409	0.847973
Positive	ssc-miR-148b-3p	Down	ENSSSCT00000078556	ENSSSCT00000078556	Down	0.00290098	0.803297
Positive	ssc-miR-148b-3p	Down	ENSSSCT00000057729	ENSSSCT00000057729	Down	0.00184802	0.823263
Positive	ssc-miR-148b-3p	Down	ENSSSCT00000089596	ENSSSCT00000089596	Down	0.00133118	0.836421
Positive	ssc-miR-148b-3p	Down	ENSSSCT00000042128	ENSSSCT00000042128	Down	0.00014446	0.902316
Positive	ssc-miR-151-3p	Up	ENSSSCT00000069702	ACOX3	Up	0.00273326	0.806068
Positive	ssc-miR-151-3p	Up	ENSSSCT00000055918	ALPL	Up	0.00204089	0.819062
Positive	ssc-miR-151-3p	Up	ENSSSCT00000038460	ASIC1	Up	0.000219379	0.892462
Positive	ssc-miR-151-3p	Up	ENSSSCT00000078682	COL18A1	Up	0.000996009	0.84719
Positive	ssc-miR-151-3p	Up	ENSSSCT00000041636	COLEC10	Up	0.00141151	0.83415
Positive	ssc-miR-151-3p	Up	ENSSSCT00000015634	CXCL14	Up	0.00197774	0.820404
Positive	ssc-miR-151-3p	Up	ENSSSCT00000004943	HTR1B	Up	0.000305062	0.88396
Positive	ssc-miR-151-3p	Up	ENSSSCT00000044966	LAMB2	Up	0.00290685	0.803203
Positive	ssc-miR-151-3p	Up	ENSSSCT00000041498	PSME3	Up	0.00111135	0.843213
Positive	ssc-miR-151-3p	Up	ENSSSCT00000042848	RFTN2	Up	0.00155199	0.830401
Positive	ssc-miR-151-3p	Up	ENSSSCT00000058237	ZNF532	Up	0.000330554	0.881786
Positive	ssc-miR-151-3p	Up	ENSSSCT00000050306	ENSSSCT00000050306	Up	0.00172409	0.826139
Positive	ssc-miR-184	Up	ENSSSCT00000049090	CEMIP	Up	0.00140686	0.834279
Positive	ssc-miR-184	Up	ENSSSCT00000080902	COL4A2	Up	0.000293468	0.884994
Positive	ssc-miR-184	Up	ENSSSCT00000019041	CSF3	Up	0.000305915	0.883885
Positive	ssc-miR-184	Up	ENSSSCT00000068779	CSF3	Up	0.000802329	0.854729
Positive	ssc-miR-184	Up	ENSSSCT00000080717	CSF3R	Up	0.00180514	0.824242
Positive	ssc-miR-184	Up	ENSSSCT00000065653	DOCK9	Up	0.00239238	0.812114
Positive	ssc-miR-184	Up	ENSSSCT00000033865	F2RL3	Up	0.00184853	0.823252
Positive	ssc-miR-184	Up	ENSSSCT00000014293	FADS1	Up	0.00191134	0.821849
Positive	ssc-miR-184	Up	ENSSSCT00000051087	G6PD	Up	0.00200812	0.819755
Positive	ssc-miR-184	Up	ENSSSCT00000004597	IL22RA2	Up	0.000330374	0.881801
Positive	ssc-miR-184	Up	ENSSSCT00000038314	KMT2E	Up	0.000922953	0.849892
Positive	ssc-miR-184	Up	ENSSSCT00000023867	MADCAM1	Up	0.00270891	0.80648
Positive	ssc-miR-184	Up	ENSSSCT00000033243	MS4A8	Up	0.00137163	0.835265
Positive	ssc-miR-184	Up	ENSSSCT00000040078	NOVA1	Up	0.0010365	0.845757
Positive	ssc-miR-184	Up	ENSSSCT00000051603	NTNG2	Up	0.00134293	0.836083
Positive	ssc-miR-184	Up	ENSSSCT00000074662	PHF20L1	Up	0.000912127	0.850306
Positive	ssc-miR-184	Up	ENSSSCT00000026956	SERPINE1	Up	0.00254409	0.809348
Positive	ssc-miR-184	Up	ENSSSCT00000019637	SLC47A2	Up	0.000614735	0.863479
Positive	ssc-miR-184	Up	ENSSSCT00000016670	STEAP4	Up	0.000750305	0.856986
Positive	ssc-miR-184	Up	ENSSSCT00000013426	TIMP1	Up	0.00115629	0.841748
Positive	ssc-miR-184	Up	ENSSSCT00000075963	VLDLR	Up	0.000576774	0.86549
Positive	ssc-miR-184	Up	ENSSSCT00000038472	WNT5A	Up	8.4106e-05	0.913704
Positive	ssc-miR-184	Up	ENSSSCT00000015537	ENSSSCT00000015537	Up	0.0013696	0.835323
Positive	ssc-miR-184	Up	ENSSSCT00000068076	ENSSSCT00000068076	Up	0.000471116	0.87167
Positive	ssc-miR-184	Up	ENSSSCT00000033674	ENSSSCT00000033674	Up	8.44087e-05	0.913633
Positive	ssc-miR-184	Up	ENSSSCT00000072812	ENSSSCT00000072812	Up	0.000435946	0.87396
Positive	ssc-miR-18a	Up	ENSSSCT00000035404	ARG1	Up	0.0030195	0.801411
Positive	ssc-miR-18a	Up	ENSSSCT00000080902	COL4A2	Up	0.000693798	0.859575
Positive	ssc-miR-18a	Up	ENSSSCT00000019041	CSF3	Up	0.000513419	0.869081
Positive	ssc-miR-18a	Up	ENSSSCT00000068779	CSF3	Up	0.00309785	0.800193
Positive	ssc-miR-18a	Up	ENSSSCT00000065653	DOCK9	Up	0.0017908	0.824572
Positive	ssc-miR-18a	Up	ENSSSCT00000033865	F2RL3	Up	0.00110626	0.843382
Positive	ssc-miR-18a	Up	ENSSSCT00000004597	IL22RA2	Up	0.00177603	0.824916
Positive	ssc-miR-18a	Up	ENSSSCT00000038314	KMT2E	Up	0.000862966	0.852234
Positive	ssc-miR-18a	Up	ENSSSCT00000033243	MS4A8	Up	0.00183423	0.823576
Positive	ssc-miR-18a	Up	ENSSSCT00000038980	NDRG4	Up	0.0024425	0.811186
Positive	ssc-miR-18a	Up	ENSSSCT00000051603	NTNG2	Up	0.00274485	0.805872
Positive	ssc-miR-18a	Up	ENSSSCT00000019637	SLC47A2	Up	0.00102817	0.846048
Positive	ssc-miR-18a	Up	ENSSSCT00000010403	SLITRK5	Up	0.0029406	0.80266
Positive	ssc-miR-18a	Up	ENSSSCT00000016670	STEAP4	Up	0.0030674	0.800664
Positive	ssc-miR-18a	Up	ENSSSCT00000075963	VLDLR	Up	0.00139163	0.834703
Positive	ssc-miR-18a	Up	ENSSSCT00000038472	WNT5A	Up	0.000258732	0.888292
Positive	ssc-miR-18a	Up	ENSSSCT00000068076	ENSSSCT00000068076	Up	0.00101877	0.846379
Positive	ssc-miR-18a	Up	ENSSSCT00000033674	ENSSSCT00000033674	Up	0.00219861	0.815842
Positive	ssc-miR-194a-5p	Down	ENSSSCT00000048008	ACSS2	Down	0.00224144	0.814997
Positive	ssc-miR-194a-5p	Down	ENSSSCT00000060597	ACVR1C	Down	0.00232875	0.813312
Positive	ssc-miR-194a-5p	Down	ENSSSCT00000084115	AGK	Down	9.13196e-05	0.912064
Positive	ssc-miR-194a-5p	Down	ENSSSCT00000011816	B3GALT2	Down	1.88656e-05	0.938596
Positive	ssc-miR-194a-5p	Down	ENSSSCT00000018375	CCL28	Down	0.00038595	0.877469
Positive	ssc-miR-194a-5p	Down	ENSSSCT00000014251	DNAJC4	Down	0.000251671	0.889003
Positive	ssc-miR-194a-5p	Down	ENSSSCT00000008911	EDAR	Down	0.00281393	0.80472
Positive	ssc-miR-194a-5p	Down	ENSSSCT00000064945	HMGCS2	Down	4.59426e-05	0.92483
Positive	ssc-miR-194a-5p	Down	ENSSSCT00000000388	ORMDL2	Down	0.00127427	0.838094
Positive	ssc-miR-194a-5p	Down	ENSSSCT00000065331	PPP1R9A	Down	4.77239e-07	0.97318
Positive	ssc-miR-194a-5p	Down	ENSSSCT00000002603	PSEN1	Down	0.00188887	0.822347
Positive	ssc-miR-194a-5p	Down	ENSSSCT00000041059	PSMB10	Down	0.00251109	0.809939
Positive	ssc-miR-194a-5p	Down	ENSSSCT00000027092	PTPRO	Down	0.00149351	0.831929
Positive	ssc-miR-194a-5p	Down	ENSSSCT00000014496	SLC35C1	Down	0.000350508	0.880172
Positive	ssc-miR-194a-5p	Down	ENSSSCT00000046745	SNX4	Down	0.001934	0.821352
Positive	ssc-miR-194a-5p	Down	ENSSSCT00000051045	TRIM40	Down	0.00184481	0.823336
Positive	ssc-miR-194a-5p	Down	ENSSSCT00000009426	VSNL1	Down	0.00188819	0.822362
Positive	ssc-miR-194a-5p	Down	ENSSSCT00000039535	WFDC2	Down	0.0021732	0.816349
Positive	ssc-miR-194a-5p	Down	ENSSSCT00000051531	ENSSSCT00000051531	Down	0.00215054	0.816805
Positive	ssc-miR-194a-5p	Down	ENSSSCT00000046908	ENSSSCT00000046908	Down	0.00124401	0.839006
Positive	ssc-miR-194a-5p	Down	ENSSSCT00000017754	ENSSSCT00000017754	Down	0.00259056	0.808526
Positive	ssc-miR-194a-5p	Down	ENSSSCT00000091528	ENSSSCT00000091528	Down	2.30319e-09	0.991851
Positive	ssc-miR-194a-5p	Down	ENSSSCT00000052565	ENSSSCT00000052565	Down	0.000241281	0.890077
Positive	ssc-miR-196a	Down	ENSSSCT00000084115	AGK	Down	0.00034668	0.880476
Positive	ssc-miR-196a	Down	ENSSSCT00000011816	B3GALT2	Down	8.10911e-05	0.914421
Positive	ssc-miR-196a	Down	ENSSSCT00000018375	CCL28	Down	0.000301991	0.884231
Positive	ssc-miR-196a	Down	ENSSSCT00000014251	DNAJC4	Down	0.000351569	0.880088
Positive	ssc-miR-196a	Down	ENSSSCT00000064945	HMGCS2	Down	0.000331329	0.881722
Positive	ssc-miR-196a	Down	ENSSSCT00000000388	ORMDL2	Down	0.00265479	0.807407
Positive	ssc-miR-196a	Down	ENSSSCT00000065331	PPP1R9A	Down	3.59636e-06	0.957778
Positive	ssc-miR-196a	Down	ENSSSCT00000048789	RXRG	Down	0.00265334	0.807433
Positive	ssc-miR-196a	Down	ENSSSCT00000055574	SGK2	Down	0.00168432	0.827094
Positive	ssc-miR-196a	Down	ENSSSCT00000014496	SLC35C1	Down	0.00084434	0.852986
Positive	ssc-miR-196a	Down	ENSSSCT00000046745	SNX4	Down	0.00034469	0.880635
Positive	ssc-miR-196a	Down	ENSSSCT00000042009	TIMP4	Down	0.00227242	0.814394
Positive	ssc-miR-196a	Down	ENSSSCT00000051045	TRIM40	Down	0.00202716	0.819351
Positive	ssc-miR-196a	Down	ENSSSCT00000051531	ENSSSCT00000051531	Down	0.00231803	0.813517
Positive	ssc-miR-196a	Down	ENSSSCT00000046908	ENSSSCT00000046908	Down	0.00284503	0.804208
Positive	ssc-miR-196a	Down	ENSSSCT00000091528	ENSSSCT00000091528	Down	1.28757e-05	0.943687
Positive	ssc-miR-196a	Down	ENSSSCT00000052565	ENSSSCT00000052565	Down	0.000409737	0.875759
Positive	ssc-miR-204	Up	ENSSSCT00000049090	CEMIP	Up	0.000135133	0.903801
Positive	ssc-miR-204	Up	ENSSSCT00000080902	COL4A2	Up	1.15408e-06	0.967303
Positive	ssc-miR-204	Up	ENSSSCT00000019041	CSF3	Up	2.58084e-06	0.960818
Positive	ssc-miR-204	Up	ENSSSCT00000068779	CSF3	Up	7.52538e-07	0.970296
Positive	ssc-miR-204	Up	ENSSSCT00000080717	CSF3R	Up	1.18005e-05	0.944787
Positive	ssc-miR-204	Up	ENSSSCT00000065653	DOCK9	Up	0.00136943	0.835328
Positive	ssc-miR-204	Up	ENSSSCT00000033865	F2RL3	Up	9.95924e-05	0.910301
Positive	ssc-miR-204	Up	ENSSSCT00000014293	FADS1	Up	3.83166e-05	0.927873
Positive	ssc-miR-204	Up	ENSSSCT00000065902	GPR68	Up	0.000570915	0.865809
Positive	ssc-miR-204	Up	ENSSSCT00000004597	IL22RA2	Up	3.31545e-07	0.975282
Positive	ssc-miR-204	Up	ENSSSCT00000017452	ITGAV	Up	0.00111314	0.843154
Positive	ssc-miR-204	Up	ENSSSCT00000038314	KMT2E	Up	0.000108243	0.908573
Positive	ssc-miR-204	Up	ENSSSCT00000023867	MADCAM1	Up	0.000209607	0.893585
Positive	ssc-miR-204	Up	ENSSSCT00000033243	MS4A8	Up	0.000262559	0.887912
Positive	ssc-miR-204	Up	ENSSSCT00000040078	NOVA1	Up	0.0018813	0.822516
Positive	ssc-miR-204	Up	ENSSSCT00000051603	NTNG2	Up	0.000729047	0.857942
Positive	ssc-miR-204	Up	ENSSSCT00000046278	PCSK5	Up	0.000229052	0.891387
Positive	ssc-miR-204	Up	ENSSSCT00000074662	PHF20L1	Up	1.5713e-05	0.941089
Positive	ssc-miR-204	Up	ENSSSCT00000052717	PLAUR	Up	0.00208382	0.818168
Positive	ssc-miR-204	Up	ENSSSCT00000026951	PNPLA3	Up	0.00211468	0.817533
Positive	ssc-miR-204	Up	ENSSSCT00000062176	RND1	Up	0.00202007	0.819501
Positive	ssc-miR-204	Up	ENSSSCT00000026956	SERPINE1	Up	3.9418e-05	0.927406
Positive	ssc-miR-204	Up	ENSSSCT00000019637	SLC47A2	Up	0.000954233	0.848716
Positive	ssc-miR-204	Up	ENSSSCT00000010403	SLITRK5	Up	0.00105354	0.845166
Positive	ssc-miR-204	Up	ENSSSCT00000016670	STEAP4	Up	3.1994e-07	0.975478
Positive	ssc-miR-204	Up	ENSSSCT00000013426	TIMP1	Up	2.51316e-05	0.934467
Positive	ssc-miR-204	Up	ENSSSCT00000075963	VLDLR	Up	4.46341e-07	0.973579
Positive	ssc-miR-204	Up	ENSSSCT00000014313	VWCE	Up	0.00147886	0.832319
Positive	ssc-miR-204	Up	ENSSSCT00000038472	WNT5A	Up	0.000601098	0.86419
Positive	ssc-miR-204	Up	ENSSSCT00000015537	ENSSSCT00000015537	Up	0.000761945	0.856471
Positive	ssc-miR-204	Up	ENSSSCT00000068076	ENSSSCT00000068076	Up	5.69569e-07	0.972095
Positive	ssc-miR-204	Up	ENSSSCT00000082418	ENSSSCT00000082418	Up	0.000708666	0.858878
Positive	ssc-miR-204	Up	ENSSSCT00000033674	ENSSSCT00000033674	Up	0.000678054	0.860324
Positive	ssc-miR-204	Up	ENSSSCT00000072812	ENSSSCT00000072812	Up	0.000217143	0.892716
Positive	ssc-miR-212	Up	ENSSSCT00000000614	ABCC9	Up	0.000862184	0.852265
Positive	ssc-miR-212	Up	ENSSSCT00000051623	ACSL4	Up	0.00236088	0.812704
Positive	ssc-miR-212	Up	ENSSSCT00000080482	ACTR6	Up	6.89645e-06	0.9511
Positive	ssc-miR-212	Up	ENSSSCT00000018627	ADAMTS16	Up	0.000846639	0.852892
Positive	ssc-miR-212	Up	ENSSSCT00000013223	ADARB1	Up	0.0012975	0.837405
Positive	ssc-miR-212	Up	ENSSSCT00000066143	ADGRB3	Up	5.37308e-06	0.953778
Positive	ssc-miR-212	Up	ENSSSCT00000036462	ADGRE5	Up	0.000286943	0.88559
Positive	ssc-miR-212	Up	ENSSSCT00000000879	AMIGO2	Up	4.91386e-06	0.954701
Positive	ssc-miR-212	Up	ENSSSCT00000014853	ANGPTL4	Up	9.30196e-06	0.94768
Positive	ssc-miR-212	Up	ENSSSCT00000062920	ANKRD29	Up	6.51548e-09	0.989725
Positive	ssc-miR-212	Up	ENSSSCT00000033009	APOD	Up	0.00239686	0.81203
Positive	ssc-miR-212	Up	ENSSSCT00000023205	BMPER	Up	0.000714798	0.858594
Positive	ssc-miR-212	Up	ENSSSCT00000034827	BMPR1B	Up	6.63312e-05	0.918261
Positive	ssc-miR-212	Up	ENSSSCT00000046641	BTC	Up	3.60541e-06	0.957754
Positive	ssc-miR-212	Up	ENSSSCT00000076718	C1orf74	Up	1.89063e-05	0.938566
Positive	ssc-miR-212	Up	ENSSSCT00000017117	C1QL2	Up	1.8152e-05	0.939131
Positive	ssc-miR-212	Up	ENSSSCT00000000210	C1QL4	Up	0.00164494	0.828057
Positive	ssc-miR-212	Up	ENSSSCT00000019117	CACNA1G	Up	0.000532855	0.867945
Positive	ssc-miR-212	Up	ENSSSCT00000050104	CACNA2D1	Up	0.000572379	0.865729
Positive	ssc-miR-212	Up	ENSSSCT00000014674	CBARP	Up	0.00261954	0.808019
Positive	ssc-miR-212	Up	ENSSSCT00000047671	CCN4	Up	8.7589e-05	0.912899
Positive	ssc-miR-212	Up	ENSSSCT00000082605	CDC42EP3	Up	7.86278e-05	0.915023
Positive	ssc-miR-212	Up	ENSSSCT00000037850	CEBPB	Up	3.93084e-08	0.984657
Positive	ssc-miR-212	Up	ENSSSCT00000049090	CEMIP	Up	5.98547e-05	0.920156
Positive	ssc-miR-212	Up	ENSSSCT00000023649	CHST2	Up	0.000119383	0.906497
Positive	ssc-miR-212	Up	ENSSSCT00000041341	CLDN1	Up	2.7456e-06	0.960268
Positive	ssc-miR-212	Up	ENSSSCT00000022327	CLIP3	Up	0.000146259	0.902038
Positive	ssc-miR-212	Up	ENSSSCT00000041636	COLEC10	Up	0.00110181	0.84353
Positive	ssc-miR-212	Up	ENSSSCT00000060530	COLGALT2	Up	0.000148945	0.901627
Positive	ssc-miR-212	Up	ENSSSCT00000047258	CRLF1	Up	0.00239629	0.812041
Positive	ssc-miR-212	Up	ENSSSCT00000015634	CXCL14	Up	0.000971532	0.848078
Positive	ssc-miR-212	Up	ENSSSCT00000009890	EDNRA	Up	1.49517e-05	0.941748
Positive	ssc-miR-212	Up	ENSSSCT00000046983	EYA2	Up	0.00066936	0.860744
Positive	ssc-miR-212	Up	ENSSSCT00000050276	F2RL2	Up	0.0019102	0.821874
Positive	ssc-miR-212	Up	ENSSSCT00000033865	F2RL3	Up	0.00200751	0.819768
Positive	ssc-miR-212	Up	ENSSSCT00000014293	FADS1	Up	0.000779689	0.855697
Positive	ssc-miR-212	Up	ENSSSCT00000012940	FAM43A	Up	2.76811e-05	0.933013
Positive	ssc-miR-212	Up	ENSSSCT00000012695	FGD5	Up	7.83096e-07	0.970029
Positive	ssc-miR-212	Up	ENSSSCT00000028925	FGF1	Up	0.000805252	0.854605
Positive	ssc-miR-212	Up	ENSSSCT00000004040	FHL3	Up	9.79297e-05	0.910646
Positive	ssc-miR-212	Up	ENSSSCT00000057531	FSTL3	Up	0.00155381	0.830354
Positive	ssc-miR-212	Up	ENSSSCT00000017542	FZD7	Up	0.000684963	0.859994
Positive	ssc-miR-212	Up	ENSSSCT00000064965	GADD45B	Up	7.75151e-05	0.915299
Positive	ssc-miR-212	Up	ENSSSCT00000050771	GALNT15	Up	8.14117e-05	0.914344
Positive	ssc-miR-212	Up	ENSSSCT00000056468	GFOD1	Up	3.33271e-06	0.958496
Positive	ssc-miR-212	Up	ENSSSCT00000005757	GLIS3	Up	4.91173e-08	0.983874
Positive	ssc-miR-212	Up	ENSSSCT00000041507	GLRB	Up	0.000212879	0.893205
Positive	ssc-miR-212	Up	ENSSSCT00000026665	GPR173	Up	0.000203937	0.894255
Positive	ssc-miR-212	Up	ENSSSCT00000048531	GPR4	Up	4.20773e-06	0.956258
Positive	ssc-miR-212	Up	ENSSSCT00000065902	GPR68	Up	6.99667e-06	0.95094
Positive	ssc-miR-212	Up	ENSSSCT00000028722	HCN1	Up	0.000340965	0.880935
Positive	ssc-miR-212	Up	ENSSSCT00000007498	HENMT1	Up	1.23676e-05	0.944198
Positive	ssc-miR-212	Up	ENSSSCT00000035652	IL17D	Up	9.69645e-05	0.910849
Positive	ssc-miR-212	Up	ENSSSCT00000023544	IL6	Up	0.000266922	0.887485
Positive	ssc-miR-212	Up	ENSSSCT00000051512	INHBB	Up	9.73383e-07	0.96853
Positive	ssc-miR-212	Up	ENSSSCT00000003132	IRX3	Up	3.65767e-05	0.928632
Positive	ssc-miR-212	Up	ENSSSCT00000049281	ISL2	Up	0.00274187	0.805922
Positive	ssc-miR-212	Up	ENSSSCT00000017452	ITGAV	Up	0.00193952	0.821231
Positive	ssc-miR-212	Up	ENSSSCT00000088757	ITIH4	Up	0.00262403	0.807941
Positive	ssc-miR-212	Up	ENSSSCT00000057669	KCNH1	Up	0.000172528	0.898248
Positive	ssc-miR-212	Up	ENSSSCT00000046832	KCNJ8	Up	8.82197e-05	0.912756
Positive	ssc-miR-212	Up	ENSSSCT00000059776	KIF1B	Up	0.00124683	0.83892
Positive	ssc-miR-212	Up	ENSSSCT00000006282	LAMC3	Up	0.00221568	0.815504
Positive	ssc-miR-212	Up	ENSSSCT00000043296	LRRC70	Up	0.000142294	0.902654
Positive	ssc-miR-212	Up	ENSSSCT00000023867	MADCAM1	Up	4.35596e-05	0.925736
Positive	ssc-miR-212	Up	ENSSSCT00000043136	MAMLD1	Up	0.000223523	0.891997
Positive	ssc-miR-212	Up	ENSSSCT00000089415	MAP1B	Up	0.00135959	0.835607
Positive	ssc-miR-212	Up	ENSSSCT00000016732	MEOX2	Up	9.81484e-06	0.947041
Positive	ssc-miR-212	Up	ENSSSCT00000016349	MMP3	Up	7.55494e-06	0.950082
Positive	ssc-miR-212	Up	ENSSSCT00000010075	MMRN1	Up	1.24813e-05	0.944082
Positive	ssc-miR-212	Up	ENSSSCT00000038702	MRC1	Up	2.54821e-05	0.934261
Positive	ssc-miR-212	Up	ENSSSCT00000023181	MROH2B	Up	0.00271454	0.806385
Positive	ssc-miR-212	Up	ENSSSCT00000002222	NFATC4	Up	0.000317124	0.882915
Positive	ssc-miR-212	Up	ENSSSCT00000032026	NIPAL4	Up	2.92147e-05	0.932187
Positive	ssc-miR-212	Up	ENSSSCT00000077061	NKD1	Up	0.00108125	0.84422
Positive	ssc-miR-212	Up	ENSSSCT00000040078	NOVA1	Up	0.000648049	0.86179
Positive	ssc-miR-212	Up	ENSSSCT00000051603	NTNG2	Up	1.47338e-05	0.941941
Positive	ssc-miR-212	Up	ENSSSCT00000089392	OSMR	Up	0.000186434	0.896417
Positive	ssc-miR-212	Up	ENSSSCT00000005342	OTUD7A	Up	2.37886e-06	0.96153
Positive	ssc-miR-212	Up	ENSSSCT00000012925	P3H2	Up	0.000193723	0.895499
Positive	ssc-miR-212	Up	ENSSSCT00000025621	P4HA3	Up	0.000698419	0.859357
Positive	ssc-miR-212	Up	ENSSSCT00000007528	PALMD	Up	1.00939e-06	0.968272
Positive	ssc-miR-212	Up	ENSSSCT00000015733	PCDH12	Up	7.74661e-07	0.970102
Positive	ssc-miR-212	Up	ENSSSCT00000053930	PCDHGA4	Up	0.000407856	0.875891
Positive	ssc-miR-212	Up	ENSSSCT00000054657	PCNX1	Up	0.00154686	0.830533
Positive	ssc-miR-212	Up	ENSSSCT00000046278	PCSK5	Up	0.000147484	0.90185
Positive	ssc-miR-212	Up	ENSSSCT00000007080	PEAR1	Up	0.00156584	0.830045
Positive	ssc-miR-212	Up	ENSSSCT00000074662	PHF20L1	Up	0.00148127	0.832255
Positive	ssc-miR-212	Up	ENSSSCT00000052717	PLAUR	Up	1.42721e-06	0.965705
Positive	ssc-miR-212	Up	ENSSSCT00000026951	PNPLA3	Up	5.64992e-05	0.9212
Positive	ssc-miR-212	Up	ENSSSCT00000024586	PPM1E	Up	1.99895e-06	0.963007
Positive	ssc-miR-212	Up	ENSSSCT00000000208	PRPH	Up	3.98241e-05	0.927237
Positive	ssc-miR-212	Up	ENSSSCT00000050087	PRR16	Up	0.00017543	0.897857
Positive	ssc-miR-212	Up	ENSSSCT00000046096	PTPRM	Up	0.000282222	0.886028
Positive	ssc-miR-212	Up	ENSSSCT00000066426	RAB12	Up	8.19528e-05	0.914214
Positive	ssc-miR-212	Up	ENSSSCT00000017784	RAMP1	Up	0.0001663	0.899104
Positive	ssc-miR-212	Up	ENSSSCT00000038738	RASSF8	Up	0.000101856	0.909838
Positive	ssc-miR-212	Up	ENSSSCT00000061108	RCAN2	Up	0.00151672	0.831317
Positive	ssc-miR-212	Up	ENSSSCT00000062176	RND1	Up	4.69569e-05	0.924455
Positive	ssc-miR-212	Up	ENSSSCT00000083705	ROR1	Up	3.92474e-05	0.927478
Positive	ssc-miR-212	Up	ENSSSCT00000022854	RTN1	Up	0.000377975	0.87806
Positive	ssc-miR-212	Up	ENSSSCT00000074288	RYR3	Up	0.000744433	0.857248
Positive	ssc-miR-212	Up	ENSSSCT00000026956	SERPINE1	Up	0.0009079	0.850469
Positive	ssc-miR-212	Up	ENSSSCT00000034547	SHC1	Up	6.72955e-06	0.951369
Positive	ssc-miR-212	Up	ENSSSCT00000052554	SHC4	Up	1.4295e-05	0.942338
Positive	ssc-miR-212	Up	ENSSSCT00000056409	SLC22A4	Up	0.000176322	0.897737
Positive	ssc-miR-212	Up	ENSSSCT00000019637	SLC47A2	Up	0.000621251	0.863143
Positive	ssc-miR-212	Up	ENSSSCT00000003128	SLC6A2	Up	0.00122338	0.839637
Positive	ssc-miR-212	Up	ENSSSCT00000010403	SLITRK5	Up	0.000459355	0.872421
Positive	ssc-miR-212	Up	ENSSSCT00000007812	SMOX	Up	0.00108696	0.844028
Positive	ssc-miR-212	Up	ENSSSCT00000051023	ST8SIA3	Up	0.0012521	0.83876
Positive	ssc-miR-212	Up	ENSSSCT00000010570	STC1	Up	3.31172e-05	0.930227
Positive	ssc-miR-212	Up	ENSSSCT00000016670	STEAP4	Up	0.00283614	0.804354
Positive	ssc-miR-212	Up	ENSSSCT00000015107	SYDE1	Up	8.11672e-06	0.949267
Positive	ssc-miR-212	Up	ENSSSCT00000000253	TAMALIN	Up	0.000172912	0.898196
Positive	ssc-miR-212	Up	ENSSSCT00000035269	TGFB3	Up	0.000189478	0.89603
Positive	ssc-miR-212	Up	ENSSSCT00000013426	TIMP1	Up	0.000276683	0.886548
Positive	ssc-miR-212	Up	ENSSSCT00000005541	TRIM9	Up	2.22263e-06	0.962114
Positive	ssc-miR-212	Up	ENSSSCT00000024893	TRPC6	Up	0.000772421	0.856012
Positive	ssc-miR-212	Up	ENSSSCT00000017798	TWIST2	Up	8.51675e-06	0.948712
Positive	ssc-miR-212	Up	ENSSSCT00000004535	ULBP1	Up	0.000910182	0.850381
Positive	ssc-miR-212	Up	ENSSSCT00000014313	VWCE	Up	6.10508e-06	0.952427
Positive	ssc-miR-212	Up	ENSSSCT00000038472	WNT5A	Up	0.00224642	0.8149
Positive	ssc-miR-212	Up	ENSSSCT00000057376	WTIP	Up	5.98693e-06	0.952636
Positive	ssc-miR-212	Up	ENSSSCT00000027246	YBX3	Up	0.000515821	0.868938
Positive	ssc-miR-212	Up	ENSSSCT00000062597	ZCCHC24	Up	2.79684e-05	0.932856
Positive	ssc-miR-212	Up	ENSSSCT00000034196	GPM6B	Up	0.000329768	0.881851
Positive	ssc-miR-212	Up	ENSSSCT00000060323	CA5B	Up	0.00307131	0.800603
Positive	ssc-miR-212	Up	ENSSSCT00000007673	ENSSSCT00000007673	Up	0.000193225	0.895561
Positive	ssc-miR-212	Up	ENSSSCT00000015537	ENSSSCT00000015537	Up	4.09494e-05	0.926774
Positive	ssc-miR-212	Up	ENSSSCT00000047303	ENSSSCT00000047303	Up	0.000159254	0.900103
Positive	ssc-miR-212	Up	ENSSSCT00000050306	ENSSSCT00000050306	Up	0.00295633	0.802409
Positive	ssc-miR-212	Up	ENSSSCT00000068103	ENSSSCT00000068103	Up	0.000280898	0.886151
Positive	ssc-miR-212	Up	ENSSSCT00000086412	ENSSSCT00000086412	Up	4.68047e-05	0.92451
Positive	ssc-miR-212	Up	ENSSSCT00000071995	ENSSSCT00000071995	Up	2.63632e-05	0.933751
Positive	ssc-miR-212	Up	ENSSSCT00000068090	ENSSSCT00000068090	Up	0.00027941	0.886291
Positive	ssc-miR-212	Up	ENSSSCT00000082418	ENSSSCT00000082418	Up	7.32762e-05	0.916381
Positive	ssc-miR-212	Up	ENSSSCT00000033674	ENSSSCT00000033674	Up	0.00149716	0.831833
Positive	ssc-miR-212	Up	ENSSSCT00000081729	ENSSSCT00000081729	Up	0.00216747	0.816464
Positive	ssc-miR-212	Up	ENSSSCT00000090596	ENSSSCT00000090596	Up	0.000201782	0.894513
Positive	ssc-miR-212	Up	ENSSSCT00000073107	ENSSSCT00000073107	Up	1.16449e-05	0.944953
Positive	ssc-miR-212	Up	ENSSSCT00000072812	ENSSSCT00000072812	Up	0.000132874	0.904173
Positive	ssc-miR-212	Up	ENSSSCT00000076720	ENSSSCT00000076720	Up	0.000805632	0.854589
Positive	ssc-miR-212	Up	ENSSSCT00000076780	ENSSSCT00000076780	Up	0.000194238	0.895435
Positive	ssc-miR-215	Up	ENSSSCT00000073865	CDADC1	Up	9.00655e-06	0.94806
Positive	ssc-miR-215	Up	ENSSSCT00000078682	COL18A1	Up	2.20944e-06	0.962164
Positive	ssc-miR-215	Up	ENSSSCT00000046893	POGZ	Up	0.000422976	0.874839
Positive	ssc-miR-215	Up	ENSSSCT00000041498	PSME3	Up	0.000166193	0.899119
Positive	ssc-miR-218	Up	ENSSSCT00000055918	ALPL	Up	0.00052081	0.868645
Positive	ssc-miR-218	Up	ENSSSCT00000038460	ASIC1	Up	0.00151947	0.831245
Positive	ssc-miR-218	Up	ENSSSCT00000041636	COLEC10	Up	0.00137393	0.8352
Positive	ssc-miR-218	Up	ENSSSCT00000078962	CTNND2	Up	0.000145584	0.902142
Positive	ssc-miR-218	Up	ENSSSCT00000015634	CXCL14	Up	0.000623309	0.863038
Positive	ssc-miR-218	Up	ENSSSCT00000042927	DYNLT1	Up	0.000578736	0.865383
Positive	ssc-miR-218	Up	ENSSSCT00000051087	G6PD	Up	0.000640022	0.862191
Positive	ssc-miR-218	Up	ENSSSCT00000028722	HCN1	Up	0.00242748	0.811462
Positive	ssc-miR-218	Up	ENSSSCT00000004943	HTR1B	Up	0.000847488	0.852858
Positive	ssc-miR-218	Up	ENSSSCT00000049281	ISL2	Up	0.00102841	0.84604
Positive	ssc-miR-218	Up	ENSSSCT00000044966	LAMB2	Up	0.00275408	0.805717
Positive	ssc-miR-218	Up	ENSSSCT00000006255	PTGES	Up	0.00186482	0.822885
Positive	ssc-miR-218	Up	ENSSSCT00000042848	RFTN2	Up	0.000667838	0.860818
Positive	ssc-miR-218	Up	ENSSSCT00000014650	SWAP70	Up	0.00182909	0.823693
Positive	ssc-miR-218	Up	ENSSSCT00000083967	TCF24	Up	0.00095369	0.848736
Positive	ssc-miR-218	Up	ENSSSCT00000049873	ZFPM2	Up	0.0013229	0.836661
Positive	ssc-miR-218-5p	Up	ENSSSCT00000055918	ALPL	Up	0.00052081	0.868645
Positive	ssc-miR-218-5p	Up	ENSSSCT00000038460	ASIC1	Up	0.00151947	0.831245
Positive	ssc-miR-218-5p	Up	ENSSSCT00000041636	COLEC10	Up	0.00137393	0.8352
Positive	ssc-miR-218-5p	Up	ENSSSCT00000078962	CTNND2	Up	0.000145584	0.902142
Positive	ssc-miR-218-5p	Up	ENSSSCT00000015634	CXCL14	Up	0.000623309	0.863038
Positive	ssc-miR-218-5p	Up	ENSSSCT00000042927	DYNLT1	Up	0.000578736	0.865383
Positive	ssc-miR-218-5p	Up	ENSSSCT00000051087	G6PD	Up	0.000640022	0.862191
Positive	ssc-miR-218-5p	Up	ENSSSCT00000028722	HCN1	Up	0.00242748	0.811462
Positive	ssc-miR-218-5p	Up	ENSSSCT00000004943	HTR1B	Up	0.000847488	0.852858
Positive	ssc-miR-218-5p	Up	ENSSSCT00000049281	ISL2	Up	0.00102841	0.84604
Positive	ssc-miR-218-5p	Up	ENSSSCT00000044966	LAMB2	Up	0.00275408	0.805717
Positive	ssc-miR-218-5p	Up	ENSSSCT00000006255	PTGES	Up	0.00186482	0.822885
Positive	ssc-miR-218-5p	Up	ENSSSCT00000042848	RFTN2	Up	0.000667838	0.860818
Positive	ssc-miR-218-5p	Up	ENSSSCT00000014650	SWAP70	Up	0.00182909	0.823693
Positive	ssc-miR-218-5p	Up	ENSSSCT00000083967	TCF24	Up	0.00095369	0.848736
Positive	ssc-miR-218-5p	Up	ENSSSCT00000049873	ZFPM2	Up	0.0013229	0.836661
Positive	ssc-miR-218b	Up	ENSSSCT00000055918	ALPL	Up	0.000520013	0.868692
Positive	ssc-miR-218b	Up	ENSSSCT00000038460	ASIC1	Up	0.00151971	0.831239
Positive	ssc-miR-218b	Up	ENSSSCT00000041636	COLEC10	Up	0.0013742	0.835193
Positive	ssc-miR-218b	Up	ENSSSCT00000078962	CTNND2	Up	0.000145242	0.902195
Positive	ssc-miR-218b	Up	ENSSSCT00000015634	CXCL14	Up	0.000623124	0.863047
Positive	ssc-miR-218b	Up	ENSSSCT00000042927	DYNLT1	Up	0.000578121	0.865417
Positive	ssc-miR-218b	Up	ENSSSCT00000051087	G6PD	Up	0.000640148	0.862185
Positive	ssc-miR-218b	Up	ENSSSCT00000028722	HCN1	Up	0.00242464	0.811515
Positive	ssc-miR-218b	Up	ENSSSCT00000004943	HTR1B	Up	0.000847704	0.852849
Positive	ssc-miR-218b	Up	ENSSSCT00000049281	ISL2	Up	0.00102554	0.84614
Positive	ssc-miR-218b	Up	ENSSSCT00000044966	LAMB2	Up	0.00274537	0.805863
Positive	ssc-miR-218b	Up	ENSSSCT00000006255	PTGES	Up	0.00186838	0.822805
Positive	ssc-miR-218b	Up	ENSSSCT00000042848	RFTN2	Up	0.000668742	0.860774
Positive	ssc-miR-218b	Up	ENSSSCT00000014650	SWAP70	Up	0.00182662	0.823749
Positive	ssc-miR-218b	Up	ENSSSCT00000083967	TCF24	Up	0.000950936	0.848839
Positive	ssc-miR-218b	Up	ENSSSCT00000049873	ZFPM2	Up	0.00132359	0.836641
Positive	ssc-miR-22-3p	Up	ENSSSCT00000073865	CDADC1	Up	0.00036201	0.879273
Positive	ssc-miR-22-3p	Up	ENSSSCT00000078682	COL18A1	Up	9.14497e-06	0.947881
Positive	ssc-miR-22-3p	Up	ENSSSCT00000046893	POGZ	Up	0.0012925	0.837552
Positive	ssc-miR-22-3p	Up	ENSSSCT00000041498	PSME3	Up	0.00243293	0.811362
Positive	ssc-miR-22-3p	Up	ENSSSCT00000042848	RFTN2	Up	2.10032e-06	0.962593
Positive	ssc-miR-22-3p	Up	ENSSSCT00000058237	ZNF532	Up	0.000513454	0.869078
Positive	ssc-miR-22-5p	Up	ENSSSCT00000051623	ACSL4	Up	0.000200849	0.894626
Positive	ssc-miR-22-5p	Up	ENSSSCT00000080482	ACTR6	Up	0.000710684	0.858785
Positive	ssc-miR-22-5p	Up	ENSSSCT00000066143	ADGRB3	Up	0.000217302	0.892697
Positive	ssc-miR-22-5p	Up	ENSSSCT00000036462	ADGRE5	Up	0.000446456	0.873261
Positive	ssc-miR-22-5p	Up	ENSSSCT00000062920	ANKRD29	Up	0.00142922	0.833662
Positive	ssc-miR-22-5p	Up	ENSSSCT00000035404	ARG1	Up	3.48932e-05	0.929393
Positive	ssc-miR-22-5p	Up	ENSSSCT00000046641	BTC	Up	0.00142533	0.833769
Positive	ssc-miR-22-5p	Up	ENSSSCT00000017117	C1QL2	Up	0.00185222	0.823168
Positive	ssc-miR-22-5p	Up	ENSSSCT00000037850	CEBPB	Up	0.000436033	0.873954
Positive	ssc-miR-22-5p	Up	ENSSSCT00000049090	CEMIP	Up	0.00212541	0.817314
Positive	ssc-miR-22-5p	Up	ENSSSCT00000023649	CHST2	Up	0.00116103	0.841596
Positive	ssc-miR-22-5p	Up	ENSSSCT00000041341	CLDN1	Up	5.272e-05	0.922435
Positive	ssc-miR-22-5p	Up	ENSSSCT00000041636	COLEC10	Up	0.00264408	0.807593
Positive	ssc-miR-22-5p	Up	ENSSSCT00000060530	COLGALT2	Up	0.000493736	0.870264
Positive	ssc-miR-22-5p	Up	ENSSSCT00000078962	CTNND2	Up	0.00255915	0.809081
Positive	ssc-miR-22-5p	Up	ENSSSCT00000015634	CXCL14	Up	0.0018082	0.824171
Positive	ssc-miR-22-5p	Up	ENSSSCT00000042927	DYNLT1	Up	0.00154678	0.830535
Positive	ssc-miR-22-5p	Up	ENSSSCT00000009890	EDNRA	Up	0.00102805	0.846052
Positive	ssc-miR-22-5p	Up	ENSSSCT00000046983	EYA2	Up	0.00101717	0.846436
Positive	ssc-miR-22-5p	Up	ENSSSCT00000035671	F13A1	Up	0.000964707	0.848329
Positive	ssc-miR-22-5p	Up	ENSSSCT00000012695	FGD5	Up	0.00143853	0.833408
Positive	ssc-miR-22-5p	Up	ENSSSCT00000051087	G6PD	Up	0.0011316	0.842548
Positive	ssc-miR-22-5p	Up	ENSSSCT00000050771	GALNT15	Up	0.00196443	0.820691
Positive	ssc-miR-22-5p	Up	ENSSSCT00000005757	GLIS3	Up	0.000468984	0.871805
Positive	ssc-miR-22-5p	Up	ENSSSCT00000065902	GPR68	Up	0.00269385	0.806737
Positive	ssc-miR-22-5p	Up	ENSSSCT00000028722	HCN1	Up	0.00142644	0.833739
Positive	ssc-miR-22-5p	Up	ENSSSCT00000007498	HENMT1	Up	3.59578e-06	0.95778
Positive	ssc-miR-22-5p	Up	ENSSSCT00000023544	IL6	Up	0.000741766	0.857367
Positive	ssc-miR-22-5p	Up	ENSSSCT00000003132	IRX3	Up	0.000284937	0.885775
Positive	ssc-miR-22-5p	Up	ENSSSCT00000049281	ISL2	Up	0.00179228	0.824538
Positive	ssc-miR-22-5p	Up	ENSSSCT00000057669	KCNH1	Up	0.000503054	0.869699
Positive	ssc-miR-22-5p	Up	ENSSSCT00000038314	KMT2E	Up	0.00189726	0.822161
Positive	ssc-miR-22-5p	Up	ENSSSCT00000023867	MADCAM1	Up	0.00278595	0.805184
Positive	ssc-miR-22-5p	Up	ENSSSCT00000010225	MEDAG	Up	0.00020198	0.89449
Positive	ssc-miR-22-5p	Up	ENSSSCT00000023181	MROH2B	Up	0.00296023	0.802347
Positive	ssc-miR-22-5p	Up	ENSSSCT00000033243	MS4A8	Up	0.000191267	0.895805
Positive	ssc-miR-22-5p	Up	ENSSSCT00000040078	NOVA1	Up	0.00061201	0.86362
Positive	ssc-miR-22-5p	Up	ENSSSCT00000051603	NTNG2	Up	1.12119e-05	0.945423
Positive	ssc-miR-22-5p	Up	ENSSSCT00000005342	OTUD7A	Up	0.000547797	0.867093
Positive	ssc-miR-22-5p	Up	ENSSSCT00000007528	PALMD	Up	0.000140263	0.902975
Positive	ssc-miR-22-5p	Up	ENSSSCT00000074662	PHF20L1	Up	0.0011773	0.841077
Positive	ssc-miR-22-5p	Up	ENSSSCT00000052717	PLAUR	Up	1.96725e-05	0.93801
Positive	ssc-miR-22-5p	Up	ENSSSCT00000018432	PLK2	Up	0.00224297	0.814967
Positive	ssc-miR-22-5p	Up	ENSSSCT00000024586	PPM1E	Up	0.000214095	0.893064
Positive	ssc-miR-22-5p	Up	ENSSSCT00000000208	PRPH	Up	0.000320259	0.882648
Positive	ssc-miR-22-5p	Up	ENSSSCT00000050087	PRR16	Up	5.52703e-05	0.921594
Positive	ssc-miR-22-5p	Up	ENSSSCT00000006255	PTGES	Up	0.00174609	0.825617
Positive	ssc-miR-22-5p	Up	ENSSSCT00000046096	PTPRM	Up	0.00119888	0.840398
Positive	ssc-miR-22-5p	Up	ENSSSCT00000062176	RND1	Up	0.000105041	0.9092
Positive	ssc-miR-22-5p	Up	ENSSSCT00000066217	S100A12	Up	0.00120919	0.840076
Positive	ssc-miR-22-5p	Up	ENSSSCT00000019637	SLC47A2	Up	0.00094086	0.849215
Positive	ssc-miR-22-5p	Up	ENSSSCT00000010403	SLITRK5	Up	0.000833328	0.853436
Positive	ssc-miR-22-5p	Up	ENSSSCT00000000253	TAMALIN	Up	0.00205999	0.818663
Positive	ssc-miR-22-5p	Up	ENSSSCT00000005541	TRIM9	Up	3.12376e-05	0.931148
Positive	ssc-miR-22-5p	Up	ENSSSCT00000014313	VWCE	Up	0.00195054	0.820992
Positive	ssc-miR-22-5p	Up	ENSSSCT00000038472	WNT5A	Up	0.000637553	0.862315
Positive	ssc-miR-22-5p	Up	ENSSSCT00000062597	ZCCHC24	Up	0.00243765	0.811275
Positive	ssc-miR-22-5p	Up	ENSSSCT00000049873	ZFPM2	Up	0.00192148	0.821626
Positive	ssc-miR-22-5p	Up	ENSSSCT00000033945	ENSSSCT00000033945	Up	0.000560149	0.866402
Positive	ssc-miR-22-5p	Up	ENSSSCT00000065747	ENSSSCT00000065747	Up	0.000240641	0.890144
Positive	ssc-miR-22-5p	Up	ENSSSCT00000071995	ENSSSCT00000071995	Up	0.000228923	0.891401
Positive	ssc-miR-22-5p	Up	ENSSSCT00000068090	ENSSSCT00000068090	Up	0.00205473	0.818772
Positive	ssc-miR-22-5p	Up	ENSSSCT00000033674	ENSSSCT00000033674	Up	0.000655756	0.861409
Positive	ssc-miR-22-5p	Up	ENSSSCT00000090596	ENSSSCT00000090596	Up	5.94656e-05	0.920275
Positive	ssc-miR-22-5p	Up	ENSSSCT00000073107	ENSSSCT00000073107	Up	0.00101607	0.846474
Positive	ssc-miR-22-5p	Up	ENSSSCT00000072812	ENSSSCT00000072812	Up	0.000269005	0.887283
Positive	ssc-miR-22-5p	Up	ENSSSCT00000076720	ENSSSCT00000076720	Up	0.0021808	0.816197
Positive	ssc-miR-2320-5p	Down	ENSSSCT00000052413	ACADS	Down	0.000695799	0.85948
Positive	ssc-miR-2320-5p	Down	ENSSSCT00000048008	ACSS2	Down	0.00125673	0.838621
Positive	ssc-miR-2320-5p	Down	ENSSSCT00000084115	AGK	Down	0.000732109	0.857803
Positive	ssc-miR-2320-5p	Down	ENSSSCT00000011816	B3GALT2	Down	0.000220962	0.892284
Positive	ssc-miR-2320-5p	Down	ENSSSCT00000018375	CCL28	Down	0.000244552	0.889735
Positive	ssc-miR-2320-5p	Down	ENSSSCT00000014251	DNAJC4	Down	0.000195917	0.895227
Positive	ssc-miR-2320-5p	Down	ENSSSCT00000008911	EDAR	Down	0.00153808	0.83076
Positive	ssc-miR-2320-5p	Down	ENSSSCT00000091174	ESRP1	Down	0.00119334	0.840571
Positive	ssc-miR-2320-5p	Down	ENSSSCT00000026331	FASLG	Down	0.00127127	0.838183
Positive	ssc-miR-2320-5p	Down	ENSSSCT00000064945	HMGCS2	Down	0.000996151	0.847185
Positive	ssc-miR-2320-5p	Down	ENSSSCT00000065331	PPP1R9A	Down	7.79423e-05	0.915193
Positive	ssc-miR-2320-5p	Down	ENSSSCT00000027092	PTPRO	Down	0.00236842	0.812562
Positive	ssc-miR-2320-5p	Down	ENSSSCT00000048789	RXRG	Down	0.00192982	0.821443
Positive	ssc-miR-2320-5p	Down	ENSSSCT00000055574	SGK2	Down	0.00112641	0.842717
Positive	ssc-miR-2320-5p	Down	ENSSSCT00000014496	SLC35C1	Down	0.00160249	0.829115
Positive	ssc-miR-2320-5p	Down	ENSSSCT00000046745	SNX4	Down	0.00142717	0.833719
Positive	ssc-miR-2320-5p	Down	ENSSSCT00000029685	SYNE2	Down	0.00254796	0.80928
Positive	ssc-miR-2320-5p	Down	ENSSSCT00000042009	TIMP4	Down	0.00307492	0.800547
Positive	ssc-miR-2320-5p	Down	ENSSSCT00000051045	TRIM40	Down	0.00150789	0.831549
Positive	ssc-miR-2320-5p	Down	ENSSSCT00000009426	VSNL1	Down	0.00252759	0.809643
Positive	ssc-miR-2320-5p	Down	ENSSSCT00000039535	WFDC2	Down	0.00231708	0.813535
Positive	ssc-miR-2320-5p	Down	ENSSSCT00000051531	ENSSSCT00000051531	Down	0.000668189	0.860801
Positive	ssc-miR-2320-5p	Down	ENSSSCT00000017754	ENSSSCT00000017754	Down	0.00226057	0.814624
Positive	ssc-miR-2320-5p	Down	ENSSSCT00000040364	ENSSSCT00000040364	Down	0.0019606	0.820773
Positive	ssc-miR-2320-5p	Down	ENSSSCT00000089596	ENSSSCT00000089596	Down	0.00245962	0.810872
Positive	ssc-miR-2320-5p	Down	ENSSSCT00000091528	ENSSSCT00000091528	Down	0.000273312	0.886869
Positive	ssc-miR-2320-5p	Down	ENSSSCT00000052565	ENSSSCT00000052565	Down	0.000163775	0.899458
Positive	ssc-miR-2320-5p	Down	ENSSSCT00000070318	ENSSSCT00000070318	Down	0.0027237	0.806229
Positive	ssc-miR-24-1-5p	Up	ENSSSCT00000051623	ACSL4	Up	5.42773e-05	0.921918
Positive	ssc-miR-24-1-5p	Up	ENSSSCT00000080482	ACTR6	Up	1.03776e-06	0.968074
Positive	ssc-miR-24-1-5p	Up	ENSSSCT00000066143	ADGRB3	Up	4.3927e-05	0.925594
Positive	ssc-miR-24-1-5p	Up	ENSSSCT00000014853	ANGPTL4	Up	0.00232882	0.813311
Positive	ssc-miR-24-1-5p	Up	ENSSSCT00000062920	ANKRD29	Up	0.000129242	0.90478
Positive	ssc-miR-24-1-5p	Up	ENSSSCT00000035404	ARG1	Up	0.00158704	0.829505
Positive	ssc-miR-24-1-5p	Up	ENSSSCT00000046641	BTC	Up	0.00149111	0.831993
Positive	ssc-miR-24-1-5p	Up	ENSSSCT00000076718	C1orf74	Up	0.00149362	0.831926
Positive	ssc-miR-24-1-5p	Up	ENSSSCT00000050104	CACNA2D1	Up	0.00220536	0.815708
Positive	ssc-miR-24-1-5p	Up	ENSSSCT00000047671	CCN4	Up	0.00172291	0.826167
Positive	ssc-miR-24-1-5p	Up	ENSSSCT00000037850	CEBPB	Up	3.70889e-05	0.928406
Positive	ssc-miR-24-1-5p	Up	ENSSSCT00000049090	CEMIP	Up	0.00171734	0.8263
Positive	ssc-miR-24-1-5p	Up	ENSSSCT00000023649	CHST2	Up	0.000364274	0.879099
Positive	ssc-miR-24-1-5p	Up	ENSSSCT00000041341	CLDN1	Up	6.36015e-07	0.971396
Positive	ssc-miR-24-1-5p	Up	ENSSSCT00000060530	COLGALT2	Up	0.000789575	0.855272
Positive	ssc-miR-24-1-5p	Up	ENSSSCT00000015634	CXCL14	Up	0.00301629	0.801461
Positive	ssc-miR-24-1-5p	Up	ENSSSCT00000009890	EDNRA	Up	0.00135568	0.835718
Positive	ssc-miR-24-1-5p	Up	ENSSSCT00000033865	F2RL3	Up	0.00191718	0.821721
Positive	ssc-miR-24-1-5p	Up	ENSSSCT00000014293	FADS1	Up	0.00262628	0.807901
Positive	ssc-miR-24-1-5p	Up	ENSSSCT00000012695	FGD5	Up	0.000428781	0.874443
Positive	ssc-miR-24-1-5p	Up	ENSSSCT00000050771	GALNT15	Up	0.000749883	0.857004
Positive	ssc-miR-24-1-5p	Up	ENSSSCT00000056468	GFOD1	Up	0.00100566	0.846844
Positive	ssc-miR-24-1-5p	Up	ENSSSCT00000005757	GLIS3	Up	0.000473457	0.871522
Positive	ssc-miR-24-1-5p	Up	ENSSSCT00000065902	GPR68	Up	0.0009673	0.848234
Positive	ssc-miR-24-1-5p	Up	ENSSSCT00000028722	HCN1	Up	0.00226266	0.814583
Positive	ssc-miR-24-1-5p	Up	ENSSSCT00000007498	HENMT1	Up	2.71749e-05	0.933293
Positive	ssc-miR-24-1-5p	Up	ENSSSCT00000023544	IL6	Up	0.000506174	0.869512
Positive	ssc-miR-24-1-5p	Up	ENSSSCT00000051512	INHBB	Up	0.00147352	0.832462
Positive	ssc-miR-24-1-5p	Up	ENSSSCT00000003132	IRX3	Up	0.00084984	0.852762
Positive	ssc-miR-24-1-5p	Up	ENSSSCT00000057669	KCNH1	Up	0.00292092	0.802976
Positive	ssc-miR-24-1-5p	Up	ENSSSCT00000038314	KMT2E	Up	0.000894751	0.850978
Positive	ssc-miR-24-1-5p	Up	ENSSSCT00000043296	LRRC70	Up	0.000983772	0.847632
Positive	ssc-miR-24-1-5p	Up	ENSSSCT00000023867	MADCAM1	Up	0.00101902	0.84637
Positive	ssc-miR-24-1-5p	Up	ENSSSCT00000043136	MAMLD1	Up	0.00296018	0.802348
Positive	ssc-miR-24-1-5p	Up	ENSSSCT00000010225	MEDAG	Up	0.00068963	0.859772
Positive	ssc-miR-24-1-5p	Up	ENSSSCT00000016732	MEOX2	Up	0.00253546	0.809502
Positive	ssc-miR-24-1-5p	Up	ENSSSCT00000016349	MMP3	Up	0.00204982	0.818875
Positive	ssc-miR-24-1-5p	Up	ENSSSCT00000010075	MMRN1	Up	0.00223802	0.815065
Positive	ssc-miR-24-1-5p	Up	ENSSSCT00000033243	MS4A8	Up	0.00104882	0.845328
Positive	ssc-miR-24-1-5p	Up	ENSSSCT00000040078	NOVA1	Up	0.000245118	0.889676
Positive	ssc-miR-24-1-5p	Up	ENSSSCT00000051603	NTNG2	Up	1.66302e-05	0.940327
Positive	ssc-miR-24-1-5p	Up	ENSSSCT00000089392	OSMR	Up	0.000506917	0.869468
Positive	ssc-miR-24-1-5p	Up	ENSSSCT00000005342	OTUD7A	Up	1.10767e-06	0.967603
Positive	ssc-miR-24-1-5p	Up	ENSSSCT00000007528	PALMD	Up	0.000274372	0.886768
Positive	ssc-miR-24-1-5p	Up	ENSSSCT00000015733	PCDH12	Up	0.00141667	0.834008
Positive	ssc-miR-24-1-5p	Up	ENSSSCT00000046278	PCSK5	Up	0.00304808	0.800964
Positive	ssc-miR-24-1-5p	Up	ENSSSCT00000074662	PHF20L1	Up	0.0018961	0.822186
Positive	ssc-miR-24-1-5p	Up	ENSSSCT00000052717	PLAUR	Up	3.52753e-06	0.957962
Positive	ssc-miR-24-1-5p	Up	ENSSSCT00000018432	PLK2	Up	0.000916134	0.850152
Positive	ssc-miR-24-1-5p	Up	ENSSSCT00000024586	PPM1E	Up	0.000881203	0.851509
Positive	ssc-miR-24-1-5p	Up	ENSSSCT00000000208	PRPH	Up	0.00285043	0.804119
Positive	ssc-miR-24-1-5p	Up	ENSSSCT00000050087	PRR16	Up	0.000207427	0.893841
Positive	ssc-miR-24-1-5p	Up	ENSSSCT00000006255	PTGES	Up	0.00171514	0.826352
Positive	ssc-miR-24-1-5p	Up	ENSSSCT00000046096	PTPRM	Up	0.000247159	0.889465
Positive	ssc-miR-24-1-5p	Up	ENSSSCT00000062176	RND1	Up	7.20598e-05	0.9167
Positive	ssc-miR-24-1-5p	Up	ENSSSCT00000066217	S100A12	Up	0.00286414	0.803895
Positive	ssc-miR-24-1-5p	Up	ENSSSCT00000034547	SHC1	Up	0.000493606	0.870272
Positive	ssc-miR-24-1-5p	Up	ENSSSCT00000019637	SLC47A2	Up	0.00247077	0.810669
Positive	ssc-miR-24-1-5p	Up	ENSSSCT00000010403	SLITRK5	Up	0.000622126	0.863098
Positive	ssc-miR-24-1-5p	Up	ENSSSCT00000000253	TAMALIN	Up	0.000569317	0.865896
Positive	ssc-miR-24-1-5p	Up	ENSSSCT00000013426	TIMP1	Up	0.00292608	0.802893
Positive	ssc-miR-24-1-5p	Up	ENSSSCT00000005541	TRIM9	Up	6.97549e-05	0.917316
Positive	ssc-miR-24-1-5p	Up	ENSSSCT00000017798	TWIST2	Up	0.00265881	0.807338
Positive	ssc-miR-24-1-5p	Up	ENSSSCT00000014313	VWCE	Up	0.000835359	0.853353
Positive	ssc-miR-24-1-5p	Up	ENSSSCT00000038472	WNT5A	Up	0.000191838	0.895734
Positive	ssc-miR-24-1-5p	Up	ENSSSCT00000033945	ENSSSCT00000033945	Up	0.00185526	0.8231
Positive	ssc-miR-24-1-5p	Up	ENSSSCT00000015537	ENSSSCT00000015537	Up	0.0016772	0.827267
Positive	ssc-miR-24-1-5p	Up	ENSSSCT00000065747	ENSSSCT00000065747	Up	0.00221613	0.815495
Positive	ssc-miR-24-1-5p	Up	ENSSSCT00000071995	ENSSSCT00000071995	Up	0.00207081	0.818437
Positive	ssc-miR-24-1-5p	Up	ENSSSCT00000033674	ENSSSCT00000033674	Up	0.00160568	0.829035
Positive	ssc-miR-24-1-5p	Up	ENSSSCT00000090596	ENSSSCT00000090596	Up	0.000232063	0.89106
Positive	ssc-miR-24-1-5p	Up	ENSSSCT00000073107	ENSSSCT00000073107	Up	0.00119525	0.840511
Positive	ssc-miR-24-1-5p	Up	ENSSSCT00000072812	ENSSSCT00000072812	Up	0.000855376	0.852539
Positive	ssc-miR-24-1-5p	Up	ENSSSCT00000076720	ENSSSCT00000076720	Up	0.00172966	0.826006
Positive	ssc-miR-24-3p	Up	ENSSSCT00000066143	ADGRB3	Up	0.00152323	0.831147
Positive	ssc-miR-24-3p	Up	ENSSSCT00000055918	ALPL	Up	0.000410428	0.87571
Positive	ssc-miR-24-3p	Up	ENSSSCT00000038460	ASIC1	Up	0.00138519	0.834883
Positive	ssc-miR-24-3p	Up	ENSSSCT00000041636	COLEC10	Up	0.000745303	0.857209
Positive	ssc-miR-24-3p	Up	ENSSSCT00000060530	COLGALT2	Up	0.00304955	0.800941
Positive	ssc-miR-24-3p	Up	ENSSSCT00000078962	CTNND2	Up	0.00132328	0.83665
Positive	ssc-miR-24-3p	Up	ENSSSCT00000015634	CXCL14	Up	0.000116537	0.907013
Positive	ssc-miR-24-3p	Up	ENSSSCT00000042927	DYNLT1	Up	0.0015488	0.830483
Positive	ssc-miR-24-3p	Up	ENSSSCT00000009890	EDNRA	Up	0.00220773	0.815661
Positive	ssc-miR-24-3p	Up	ENSSSCT00000046983	EYA2	Up	0.00299322	0.801824
Positive	ssc-miR-24-3p	Up	ENSSSCT00000050276	F2RL2	Up	0.00118673	0.840779
Positive	ssc-miR-24-3p	Up	ENSSSCT00000028722	HCN1	Up	0.00030011	0.884398
Positive	ssc-miR-24-3p	Up	ENSSSCT00000004943	HTR1B	Up	0.000630326	0.86268
Positive	ssc-miR-24-3p	Up	ENSSSCT00000049281	ISL2	Up	0.000191631	0.895759
Positive	ssc-miR-24-3p	Up	ENSSSCT00000007528	PALMD	Up	0.00272601	0.80619
Positive	ssc-miR-24-3p	Up	ENSSSCT00000018432	PLK2	Up	0.001912	0.821835
Positive	ssc-miR-24-3p	Up	ENSSSCT00000006255	PTGES	Up	0.00125437	0.838692
Positive	ssc-miR-24-3p	Up	ENSSSCT00000083967	TCF24	Up	0.00184135	0.823414
Positive	ssc-miR-24-3p	Up	ENSSSCT00000005541	TRIM9	Up	0.0021131	0.817566
Positive	ssc-miR-28-5p	Up	ENSSSCT00000049281	ISL2	Up	0.00072345	0.858197
Positive	ssc-miR-28-5p	Up	ENSSSCT00000044966	LAMB2	Up	0.00102408	0.846192
Positive	ssc-miR-28-5p	Up	ENSSSCT00000046893	POGZ	Up	0.0019262	0.821523
Positive	ssc-miR-28-5p	Up	ENSSSCT00000042848	RFTN2	Up	0.00309411	0.800251
Positive	ssc-miR-28-5p	Up	ENSSSCT00000014650	SWAP70	Up	0.000468318	0.871847
Positive	ssc-miR-28-5p	Up	ENSSSCT00000083967	TCF24	Up	0.00273661	0.806011
Positive	ssc-miR-28-5p	Up	ENSSSCT00000049873	ZFPM2	Up	0.0024694	0.810694
Positive	ssc-miR-326	Down	ENSSSCT00000011816	B3GALT2	Down	0.000325401	0.882215
Positive	ssc-miR-326	Down	ENSSSCT00000065331	PPP1R9A	Down	0.000610242	0.863712
Positive	ssc-miR-326	Down	ENSSSCT00000048789	RXRG	Down	0.00280324	0.804897
Positive	ssc-miR-326	Down	ENSSSCT00000091528	ENSSSCT00000091528	Down	0.00149265	0.831952
Positive	ssc-miR-34c	Down	ENSSSCT00000052413	ACADS	Down	7.07194e-05	0.917057
Positive	ssc-miR-34c	Down	ENSSSCT00000060597	ACVR1C	Down	0.000128154	0.904964
Positive	ssc-miR-34c	Down	ENSSSCT00000018375	CCL28	Down	0.000144978	0.902235
Positive	ssc-miR-34c	Down	ENSSSCT00000064025	CCR10	Down	0.000199362	0.894806
Positive	ssc-miR-34c	Down	ENSSSCT00000009664	CWH43	Down	4.79589e-05	0.92409
Positive	ssc-miR-34c	Down	ENSSSCT00000014251	DNAJC4	Down	0.00304444	0.801021
Positive	ssc-miR-34c	Down	ENSSSCT00000045170	FAM83F	Down	0.000475124	0.871417
Positive	ssc-miR-34c	Down	ENSSSCT00000026331	FASLG	Down	0.000407733	0.8759
Positive	ssc-miR-34c	Down	ENSSSCT00000043446	GPR183	Down	0.000790661	0.855225
Positive	ssc-miR-34c	Down	ENSSSCT00000002212	GZMB	Down	0.000371623	0.878538
Positive	ssc-miR-34c	Down	ENSSSCT00000064945	HMGCS2	Down	0.0029544	0.80244
Positive	ssc-miR-34c	Down	ENSSSCT00000030384	MZB1	Down	6.33261e-05	0.919122
Positive	ssc-miR-34c	Down	ENSSSCT00000000388	ORMDL2	Down	0.000164128	0.899409
Positive	ssc-miR-34c	Down	ENSSSCT00000075077	PDP2	Down	0.00273486	0.806041
Positive	ssc-miR-34c	Down	ENSSSCT00000005745	PLGRKT	Down	2.78757e-05	0.932906
Positive	ssc-miR-34c	Down	ENSSSCT00000079763	PPP2R3C	Down	0.000694341	0.859549
Positive	ssc-miR-34c	Down	ENSSSCT00000002603	PSEN1	Down	0.000168018	0.898866
Positive	ssc-miR-34c	Down	ENSSSCT00000041059	PSMB10	Down	0.0030345	0.801176
Positive	ssc-miR-34c	Down	ENSSSCT00000027092	PTPRO	Down	0.000199897	0.894741
Positive	ssc-miR-34c	Down	ENSSSCT00000026663	RBBP8NL	Down	0.0023335	0.813222
Positive	ssc-miR-34c	Down	ENSSSCT00000035061	SAMD14	Down	0.000265672	0.887607
Positive	ssc-miR-34c	Down	ENSSSCT00000001633	SLA-DMB	Down	9.72981e-05	0.910778
Positive	ssc-miR-34c	Down	ENSSSCT00000014496	SLC35C1	Down	0.000150475	0.901396
Positive	ssc-miR-34c	Down	ENSSSCT00000046745	SNX4	Down	0.00207077	0.818438
Positive	ssc-miR-34c	Down	ENSSSCT00000029685	SYNE2	Down	0.00118694	0.840772
Positive	ssc-miR-34c	Down	ENSSSCT00000057862	TIFAB	Down	0.00062968	0.862713
Positive	ssc-miR-34c	Down	ENSSSCT00000042009	TIMP4	Down	0.00144999	0.833096
Positive	ssc-miR-34c	Down	ENSSSCT00000048114	TM6SF2	Down	0.000601101	0.86419
Positive	ssc-miR-34c	Down	ENSSSCT00000009426	VSNL1	Down	4.05361e-07	0.974143
Positive	ssc-miR-34c	Down	ENSSSCT00000039535	WFDC2	Down	0.00219143	0.815985
Positive	ssc-miR-34c	Down	ENSSSCT00000033906	ATP5F2B	Down	0.000358603	0.879537
Positive	ssc-miR-34c	Down	ENSSSCT00000005849	CD72	Down	0.00216042	0.816606
Positive	ssc-miR-34c	Down	ENSSSCT00000051531	ENSSSCT00000051531	Down	0.00142693	0.833725
Positive	ssc-miR-34c	Down	ENSSSCT00000032534	ENSSSCT00000032534	Down	0.00200873	0.819741
Positive	ssc-miR-34c	Down	ENSSSCT00000064817	ENSSSCT00000064817	Down	0.000830652	0.853546
Positive	ssc-miR-34c	Down	ENSSSCT00000078556	ENSSSCT00000078556	Down	8.70555e-05	0.913021
Positive	ssc-miR-34c	Down	ENSSSCT00000017754	ENSSSCT00000017754	Down	0.000234966	0.890747
Positive	ssc-miR-34c	Down	ENSSSCT00000088262	ENSSSCT00000088262	Down	4.65952e-05	0.924588
Positive	ssc-miR-362	Up	ENSSSCT00000080902	COL4A2	Up	4.52191e-06	0.955542
Positive	ssc-miR-362	Up	ENSSSCT00000019041	CSF3	Up	4.17293e-06	0.956339
Positive	ssc-miR-362	Up	ENSSSCT00000068779	CSF3	Up	6.08426e-05	0.919857
Positive	ssc-miR-362	Up	ENSSSCT00000080717	CSF3R	Up	0.000351078	0.880127
Positive	ssc-miR-362	Up	ENSSSCT00000065653	DOCK9	Up	0.000191742	0.895746
Positive	ssc-miR-362	Up	ENSSSCT00000033865	F2RL3	Up	0.000879616	0.851572
Positive	ssc-miR-362	Up	ENSSSCT00000014293	FADS1	Up	0.000774017	0.855943
Positive	ssc-miR-362	Up	ENSSSCT00000004597	IL22RA2	Up	8.15454e-06	0.949213
Positive	ssc-miR-362	Up	ENSSSCT00000038314	KMT2E	Up	4.04322e-05	0.926985
Positive	ssc-miR-362	Up	ENSSSCT00000033243	MS4A8	Up	0.000976986	0.847879
Positive	ssc-miR-362	Up	ENSSSCT00000074662	PHF20L1	Up	0.000346834	0.880464
Positive	ssc-miR-362	Up	ENSSSCT00000026956	SERPINE1	Up	0.00129199	0.837567
Positive	ssc-miR-362	Up	ENSSSCT00000016670	STEAP4	Up	5.1493e-05	0.92285
Positive	ssc-miR-362	Up	ENSSSCT00000013426	TIMP1	Up	0.00150391	0.831654
Positive	ssc-miR-362	Up	ENSSSCT00000075963	VLDLR	Up	1.23422e-06	0.966806
Positive	ssc-miR-362	Up	ENSSSCT00000038472	WNT5A	Up	0.000510285	0.869267
Positive	ssc-miR-362	Up	ENSSSCT00000068076	ENSSSCT00000068076	Up	3.76077e-07	0.974574
Positive	ssc-miR-362	Up	ENSSSCT00000033674	ENSSSCT00000033674	Up	0.00266657	0.807204
Positive	ssc-miR-362	Up	ENSSSCT00000072812	ENSSSCT00000072812	Up	0.00177224	0.825004
Positive	ssc-miR-370	Up	ENSSSCT00000000879	AMIGO2	Up	0.00144485	0.833236
Positive	ssc-miR-370	Up	ENSSSCT00000014853	ANGPTL4	Up	0.000470159	0.87173
Positive	ssc-miR-370	Up	ENSSSCT00000062920	ANKRD29	Up	0.00112468	0.842774
Positive	ssc-miR-370	Up	ENSSSCT00000046641	BTC	Up	0.00144783	0.833155
Positive	ssc-miR-370	Up	ENSSSCT00000017117	C1QL2	Up	0.00245991	0.810867
Positive	ssc-miR-370	Up	ENSSSCT00000047671	CCN4	Up	0.00036024	0.87941
Positive	ssc-miR-370	Up	ENSSSCT00000037850	CEBPB	Up	0.00163913	0.828201
Positive	ssc-miR-370	Up	ENSSSCT00000049090	CEMIP	Up	8.03369e-06	0.949384
Positive	ssc-miR-370	Up	ENSSSCT00000080902	COL4A2	Up	0.00186795	0.822814
Positive	ssc-miR-370	Up	ENSSSCT00000068779	CSF3	Up	0.000135857	0.903683
Positive	ssc-miR-370	Up	ENSSSCT00000080717	CSF3R	Up	8.58257e-06	0.948623
Positive	ssc-miR-370	Up	ENSSSCT00000033865	F2RL3	Up	0.000300065	0.884402
Positive	ssc-miR-370	Up	ENSSSCT00000014293	FADS1	Up	3.26449e-06	0.958689
Positive	ssc-miR-370	Up	ENSSSCT00000012940	FAM43A	Up	0.00302521	0.801321
Positive	ssc-miR-370	Up	ENSSSCT00000005757	GLIS3	Up	0.00120591	0.840178
Positive	ssc-miR-370	Up	ENSSSCT00000041507	GLRB	Up	0.000773439	0.855968
Positive	ssc-miR-370	Up	ENSSSCT00000048531	GPR4	Up	0.000152632	0.901073
Positive	ssc-miR-370	Up	ENSSSCT00000065902	GPR68	Up	3.41028e-06	0.958281
Positive	ssc-miR-370	Up	ENSSSCT00000007498	HENMT1	Up	0.00264062	0.807652
Positive	ssc-miR-370	Up	ENSSSCT00000004597	IL22RA2	Up	0.000421264	0.874957
Positive	ssc-miR-370	Up	ENSSSCT00000051512	INHBB	Up	0.00199181	0.820102
Positive	ssc-miR-370	Up	ENSSSCT00000003132	IRX3	Up	0.0025305	0.809591
Positive	ssc-miR-370	Up	ENSSSCT00000017452	ITGAV	Up	1.82245e-06	0.963768
Positive	ssc-miR-370	Up	ENSSSCT00000059776	KIF1B	Up	0.00202503	0.819396
Positive	ssc-miR-370	Up	ENSSSCT00000023867	MADCAM1	Up	1.01194e-05	0.946674
Positive	ssc-miR-370	Up	ENSSSCT00000043136	MAMLD1	Up	0.00124768	0.838894
Positive	ssc-miR-370	Up	ENSSSCT00000038702	MRC1	Up	0.000669693	0.860728
Positive	ssc-miR-370	Up	ENSSSCT00000051603	NTNG2	Up	0.00137311	0.835224
Positive	ssc-miR-370	Up	ENSSSCT00000015733	PCDH12	Up	0.00018167	0.897032
Positive	ssc-miR-370	Up	ENSSSCT00000054657	PCNX1	Up	2.68644e-05	0.933467
Positive	ssc-miR-370	Up	ENSSSCT00000046278	PCSK5	Up	5.08912e-06	0.954341
Positive	ssc-miR-370	Up	ENSSSCT00000074662	PHF20L1	Up	0.000373447	0.8784
Positive	ssc-miR-370	Up	ENSSSCT00000052717	PLAUR	Up	0.00159462	0.829313
Positive	ssc-miR-370	Up	ENSSSCT00000026951	PNPLA3	Up	0.000149419	0.901556
Positive	ssc-miR-370	Up	ENSSSCT00000024586	PPM1E	Up	0.00306645	0.800678
Positive	ssc-miR-370	Up	ENSSSCT00000000208	PRPH	Up	0.00293362	0.802772
Positive	ssc-miR-370	Up	ENSSSCT00000062176	RND1	Up	0.00148432	0.832173
Positive	ssc-miR-370	Up	ENSSSCT00000083705	ROR1	Up	0.00269265	0.806757
Positive	ssc-miR-370	Up	ENSSSCT00000026956	SERPINE1	Up	1.2828e-06	0.966517
Positive	ssc-miR-370	Up	ENSSSCT00000034547	SHC1	Up	0.000148487	0.901697
Positive	ssc-miR-370	Up	ENSSSCT00000052554	SHC4	Up	0.00202969	0.819298
Positive	ssc-miR-370	Up	ENSSSCT00000056409	SLC22A4	Up	0.000193256	0.895557
Positive	ssc-miR-370	Up	ENSSSCT00000010403	SLITRK5	Up	0.000818683	0.854042
Positive	ssc-miR-370	Up	ENSSSCT00000010570	STC1	Up	0.000264462	0.887725
Positive	ssc-miR-370	Up	ENSSSCT00000016670	STEAP4	Up	1.50354e-05	0.941674
Positive	ssc-miR-370	Up	ENSSSCT00000013426	TIMP1	Up	2.08394e-06	0.962659
Positive	ssc-miR-370	Up	ENSSSCT00000075963	VLDLR	Up	0.000740594	0.85742
Positive	ssc-miR-370	Up	ENSSSCT00000014313	VWCE	Up	4.94302e-05	0.923566
Positive	ssc-miR-370	Up	ENSSSCT00000015537	ENSSSCT00000015537	Up	8.77579e-05	0.912861
Positive	ssc-miR-370	Up	ENSSSCT00000068076	ENSSSCT00000068076	Up	0.0017686	0.825089
Positive	ssc-miR-370	Up	ENSSSCT00000082418	ENSSSCT00000082418	Up	2.6444e-06	0.960603
Positive	ssc-miR-370	Up	ENSSSCT00000072812	ENSSSCT00000072812	Up	0.000307713	0.883727
Positive	ssc-miR-375	Down	ENSSSCT00000060597	ACVR1C	Down	0.000729069	0.857941
Positive	ssc-miR-375	Down	ENSSSCT00000084115	AGK	Down	0.000378528	0.878019
Positive	ssc-miR-375	Down	ENSSSCT00000011816	B3GALT2	Down	0.000310899	0.88345
Positive	ssc-miR-375	Down	ENSSSCT00000018375	CCL28	Down	5.81591e-05	0.920678
Positive	ssc-miR-375	Down	ENSSSCT00000009664	CWH43	Down	0.00131147	0.836995
Positive	ssc-miR-375	Down	ENSSSCT00000014251	DNAJC4	Down	0.000326476	0.882125
Positive	ssc-miR-375	Down	ENSSSCT00000008911	EDAR	Down	0.000570055	0.865856
Positive	ssc-miR-375	Down	ENSSSCT00000064945	HMGCS2	Down	1.36435e-05	0.942944
Positive	ssc-miR-375	Down	ENSSSCT00000060010	LRRC26	Down	0.00182017	0.823897
Positive	ssc-miR-375	Down	ENSSSCT00000000388	ORMDL2	Down	9.93999e-05	0.910341
Positive	ssc-miR-375	Down	ENSSSCT00000005745	PLGRKT	Down	0.00174742	0.825586
Positive	ssc-miR-375	Down	ENSSSCT00000065331	PPP1R9A	Down	9.61304e-07	0.968618
Positive	ssc-miR-375	Down	ENSSSCT00000002603	PSEN1	Down	0.000400643	0.876404
Positive	ssc-miR-375	Down	ENSSSCT00000041059	PSMB10	Down	0.00307377	0.800565
Positive	ssc-miR-375	Down	ENSSSCT00000027092	PTPRO	Down	0.00166265	0.827622
Positive	ssc-miR-375	Down	ENSSSCT00000055574	SGK2	Down	0.00232778	0.813331
Positive	ssc-miR-375	Down	ENSSSCT00000014496	SLC35C1	Down	4.24172e-05	0.926184
Positive	ssc-miR-375	Down	ENSSSCT00000046745	SNX4	Down	0.00032737	0.882051
Positive	ssc-miR-375	Down	ENSSSCT00000029685	SYNE2	Down	0.00309661	0.800212
Positive	ssc-miR-375	Down	ENSSSCT00000042009	TIMP4	Down	0.000508199	0.869391
Positive	ssc-miR-375	Down	ENSSSCT00000048114	TM6SF2	Down	0.00243245	0.811371
Positive	ssc-miR-375	Down	ENSSSCT00000051045	TRIM40	Down	0.000736922	0.857585
Positive	ssc-miR-375	Down	ENSSSCT00000009426	VSNL1	Down	0.000718979	0.858402
Positive	ssc-miR-375	Down	ENSSSCT00000039535	WFDC2	Down	0.000523634	0.86848
Positive	ssc-miR-375	Down	ENSSSCT00000051531	ENSSSCT00000051531	Down	0.00171781	0.826289
Positive	ssc-miR-375	Down	ENSSSCT00000046908	ENSSSCT00000046908	Down	0.00291178	0.803123
Positive	ssc-miR-375	Down	ENSSSCT00000078556	ENSSSCT00000078556	Down	0.00214093	0.816999
Positive	ssc-miR-375	Down	ENSSSCT00000017754	ENSSSCT00000017754	Down	0.00209318	0.817975
Positive	ssc-miR-375	Down	ENSSSCT00000089596	ENSSSCT00000089596	Down	0.0020825	0.818195
Positive	ssc-miR-375	Down	ENSSSCT00000091528	ENSSSCT00000091528	Down	1.04974e-06	0.967992
Positive	ssc-miR-375	Down	ENSSSCT00000052565	ENSSSCT00000052565	Down	0.000684625	0.86001
Positive	ssc-miR-378b-3p	Down	ENSSSCT00000052413	ACADS	Down	0.000364159	0.879107
Positive	ssc-miR-378b-3p	Down	ENSSSCT00000018375	CCL28	Down	0.003055	0.800856
Positive	ssc-miR-378b-3p	Down	ENSSSCT00000091174	ESRP1	Down	0.0024519	0.811014
Positive	ssc-miR-378b-3p	Down	ENSSSCT00000026331	FASLG	Down	0.00123697	0.839221
Positive	ssc-miR-378b-3p	Down	ENSSSCT00000017482	STAT1	Down	0.000373503	0.878396
Positive	ssc-miR-378b-3p	Down	ENSSSCT00000005849	CD72	Down	2.76438e-05	0.933034
Positive	ssc-miR-378b-3p	Down	ENSSSCT00000086702	ENSSSCT00000086702	Down	0.00278826	0.805146
Positive	ssc-miR-411	Up	ENSSSCT00000069702	ACOX3	Up	0.000113793	0.90752
Positive	ssc-miR-411	Up	ENSSSCT00000018627	ADAMTS16	Up	0.00275595	0.805686
Positive	ssc-miR-411	Up	ENSSSCT00000013223	ADARB1	Up	0.000101779	0.909854
Positive	ssc-miR-411	Up	ENSSSCT00000034827	BMPR1B	Up	0.000533685	0.867897
Positive	ssc-miR-411	Up	ENSSSCT00000000210	C1QL4	Up	1.90154e-05	0.938486
Positive	ssc-miR-411	Up	ENSSSCT00000019117	CACNA1G	Up	0.000962697	0.848403
Positive	ssc-miR-411	Up	ENSSSCT00000014674	CBARP	Up	0.000115111	0.907275
Positive	ssc-miR-411	Up	ENSSSCT00000082605	CDC42EP3	Up	0.0005913	0.864709
Positive	ssc-miR-411	Up	ENSSSCT00000039211	CKAP5	Up	1.84329e-05	0.938918
Positive	ssc-miR-411	Up	ENSSSCT00000015202	COMP	Up	2.68399e-06	0.960471
Positive	ssc-miR-411	Up	ENSSSCT00000047258	CRLF1	Up	3.50629e-06	0.958019
Positive	ssc-miR-411	Up	ENSSSCT00000023877	DEPP1	Up	0.000107065	0.908802
Positive	ssc-miR-411	Up	ENSSSCT00000018405	ESM1	Up	0.000860847	0.852319
Positive	ssc-miR-411	Up	ENSSSCT00000028925	FGF1	Up	2.76393e-05	0.933036
Positive	ssc-miR-411	Up	ENSSSCT00000004040	FHL3	Up	0.000511636	0.869186
Positive	ssc-miR-411	Up	ENSSSCT00000057531	FSTL3	Up	1.82545e-05	0.939053
Positive	ssc-miR-411	Up	ENSSSCT00000017542	FZD7	Up	0.00053524	0.867808
Positive	ssc-miR-411	Up	ENSSSCT00000064965	GADD45B	Up	0.000444848	0.873367
Positive	ssc-miR-411	Up	ENSSSCT00000011016	GGT5	Up	6.10607e-06	0.952425
Positive	ssc-miR-411	Up	ENSSSCT00000041507	GLRB	Up	0.000331152	0.881737
Positive	ssc-miR-411	Up	ENSSSCT00000059349	GRK3	Up	0.000270723	0.887117
Positive	ssc-miR-411	Up	ENSSSCT00000035652	IL17D	Up	0.0007843	0.855498
Positive	ssc-miR-411	Up	ENSSSCT00000076528	KCNH2	Up	5.5452e-05	0.921536
Positive	ssc-miR-411	Up	ENSSSCT00000046832	KCNJ8	Up	0.000162244	0.899675
Positive	ssc-miR-411	Up	ENSSSCT00000015531	KCNN2	Up	6.89141e-05	0.917545
Positive	ssc-miR-411	Up	ENSSSCT00000059776	KIF1B	Up	6.22319e-05	0.919443
Positive	ssc-miR-411	Up	ENSSSCT00000006282	LAMC3	Up	1.3773e-05	0.942821
Positive	ssc-miR-411	Up	ENSSSCT00000011522	LOXL4	Up	0.000264923	0.88768
Positive	ssc-miR-411	Up	ENSSSCT00000089415	MAP1B	Up	0.000464318	0.872102
Positive	ssc-miR-411	Up	ENSSSCT00000038702	MRC1	Up	0.00292979	0.802834
Positive	ssc-miR-411	Up	ENSSSCT00000019596	MYH1	Up	1.06278e-06	0.967903
Positive	ssc-miR-411	Up	ENSSSCT00000071158	MYO7A	Up	9.93049e-06	0.946901
Positive	ssc-miR-411	Up	ENSSSCT00000016290	NAALAD2	Up	3.01583e-06	0.95942
Positive	ssc-miR-411	Up	ENSSSCT00000002222	NFATC4	Up	9.22357e-05	0.911863
Positive	ssc-miR-411	Up	ENSSSCT00000032026	NIPAL4	Up	0.00217985	0.816216
Positive	ssc-miR-411	Up	ENSSSCT00000077061	NKD1	Up	0.0016188	0.828706
Positive	ssc-miR-411	Up	ENSSSCT00000012925	P3H2	Up	0.000333758	0.881522
Positive	ssc-miR-411	Up	ENSSSCT00000025621	P4HA3	Up	7.55501e-06	0.950082
Positive	ssc-miR-411	Up	ENSSSCT00000053930	PCDHGA4	Up	0.00120517	0.840201
Positive	ssc-miR-411	Up	ENSSSCT00000066426	RAB12	Up	0.00060834	0.863811
Positive	ssc-miR-411	Up	ENSSSCT00000070420	RAI14	Up	2.72492e-05	0.933252
Positive	ssc-miR-411	Up	ENSSSCT00000038738	RASSF8	Up	0.000365195	0.879028
Positive	ssc-miR-411	Up	ENSSSCT00000060088	RBMS2	Up	7.24076e-05	0.916608
Positive	ssc-miR-411	Up	ENSSSCT00000061108	RCAN2	Up	0.000475693	0.871381
Positive	ssc-miR-411	Up	ENSSSCT00000083705	ROR1	Up	0.000970081	0.848132
Positive	ssc-miR-411	Up	ENSSSCT00000022854	RTN1	Up	0.000179439	0.897324
Positive	ssc-miR-411	Up	ENSSSCT00000074288	RYR3	Up	0.00308814	0.800343
Positive	ssc-miR-411	Up	ENSSSCT00000052554	SHC4	Up	0.000872214	0.851865
Positive	ssc-miR-411	Up	ENSSSCT00000088508	SIK3	Up	0.00097323	0.848016
Positive	ssc-miR-411	Up	ENSSSCT00000056409	SLC22A4	Up	0.00305049	0.800926
Positive	ssc-miR-411	Up	ENSSSCT00000010570	STC1	Up	0.00112751	0.842681
Positive	ssc-miR-411	Up	ENSSSCT00000015107	SYDE1	Up	0.00274361	0.805893
Positive	ssc-miR-411	Up	ENSSSCT00000035269	TGFB3	Up	0.00013916	0.90315
Positive	ssc-miR-411	Up	ENSSSCT00000065929	TMEM184B	Up	0.00237013	0.81253
Positive	ssc-miR-411	Up	ENSSSCT00000024893	TRPC6	Up	0.00012691	0.905177
Positive	ssc-miR-411	Up	ENSSSCT00000017798	TWIST2	Up	0.002239	0.815045
Positive	ssc-miR-411	Up	ENSSSCT00000057376	WTIP	Up	0.00228821	0.814089
Positive	ssc-miR-411	Up	ENSSSCT00000060323	CA5B	Up	0.000120859	0.906233
Positive	ssc-miR-411	Up	ENSSSCT00000007673	ENSSSCT00000007673	Up	0.000332186	0.881652
Positive	ssc-miR-411	Up	ENSSSCT00000029328	ENSSSCT00000029328	Up	0.00144044	0.833356
Positive	ssc-miR-411	Up	ENSSSCT00000055234	ENSSSCT00000055234	Up	0.000160171	0.899971
Positive	ssc-miR-411	Up	ENSSSCT00000068103	ENSSSCT00000068103	Up	0.000809008	0.854447
Positive	ssc-miR-411	Up	ENSSSCT00000081729	ENSSSCT00000081729	Up	7.42034e-05	0.91614
Positive	ssc-miR-411	Up	ENSSSCT00000076780	ENSSSCT00000076780	Up	0.0020445	0.818986
Positive	ssc-miR-424-3p	Up	ENSSSCT00000080482	ACTR6	Up	0.00141793	0.833973
Positive	ssc-miR-424-3p	Up	ENSSSCT00000005342	OTUD7A	Up	0.00185449	0.823117
Positive	ssc-miR-424-3p	Up	ENSSSCT00000017192	SNX25	Up	0.00131274	0.836958
Positive	ssc-miR-424-3p	Up	ENSSSCT00000038472	WNT5A	Up	0.0025837	0.808647
Positive	ssc-miR-4331-3p	Up	ENSSSCT00000073865	CDADC1	Up	7.85984e-06	0.949634
Positive	ssc-miR-4331-3p	Up	ENSSSCT00000078682	COL18A1	Up	7.66793e-06	0.949915
Positive	ssc-miR-4331-3p	Up	ENSSSCT00000046893	POGZ	Up	0.000102099	0.909789
Positive	ssc-miR-4331-3p	Up	ENSSSCT00000041498	PSME3	Up	0.00202629	0.81937
Positive	ssc-miR-4331-3p	Up	ENSSSCT00000042848	RFTN2	Up	0.000275491	0.886661
Positive	ssc-miR-450c-5p	Up	ENSSSCT00000009818	AREG	Up	0.00134358	0.836064
Positive	ssc-miR-450c-5p	Up	ENSSSCT00000047657	C3orf80	Up	0.000174713	0.897953
Positive	ssc-miR-450c-5p	Up	ENSSSCT00000015634	CXCL14	Up	0.00217376	0.816338
Positive	ssc-miR-450c-5p	Up	ENSSSCT00000050276	F2RL2	Up	0.00116278	0.84154
Positive	ssc-miR-450c-5p	Up	ENSSSCT00000035208	FYB1	Up	0.00126766	0.838292
Positive	ssc-miR-450c-5p	Up	ENSSSCT00000028722	HCN1	Up	0.00239534	0.812058
Positive	ssc-miR-450c-5p	Up	ENSSSCT00000078485	LSP1	Up	0.00194903	0.821024
Positive	ssc-miR-450c-5p	Up	ENSSSCT00000065720	MYEF2	Up	0.00276484	0.805537
Positive	ssc-miR-450c-5p	Up	ENSSSCT00000018432	PLK2	Up	0.000394822	0.876822
Positive	ssc-miR-450c-5p	Up	ENSSSCT00000052648	ENSSSCT00000052648	Up	7.93736e-05	0.914839
Positive	ssc-miR-451	Up	ENSSSCT00000051623	ACSL4	Up	0.000280131	0.886223
Positive	ssc-miR-451	Up	ENSSSCT00000035404	ARG1	Up	0.00156726	0.830009
Positive	ssc-miR-451	Up	ENSSSCT00000049090	CEMIP	Up	0.00031086	0.883454
Positive	ssc-miR-451	Up	ENSSSCT00000041341	CLDN1	Up	0.00294697	0.802559
Positive	ssc-miR-451	Up	ENSSSCT00000080902	COL4A2	Up	0.000215592	0.892893
Positive	ssc-miR-451	Up	ENSSSCT00000019041	CSF3	Up	2.04249e-06	0.962827
Positive	ssc-miR-451	Up	ENSSSCT00000068779	CSF3	Up	4.01433e-06	0.956719
Positive	ssc-miR-451	Up	ENSSSCT00000080717	CSF3R	Up	0.000161646	0.89976
Positive	ssc-miR-451	Up	ENSSSCT00000065653	DOCK9	Up	0.000899011	0.850813
Positive	ssc-miR-451	Up	ENSSSCT00000033865	F2RL3	Up	0.00056785	0.865977
Positive	ssc-miR-451	Up	ENSSSCT00000014293	FADS1	Up	0.000451224	0.872948
Positive	ssc-miR-451	Up	ENSSSCT00000065902	GPR68	Up	0.000692681	0.859627
Positive	ssc-miR-451	Up	ENSSSCT00000007498	HENMT1	Up	0.00164662	0.828016
Positive	ssc-miR-451	Up	ENSSSCT00000004597	IL22RA2	Up	6.20698e-06	0.952249
Positive	ssc-miR-451	Up	ENSSSCT00000003132	IRX3	Up	0.00133965	0.836177
Positive	ssc-miR-451	Up	ENSSSCT00000038314	KMT2E	Up	3.2487e-06	0.958734
Positive	ssc-miR-451	Up	ENSSSCT00000023867	MADCAM1	Up	0.000183525	0.896791
Positive	ssc-miR-451	Up	ENSSSCT00000033243	MS4A8	Up	9.41038e-05	0.911458
Positive	ssc-miR-451	Up	ENSSSCT00000040078	NOVA1	Up	0.00070076	0.859247
Positive	ssc-miR-451	Up	ENSSSCT00000051603	NTNG2	Up	0.000224193	0.891923
Positive	ssc-miR-451	Up	ENSSSCT00000046278	PCSK5	Up	0.00061945	0.863236
Positive	ssc-miR-451	Up	ENSSSCT00000074662	PHF20L1	Up	8.99352e-06	0.948077
Positive	ssc-miR-451	Up	ENSSSCT00000052717	PLAUR	Up	0.000747366	0.857117
Positive	ssc-miR-451	Up	ENSSSCT00000062176	RND1	Up	0.000323095	0.882409
Positive	ssc-miR-451	Up	ENSSSCT00000026956	SERPINE1	Up	0.000124887	0.905526
Positive	ssc-miR-451	Up	ENSSSCT00000019637	SLC47A2	Up	0.00257986	0.808715
Positive	ssc-miR-451	Up	ENSSSCT00000010403	SLITRK5	Up	0.000653573	0.861516
Positive	ssc-miR-451	Up	ENSSSCT00000016670	STEAP4	Up	4.66785e-06	0.955222
Positive	ssc-miR-451	Up	ENSSSCT00000013426	TIMP1	Up	0.000208452	0.89372
Positive	ssc-miR-451	Up	ENSSSCT00000075963	VLDLR	Up	2.29765e-05	0.935788
Positive	ssc-miR-451	Up	ENSSSCT00000014313	VWCE	Up	0.000976831	0.847885
Positive	ssc-miR-451	Up	ENSSSCT00000038472	WNT5A	Up	6.96692e-05	0.91734
Positive	ssc-miR-451	Up	ENSSSCT00000033945	ENSSSCT00000033945	Up	0.00192384	0.821575
Positive	ssc-miR-451	Up	ENSSSCT00000015537	ENSSSCT00000015537	Up	0.00111997	0.842929
Positive	ssc-miR-451	Up	ENSSSCT00000068076	ENSSSCT00000068076	Up	1.34117e-05	0.943164
Positive	ssc-miR-451	Up	ENSSSCT00000082418	ENSSSCT00000082418	Up	0.00152682	0.831053
Positive	ssc-miR-451	Up	ENSSSCT00000033674	ENSSSCT00000033674	Up	0.000292747	0.88506
Positive	ssc-miR-451	Up	ENSSSCT00000090596	ENSSSCT00000090596	Up	0.00101612	0.846473
Positive	ssc-miR-451	Up	ENSSSCT00000072812	ENSSSCT00000072812	Up	9.66879e-05	0.910907
Positive	ssc-miR-493-3p	Up	ENSSSCT00000051623	ACSL4	Up	0.00105102	0.845253
Positive	ssc-miR-493-3p	Up	ENSSSCT00000080482	ACTR6	Up	1.48475e-06	0.965399
Positive	ssc-miR-493-3p	Up	ENSSSCT00000066143	ADGRB3	Up	1.46964e-05	0.941975
Positive	ssc-miR-493-3p	Up	ENSSSCT00000055918	ALPL	Up	0.001532	0.830918
Positive	ssc-miR-493-3p	Up	ENSSSCT00000062920	ANKRD29	Up	8.23484e-05	0.91412
Positive	ssc-miR-493-3p	Up	ENSSSCT00000009818	AREG	Up	0.00061595	0.863416
Positive	ssc-miR-493-3p	Up	ENSSSCT00000076718	C1orf74	Up	0.000627432	0.862827
Positive	ssc-miR-493-3p	Up	ENSSSCT00000047671	CCN4	Up	0.000859966	0.852354
Positive	ssc-miR-493-3p	Up	ENSSSCT00000037850	CEBPB	Up	0.000184467	0.89667
Positive	ssc-miR-493-3p	Up	ENSSSCT00000049090	CEMIP	Up	0.0020157	0.819594
Positive	ssc-miR-493-3p	Up	ENSSSCT00000023649	CHST2	Up	0.000417071	0.875247
Positive	ssc-miR-493-3p	Up	ENSSSCT00000041341	CLDN1	Up	3.48766e-05	0.9294
Positive	ssc-miR-493-3p	Up	ENSSSCT00000041636	COLEC10	Up	0.000527094	0.868278
Positive	ssc-miR-493-3p	Up	ENSSSCT00000060530	COLGALT2	Up	0.000915139	0.850191
Positive	ssc-miR-493-3p	Up	ENSSSCT00000015634	CXCL14	Up	0.000220543	0.892331
Positive	ssc-miR-493-3p	Up	ENSSSCT00000042927	DYNLT1	Up	0.00180963	0.824138
Positive	ssc-miR-493-3p	Up	ENSSSCT00000009890	EDNRA	Up	0.000794122	0.855077
Positive	ssc-miR-493-3p	Up	ENSSSCT00000050276	F2RL2	Up	0.000884373	0.851384
Positive	ssc-miR-493-3p	Up	ENSSSCT00000033865	F2RL3	Up	0.000978288	0.847832
Positive	ssc-miR-493-3p	Up	ENSSSCT00000014293	FADS1	Up	0.00298207	0.802
Positive	ssc-miR-493-3p	Up	ENSSSCT00000012695	FGD5	Up	0.000281479	0.886097
Positive	ssc-miR-493-3p	Up	ENSSSCT00000004040	FHL3	Up	0.0023491	0.812926
Positive	ssc-miR-493-3p	Up	ENSSSCT00000050771	GALNT15	Up	0.00165599	0.827785
Positive	ssc-miR-493-3p	Up	ENSSSCT00000056468	GFOD1	Up	0.00125958	0.838534
Positive	ssc-miR-493-3p	Up	ENSSSCT00000005757	GLIS3	Up	0.000312335	0.883326
Positive	ssc-miR-493-3p	Up	ENSSSCT00000065902	GPR68	Up	0.0013786	0.835069
Positive	ssc-miR-493-3p	Up	ENSSSCT00000028722	HCN1	Up	0.000590534	0.864749
Positive	ssc-miR-493-3p	Up	ENSSSCT00000007498	HENMT1	Up	0.000135789	0.903694
Positive	ssc-miR-493-3p	Up	ENSSSCT00000023544	IL6	Up	0.00243544	0.811316
Positive	ssc-miR-493-3p	Up	ENSSSCT00000051512	INHBB	Up	0.00168273	0.827133
Positive	ssc-miR-493-3p	Up	ENSSSCT00000003132	IRX3	Up	0.000795007	0.85504
Positive	ssc-miR-493-3p	Up	ENSSSCT00000088757	ITIH4	Up	0.00197798	0.820399
Positive	ssc-miR-493-3p	Up	ENSSSCT00000057669	KCNH1	Up	0.00184729	0.82328
Positive	ssc-miR-493-3p	Up	ENSSSCT00000043296	LRRC70	Up	0.00107763	0.844343
Positive	ssc-miR-493-3p	Up	ENSSSCT00000023867	MADCAM1	Up	0.00181081	0.824111
Positive	ssc-miR-493-3p	Up	ENSSSCT00000043136	MAMLD1	Up	0.00067542	0.860451
Positive	ssc-miR-493-3p	Up	ENSSSCT00000010225	MEDAG	Up	0.0016376	0.828239
Positive	ssc-miR-493-3p	Up	ENSSSCT00000016732	MEOX2	Up	0.00154346	0.830621
Positive	ssc-miR-493-3p	Up	ENSSSCT00000010075	MMRN1	Up	0.00268931	0.806814
Positive	ssc-miR-493-3p	Up	ENSSSCT00000038980	NDRG4	Up	0.000786018	0.855424
Positive	ssc-miR-493-3p	Up	ENSSSCT00000032026	NIPAL4	Up	0.00145211	0.833039
Positive	ssc-miR-493-3p	Up	ENSSSCT00000040078	NOVA1	Up	0.000280802	0.88616
Positive	ssc-miR-493-3p	Up	ENSSSCT00000051603	NTNG2	Up	2.17445e-05	0.936586
Positive	ssc-miR-493-3p	Up	ENSSSCT00000089392	OSMR	Up	0.00122487	0.839591
Positive	ssc-miR-493-3p	Up	ENSSSCT00000005342	OTUD7A	Up	3.46112e-06	0.958141
Positive	ssc-miR-493-3p	Up	ENSSSCT00000007528	PALMD	Up	0.000169367	0.898679
Positive	ssc-miR-493-3p	Up	ENSSSCT00000015733	PCDH12	Up	0.00157723	0.829754
Positive	ssc-miR-493-3p	Up	ENSSSCT00000052717	PLAUR	Up	6.61885e-06	0.951551
Positive	ssc-miR-493-3p	Up	ENSSSCT00000018432	PLK2	Up	0.0013074	0.837114
Positive	ssc-miR-493-3p	Up	ENSSSCT00000026951	PNPLA3	Up	0.00258505	0.808623
Positive	ssc-miR-493-3p	Up	ENSSSCT00000024586	PPM1E	Up	0.000660546	0.861173
Positive	ssc-miR-493-3p	Up	ENSSSCT00000000208	PRPH	Up	0.000783279	0.855542
Positive	ssc-miR-493-3p	Up	ENSSSCT00000050087	PRR16	Up	0.00065646	0.861374
Positive	ssc-miR-493-3p	Up	ENSSSCT00000006255	PTGES	Up	2.42326e-05	0.935007
Positive	ssc-miR-493-3p	Up	ENSSSCT00000046096	PTPRM	Up	0.000137772	0.903373
Positive	ssc-miR-493-3p	Up	ENSSSCT00000062176	RND1	Up	0.000729047	0.857942
Positive	ssc-miR-493-3p	Up	ENSSSCT00000034547	SHC1	Up	0.00111924	0.842953
Positive	ssc-miR-493-3p	Up	ENSSSCT00000019637	SLC47A2	Up	0.000293074	0.88503
Positive	ssc-miR-493-3p	Up	ENSSSCT00000010403	SLITRK5	Up	0.000268223	0.887359
Positive	ssc-miR-493-3p	Up	ENSSSCT00000007812	SMOX	Up	0.00109372	0.8438
Positive	ssc-miR-493-3p	Up	ENSSSCT00000015107	SYDE1	Up	0.00250622	0.810027
Positive	ssc-miR-493-3p	Up	ENSSSCT00000000253	TAMALIN	Up	0.00157343	0.829851
Positive	ssc-miR-493-3p	Up	ENSSSCT00000005541	TRIM9	Up	3.1915e-05	0.930811
Positive	ssc-miR-493-3p	Up	ENSSSCT00000017798	TWIST2	Up	0.002138	0.817058
Positive	ssc-miR-493-3p	Up	ENSSSCT00000004535	ULBP1	Up	0.00197694	0.820421
Positive	ssc-miR-493-3p	Up	ENSSSCT00000014313	VWCE	Up	0.00194814	0.821044
Positive	ssc-miR-493-3p	Up	ENSSSCT00000038472	WNT5A	Up	5.32339e-05	0.922263
Positive	ssc-miR-493-3p	Up	ENSSSCT00000057376	WTIP	Up	0.00254392	0.809352
Positive	ssc-miR-493-3p	Up	ENSSSCT00000027246	YBX3	Up	0.000925289	0.849803
Positive	ssc-miR-493-3p	Up	ENSSSCT00000062597	ZCCHC24	Up	0.0017293	0.826015
Positive	ssc-miR-493-3p	Up	ENSSSCT00000007673	ENSSSCT00000007673	Up	0.002156	0.816695
Positive	ssc-miR-493-3p	Up	ENSSSCT00000015537	ENSSSCT00000015537	Up	0.00114567	0.84209
Positive	ssc-miR-493-3p	Up	ENSSSCT00000086412	ENSSSCT00000086412	Up	0.00166812	0.827488
Positive	ssc-miR-493-3p	Up	ENSSSCT00000071995	ENSSSCT00000071995	Up	0.00137732	0.835105
Positive	ssc-miR-493-3p	Up	ENSSSCT00000082418	ENSSSCT00000082418	Up	0.00280455	0.804875
Positive	ssc-miR-493-3p	Up	ENSSSCT00000033674	ENSSSCT00000033674	Up	0.00129417	0.837503
Positive	ssc-miR-493-3p	Up	ENSSSCT00000090596	ENSSSCT00000090596	Up	0.000227703	0.891535
Positive	ssc-miR-493-3p	Up	ENSSSCT00000073107	ENSSSCT00000073107	Up	0.000997931	0.847121
Positive	ssc-miR-493-3p	Up	ENSSSCT00000072812	ENSSSCT00000072812	Up	0.00106071	0.844919
Positive	ssc-miR-493-3p	Up	ENSSSCT00000076720	ENSSSCT00000076720	Up	0.00135027	0.835873
Positive	ssc-miR-493-3p	Up	ENSSSCT00000075008	ENSSSCT00000075008	Up	0.00109064	0.843904
Positive	ssc-miR-582-5p	Down	ENSSSCT00000002603	PSEN1	Down	0.00169969	0.826723
Positive	ssc-miR-708-3p	Up	ENSSSCT00000073865	CDADC1	Up	0.00142073	0.833895
Positive	ssc-miR-708-3p	Up	ENSSSCT00000078682	COL18A1	Up	0.000252933	0.888874
Positive	ssc-miR-708-3p	Up	ENSSSCT00000078962	CTNND2	Up	0.00262013	0.808009
Positive	ssc-miR-708-3p	Up	ENSSSCT00000051087	G6PD	Up	0.0020585	0.818694
Positive	ssc-miR-708-3p	Up	ENSSSCT00000046893	POGZ	Up	0.000516776	0.868882
Positive	ssc-miR-708-3p	Up	ENSSSCT00000042848	RFTN2	Up	6.15713e-06	0.952336
Positive	ssc-miR-708-3p	Up	ENSSSCT00000014650	SWAP70	Up	0.0012907	0.837605
Positive	ssc-miR-708-3p	Up	ENSSSCT00000049873	ZFPM2	Up	0.000927146	0.849733
Positive	ssc-miR-708-3p	Up	ENSSSCT00000058237	ZNF532	Up	0.00102601	0.846124
Positive	ssc-miR-7134-3p	Up	ENSSSCT00000073865	CDADC1	Up	4.42479e-05	0.92547
Positive	ssc-miR-7134-3p	Up	ENSSSCT00000078682	COL18A1	Up	2.72435e-06	0.960338
Positive	ssc-miR-7134-3p	Up	ENSSSCT00000046893	POGZ	Up	0.000357972	0.879586
Positive	ssc-miR-7134-3p	Up	ENSSSCT00000041498	PSME3	Up	5.1662e-07	0.972699
Positive	ssc-miR-7134-3p	Up	ENSSSCT00000058237	ZNF532	Up	0.00143528	0.833497
Positive	ssc-miR-7135-3p	Up	ENSSSCT00000009818	AREG	Up	0.00161994	0.828678
Positive	ssc-miR-7135-3p	Up	ENSSSCT00000038460	ASIC1	Up	0.000166368	0.899095
Positive	ssc-miR-7135-3p	Up	ENSSSCT00000012245	ASTE1	Up	0.00210841	0.817662
Positive	ssc-miR-7135-3p	Up	ENSSSCT00000041636	COLEC10	Up	0.000804796	0.854625
Positive	ssc-miR-7135-3p	Up	ENSSSCT00000015634	CXCL14	Up	0.000688631	0.859819
Positive	ssc-miR-7135-3p	Up	ENSSSCT00000050276	F2RL2	Up	0.00136447	0.835468
Positive	ssc-miR-7135-3p	Up	ENSSSCT00000004943	HTR1B	Up	0.000519894	0.868699
Positive	ssc-miR-7135-3p	Up	ENSSSCT00000065720	MYEF2	Up	0.00162351	0.828589
Positive	ssc-miR-7135-3p	Up	ENSSSCT00000006255	PTGES	Up	0.000562914	0.866249
Positive	ssc-miR-7135-3p	Up	ENSSSCT00000065929	TMEM184B	Up	0.00277256	0.805407
Positive	ssc-miR-7135-3p	Up	ENSSSCT00000060022	ENSSSCT00000060022	Up	0.002252	0.814791
Positive	ssc-miR-7-3p	Down	ENSSSCT00000060597	ACVR1C	Down	0.00128824	0.837678
Positive	ssc-miR-7-3p	Down	ENSSSCT00000081027	CASP1	Down	0.00201437	0.819622
Positive	ssc-miR-7-3p	Down	ENSSSCT00000018375	CCL28	Down	0.000640732	0.862155
Positive	ssc-miR-7-3p	Down	ENSSSCT00000009664	CWH43	Down	0.00109062	0.843905
Positive	ssc-miR-7-3p	Down	ENSSSCT00000064945	HMGCS2	Down	0.00106433	0.844795
Positive	ssc-miR-7-3p	Down	ENSSSCT00000005745	PLGRKT	Down	0.00244487	0.811142
Positive	ssc-miR-7-3p	Down	ENSSSCT00000065331	PPP1R9A	Down	0.000738242	0.857526
Positive	ssc-miR-7-3p	Down	ENSSSCT00000002603	PSEN1	Down	0.00216573	0.816499
Positive	ssc-miR-7-3p	Down	ENSSSCT00000014496	SLC35C1	Down	0.0014974	0.831826
Positive	ssc-miR-7-3p	Down	ENSSSCT00000046745	SNX4	Down	0.00217703	0.816272
Positive	ssc-miR-7-3p	Down	ENSSSCT00000009426	VSNL1	Down	0.00135479	0.835743
Positive	ssc-miR-7-3p	Down	ENSSSCT00000033906	ATP5F3B	Down	0.00151696	0.831311
Positive	ssc-miR-7-3p	Down	ENSSSCT00000091528	ENSSSCT00000091528	Down	0.00147104	0.832529
Positive	ssc-miR-92a	Down	ENSSSCT00000052413	ACADS	Down	0.000111989	0.907858
Positive	ssc-miR-92a	Down	ENSSSCT00000048008	ACSS2	Down	0.000711766	0.858735
Positive	ssc-miR-92a	Down	ENSSSCT00000060597	ACVR1C	Down	0.00126172	0.83847
Positive	ssc-miR-92a	Down	ENSSSCT00000084115	AGK	Down	0.00119967	0.840373
Positive	ssc-miR-92a	Down	ENSSSCT00000011816	B3GALT2	Down	0.00113401	0.842469
Positive	ssc-miR-92a	Down	ENSSSCT00000018375	CCL28	Down	0.000117603	0.906819
Positive	ssc-miR-92a	Down	ENSSSCT00000009664	CWH43	Down	0.00229794	0.813902
Positive	ssc-miR-92a	Down	ENSSSCT00000014251	DNAJC4	Down	0.00024931	0.889244
Positive	ssc-miR-92a	Down	ENSSSCT00000008911	EDAR	Down	0.00124699	0.838915
Positive	ssc-miR-92a	Down	ENSSSCT00000091174	ESRP1	Down	0.0012358	0.839256
Positive	ssc-miR-92a	Down	ENSSSCT00000026331	FASLG	Down	0.000279531	0.88628
Positive	ssc-miR-92a	Down	ENSSSCT00000064945	HMGCS2	Down	0.000559859	0.866418
Positive	ssc-miR-92a	Down	ENSSSCT00000060010	LRRC26	Down	0.00253979	0.809425
Positive	ssc-miR-92a	Down	ENSSSCT00000065331	PPP1R9A	Down	8.88859e-05	0.912606
Positive	ssc-miR-92a	Down	ENSSSCT00000002603	PSEN1	Down	0.00135575	0.835716
Positive	ssc-miR-92a	Down	ENSSSCT00000027092	PTPRO	Down	0.000839655	0.853177
Positive	ssc-miR-92a	Down	ENSSSCT00000048789	RXRG	Down	0.0020541	0.818785
Positive	ssc-miR-92a	Down	ENSSSCT00000055574	SGK2	Down	0.0014118	0.834142
Positive	ssc-miR-92a	Down	ENSSSCT00000014496	SLC35C1	Down	0.000925876	0.849781
Positive	ssc-miR-92a	Down	ENSSSCT00000046745	SNX4	Down	0.00146948	0.83257
Positive	ssc-miR-92a	Down	ENSSSCT00000029685	SYNE2	Down	0.00172344	0.826154
Positive	ssc-miR-92a	Down	ENSSSCT00000042009	TIMP4	Down	0.00246758	0.810727
Positive	ssc-miR-92a	Down	ENSSSCT00000051045	TRIM40	Down	0.00145761	0.83289
Positive	ssc-miR-92a	Down	ENSSSCT00000009426	VSNL1	Down	0.000815157	0.854189
Positive	ssc-miR-92a	Down	ENSSSCT00000039535	WFDC2	Down	0.00152367	0.831135
Positive	ssc-miR-92a	Down	ENSSSCT00000005849	CD72	Down	0.00211095	0.81761
Positive	ssc-miR-92a	Down	ENSSSCT00000051531	ENSSSCT00000051531	Down	0.000434563	0.874052
Positive	ssc-miR-92a	Down	ENSSSCT00000064817	ENSSSCT00000064817	Down	0.00309564	0.800227
Positive	ssc-miR-92a	Down	ENSSSCT00000017754	ENSSSCT00000017754	Down	0.00137736	0.835104
Positive	ssc-miR-92a	Down	ENSSSCT00000040364	ENSSSCT00000040364	Down	0.00124397	0.839007
Positive	ssc-miR-92a	Down	ENSSSCT00000091528	ENSSSCT00000091528	Down	0.00029408	0.884939
Positive	ssc-miR-92a	Down	ENSSSCT00000052565	ENSSSCT00000052565	Down	0.000490021	0.870492
Positive	ssc-miR-92b-3p	Down	ENSSSCT00000052413	ACADS	Down	0.0019676	0.820622
Positive	ssc-miR-92b-3p	Down	ENSSSCT00000060597	ACVR1C	Down	0.0016991	0.826737
Positive	ssc-miR-92b-3p	Down	ENSSSCT00000011816	B3GALT2	Down	0.00176086	0.82527
Positive	ssc-miR-92b-3p	Down	ENSSSCT00000018375	CCL28	Down	2.59956e-05	0.933962
Positive	ssc-miR-92b-3p	Down	ENSSSCT00000009664	CWH43	Down	0.00112235	0.842851
Positive	ssc-miR-92b-3p	Down	ENSSSCT00000014251	DNAJC4	Down	0.00138983	0.834753
Positive	ssc-miR-92b-3p	Down	ENSSSCT00000008911	EDAR	Down	0.00167987	0.827202
Positive	ssc-miR-92b-3p	Down	ENSSSCT00000026331	FASLG	Down	0.00177305	0.824985
Positive	ssc-miR-92b-3p	Down	ENSSSCT00000064945	HMGCS2	Down	0.00139648	0.834568
Positive	ssc-miR-92b-3p	Down	ENSSSCT00000060010	LRRC26	Down	0.000402973	0.876237
Positive	ssc-miR-92b-3p	Down	ENSSSCT00000065331	PPP1R9A	Down	8.18428e-05	0.914241
Positive	ssc-miR-92b-3p	Down	ENSSSCT00000027092	PTPRO	Down	0.000663546	0.861027
Positive	ssc-miR-92b-3p	Down	ENSSSCT00000048789	RXRG	Down	0.000103941	0.909419
Positive	ssc-miR-92b-3p	Down	ENSSSCT00000055574	SGK2	Down	0.00249454	0.810238
Positive	ssc-miR-92b-3p	Down	ENSSSCT00000014496	SLC35C1	Down	0.000985117	0.847583
Positive	ssc-miR-92b-3p	Down	ENSSSCT00000046745	SNX4	Down	8.58682e-05	0.913294
Positive	ssc-miR-92b-3p	Down	ENSSSCT00000029685	SYNE2	Down	0.00301062	0.80155
Positive	ssc-miR-92b-3p	Down	ENSSSCT00000042009	TIMP4	Down	0.00150468	0.831634
Positive	ssc-miR-92b-3p	Down	ENSSSCT00000048114	TM6SF2	Down	0.00120405	0.840236
Positive	ssc-miR-92b-3p	Down	ENSSSCT00000051045	TRIM40	Down	0.000756899	0.856693
Positive	ssc-miR-92b-3p	Down	ENSSSCT00000009426	VSNL1	Down	0.00106986	0.844607
Positive	ssc-miR-92b-3p	Down	ENSSSCT00000039535	WFDC2	Down	0.00086211	0.852268
Positive	ssc-miR-92b-3p	Down	ENSSSCT00000005849	CD72	Down	0.00287251	0.803759
Positive	ssc-miR-92b-3p	Down	ENSSSCT00000051531	ENSSSCT00000051531	Down	0.00230686	0.81373
Positive	ssc-miR-92b-3p	Down	ENSSSCT00000017754	ENSSSCT00000017754	Down	0.00150755	0.831558
Positive	ssc-miR-92b-3p	Down	ENSSSCT00000040364	ENSSSCT00000040364	Down	0.0015078	0.831552
Positive	ssc-miR-92b-3p	Down	ENSSSCT00000089596	ENSSSCT00000089596	Down	0.00105717	0.845041
Positive	ssc-miR-92b-3p	Down	ENSSSCT00000091528	ENSSSCT00000091528	Down	0.000403393	0.876208
Positive	ssc-miR-96-5p	Down	ENSSSCT00000052413	ACADS	Down	0.00197889	0.820379
Positive	ssc-miR-96-5p	Down	ENSSSCT00000060597	ACVR1C	Down	0.000724378	0.858155
Positive	ssc-miR-96-5p	Down	ENSSSCT00000084115	AGK	Down	0.00173381	0.825908
Positive	ssc-miR-96-5p	Down	ENSSSCT00000011816	B3GALT2	Down	0.00301931	0.801414
Positive	ssc-miR-96-5p	Down	ENSSSCT00000018375	CCL28	Down	0.000171795	0.898347
Positive	ssc-miR-96-5p	Down	ENSSSCT00000009664	CWH43	Down	0.00062184	0.863113
Positive	ssc-miR-96-5p	Down	ENSSSCT00000014251	DNAJC4	Down	0.00199415	0.820052
Positive	ssc-miR-96-5p	Down	ENSSSCT00000008911	EDAR	Down	0.00029888	0.884508
Positive	ssc-miR-96-5p	Down	ENSSSCT00000064945	HMGCS2	Down	7.09485e-06	0.950786
Positive	ssc-miR-96-5p	Down	ENSSSCT00000060010	LRRC26	Down	0.00232497	0.813384
Positive	ssc-miR-96-5p	Down	ENSSSCT00000000388	ORMDL2	Down	2.56594e-05	0.934157
Positive	ssc-miR-96-5p	Down	ENSSSCT00000005745	PLGRKT	Down	0.00115305	0.841852
Positive	ssc-miR-96-5p	Down	ENSSSCT00000065331	PPP1R9A	Down	3.50902e-05	0.929302
Positive	ssc-miR-96-5p	Down	ENSSSCT00000002603	PSEN1	Down	2.70136e-05	0.933384
Positive	ssc-miR-96-5p	Down	ENSSSCT00000027092	PTPRO	Down	0.000977911	0.847845
Positive	ssc-miR-96-5p	Down	ENSSSCT00000014496	SLC35C1	Down	5.11226e-05	0.922977
Positive	ssc-miR-96-5p	Down	ENSSSCT00000046745	SNX4	Down	0.00192217	0.821611
Positive	ssc-miR-96-5p	Down	ENSSSCT00000057862	TIFAB	Down	0.00123996	0.839129
Positive	ssc-miR-96-5p	Down	ENSSSCT00000042009	TIMP4	Down	0.0015635	0.830105
Positive	ssc-miR-96-5p	Down	ENSSSCT00000048114	TM6SF2	Down	0.00130123	0.837295
Positive	ssc-miR-96-5p	Down	ENSSSCT00000051045	TRIM40	Down	0.00198029	0.820349
Positive	ssc-miR-96-5p	Down	ENSSSCT00000009426	VSNL1	Down	0.000422537	0.87487
Positive	ssc-miR-96-5p	Down	ENSSSCT00000039535	WFDC2	Down	0.000388042	0.877316
Positive	ssc-miR-96-5p	Down	ENSSSCT00000040607	ZFTRAF1	Down	0.00199757	0.819979
Positive	ssc-miR-96-5p	Down	ENSSSCT00000051531	ENSSSCT00000051531	Down	0.00287951	0.803645
Positive	ssc-miR-96-5p	Down	ENSSSCT00000078556	ENSSSCT00000078556	Down	0.000829458	0.853596
Positive	ssc-miR-96-5p	Down	ENSSSCT00000017754	ENSSSCT00000017754	Down	0.00197371	0.82049
Positive	ssc-miR-96-5p	Down	ENSSSCT00000051275	ENSSSCT00000051275	Down	0.00287451	0.803726
Positive	ssc-miR-96-5p	Down	ENSSSCT00000069238	ENSSSCT00000069238	Down	0.00157579	0.829791
Positive	ssc-miR-96-5p	Down	ENSSSCT00000088262	ENSSSCT00000088262	Down	0.000558687	0.866483
Positive	ssc-miR-96-5p	Down	ENSSSCT00000091528	ENSSSCT00000091528	Down	3.67583e-05	0.928551
Positive	ssc-miR-96-5p	Down	ENSSSCT00000052565	ENSSSCT00000052565	Down	0.0027785	0.805308
Positive	ssc-miR-9841-3p	Up	ENSSSCT00000051623	ACSL4	Up	0.00229488	0.81396
Positive	ssc-miR-9841-3p	Up	ENSSSCT00000080482	ACTR6	Up	0.00286281	0.803917
Positive	ssc-miR-9841-3p	Up	ENSSSCT00000066143	ADGRB3	Up	0.00205785	0.818707
Positive	ssc-miR-9841-3p	Up	ENSSSCT00000036462	ADGRE5	Up	1.56314e-05	0.941158
Positive	ssc-miR-9841-3p	Up	ENSSSCT00000000879	AMIGO2	Up	0.000549697	0.866986
Positive	ssc-miR-9841-3p	Up	ENSSSCT00000014853	ANGPTL4	Up	0.000286703	0.885612
Positive	ssc-miR-9841-3p	Up	ENSSSCT00000062920	ANKRD29	Up	0.000499181	0.869933
Positive	ssc-miR-9841-3p	Up	ENSSSCT00000035404	ARG1	Up	0.000155305	0.900678
Positive	ssc-miR-9841-3p	Up	ENSSSCT00000046641	BTC	Up	0.000318744	0.882777
Positive	ssc-miR-9841-3p	Up	ENSSSCT00000017117	C1QL2	Up	0.00017031	0.89855
Positive	ssc-miR-9841-3p	Up	ENSSSCT00000047671	CCN4	Up	0.00299018	0.801872
Positive	ssc-miR-9841-3p	Up	ENSSSCT00000037850	CEBPB	Up	0.000207615	0.893819
Positive	ssc-miR-9841-3p	Up	ENSSSCT00000049090	CEMIP	Up	5.98073e-06	0.952647
Positive	ssc-miR-9841-3p	Up	ENSSSCT00000023649	CHST2	Up	0.00228865	0.81408
Positive	ssc-miR-9841-3p	Up	ENSSSCT00000041341	CLDN1	Up	0.000518251	0.868795
Positive	ssc-miR-9841-3p	Up	ENSSSCT00000060530	COLGALT2	Up	0.000618933	0.863262
Positive	ssc-miR-9841-3p	Up	ENSSSCT00000019041	CSF3	Up	0.000753877	0.856827
Positive	ssc-miR-9841-3p	Up	ENSSSCT00000068779	CSF3	Up	0.000166536	0.899071
Positive	ssc-miR-9841-3p	Up	ENSSSCT00000080717	CSF3R	Up	0.00231596	0.813556
Positive	ssc-miR-9841-3p	Up	ENSSSCT00000078962	CTNND2	Up	0.00305505	0.800855
Positive	ssc-miR-9841-3p	Up	ENSSSCT00000042927	DYNLT1	Up	0.00108528	0.844084
Positive	ssc-miR-9841-3p	Up	ENSSSCT00000046983	EYA2	Up	0.00116855	0.841355
Positive	ssc-miR-9841-3p	Up	ENSSSCT00000033865	F2RL3	Up	0.00254272	0.809373
Positive	ssc-miR-9841-3p	Up	ENSSSCT00000014293	FADS1	Up	0.000664466	0.860982
Positive	ssc-miR-9841-3p	Up	ENSSSCT00000012695	FGD5	Up	0.000313149	0.883256
Positive	ssc-miR-9841-3p	Up	ENSSSCT00000051087	G6PD	Up	0.000416521	0.875285
Positive	ssc-miR-9841-3p	Up	ENSSSCT00000056468	GFOD1	Up	0.000575779	0.865544
Positive	ssc-miR-9841-3p	Up	ENSSSCT00000005757	GLIS3	Up	6.85084e-05	0.917656
Positive	ssc-miR-9841-3p	Up	ENSSSCT00000026665	GPR173	Up	0.00177789	0.824872
Positive	ssc-miR-9841-3p	Up	ENSSSCT00000048531	GPR4	Up	0.000259652	0.8882
Positive	ssc-miR-9841-3p	Up	ENSSSCT00000065902	GPR68	Up	4.73105e-05	0.924325
Positive	ssc-miR-9841-3p	Up	ENSSSCT00000007498	HENMT1	Up	3.28764e-05	0.930342
Positive	ssc-miR-9841-3p	Up	ENSSSCT00000004597	IL22RA2	Up	0.000717186	0.858484
Positive	ssc-miR-9841-3p	Up	ENSSSCT00000023544	IL6	Up	0.00122844	0.839482
Positive	ssc-miR-9841-3p	Up	ENSSSCT00000051512	INHBB	Up	0.00155992	0.830197
Positive	ssc-miR-9841-3p	Up	ENSSSCT00000003132	IRX3	Up	6.90375e-06	0.951088
Positive	ssc-miR-9841-3p	Up	ENSSSCT00000017452	ITGAV	Up	0.00220551	0.815705
Positive	ssc-miR-9841-3p	Up	ENSSSCT00000057669	KCNH1	Up	0.000320154	0.882657
Positive	ssc-miR-9841-3p	Up	ENSSSCT00000038314	KMT2E	Up	0.00184173	0.823406
Positive	ssc-miR-9841-3p	Up	ENSSSCT00000023867	MADCAM1	Up	2.04497e-05	0.937463
Positive	ssc-miR-9841-3p	Up	ENSSSCT00000016732	MEOX2	Up	0.00163196	0.828379
Positive	ssc-miR-9841-3p	Up	ENSSSCT00000010075	MMRN1	Up	0.00153865	0.830746
Positive	ssc-miR-9841-3p	Up	ENSSSCT00000038702	MRC1	Up	0.00204294	0.819019
Positive	ssc-miR-9841-3p	Up	ENSSSCT00000033243	MS4A8	Up	4.09448e-05	0.926776
Positive	ssc-miR-9841-3p	Up	ENSSSCT00000032026	NIPAL4	Up	0.00139012	0.834745
Positive	ssc-miR-9841-3p	Up	ENSSSCT00000040078	NOVA1	Up	0.000156437	0.900512
Positive	ssc-miR-9841-3p	Up	ENSSSCT00000051603	NTNG2	Up	6.22264e-06	0.952222
Positive	ssc-miR-9841-3p	Up	ENSSSCT00000005342	OTUD7A	Up	0.0020433	0.819012
Positive	ssc-miR-9841-3p	Up	ENSSSCT00000007528	PALMD	Up	0.000668683	0.860777
Positive	ssc-miR-9841-3p	Up	ENSSSCT00000015733	PCDH12	Up	0.000533536	0.867906
Positive	ssc-miR-9841-3p	Up	ENSSSCT00000053930	PCDHGA4	Up	0.00282817	0.804485
Positive	ssc-miR-9841-3p	Up	ENSSSCT00000046278	PCSK5	Up	3.05441e-05	0.931498
Positive	ssc-miR-9841-3p	Up	ENSSSCT00000074662	PHF20L1	Up	1.94613e-05	0.938162
Positive	ssc-miR-9841-3p	Up	ENSSSCT00000052717	PLAUR	Up	1.97671e-05	0.937943
Positive	ssc-miR-9841-3p	Up	ENSSSCT00000026951	PNPLA3	Up	0.000110596	0.908122
Positive	ssc-miR-9841-3p	Up	ENSSSCT00000024586	PPM1E	Up	7.98409e-05	0.914725
Positive	ssc-miR-9841-3p	Up	ENSSSCT00000000208	PRPH	Up	4.50844e-05	0.925152
Positive	ssc-miR-9841-3p	Up	ENSSSCT00000050087	PRR16	Up	0.000221108	0.892267
Positive	ssc-miR-9841-3p	Up	ENSSSCT00000062176	RND1	Up	3.78646e-05	0.928068
Positive	ssc-miR-9841-3p	Up	ENSSSCT00000083705	ROR1	Up	0.00199061	0.820128
Positive	ssc-miR-9841-3p	Up	ENSSSCT00000074288	RYR3	Up	0.000725035	0.858125
Positive	ssc-miR-9841-3p	Up	ENSSSCT00000026956	SERPINE1	Up	0.000221504	0.892223
Positive	ssc-miR-9841-3p	Up	ENSSSCT00000052554	SHC4	Up	0.00281318	0.804732
Positive	ssc-miR-9841-3p	Up	ENSSSCT00000056409	SLC22A4	Up	0.000717166	0.858485
Positive	ssc-miR-9841-3p	Up	ENSSSCT00000019637	SLC47A2	Up	5.36856e-05	0.922113
Positive	ssc-miR-9841-3p	Up	ENSSSCT00000010403	SLITRK5	Up	0.00129333	0.837528
Positive	ssc-miR-9841-3p	Up	ENSSSCT00000051023	ST8SIA3	Up	0.000414132	0.875451
Positive	ssc-miR-9841-3p	Up	ENSSSCT00000010570	STC1	Up	0.00271787	0.806328
Positive	ssc-miR-9841-3p	Up	ENSSSCT00000016670	STEAP4	Up	0.000435189	0.87401
Positive	ssc-miR-9841-3p	Up	ENSSSCT00000015107	SYDE1	Up	0.00212427	0.817338
Positive	ssc-miR-9841-3p	Up	ENSSSCT00000013426	TIMP1	Up	3.23157e-05	0.930614
Positive	ssc-miR-9841-3p	Up	ENSSSCT00000005541	TRIM9	Up	0.000250704	0.889101
Positive	ssc-miR-9841-3p	Up	ENSSSCT00000017798	TWIST2	Up	0.00308785	0.800347
Positive	ssc-miR-9841-3p	Up	ENSSSCT00000014313	VWCE	Up	2.17928e-05	0.936554
Positive	ssc-miR-9841-3p	Up	ENSSSCT00000038472	WNT5A	Up	0.0010607	0.844919
Positive	ssc-miR-9841-3p	Up	ENSSSCT00000057376	WTIP	Up	0.00167282	0.827374
Positive	ssc-miR-9841-3p	Up	ENSSSCT00000062597	ZCCHC24	Up	0.00153562	0.830824
Positive	ssc-miR-9841-3p	Up	ENSSSCT00000033945	ENSSSCT00000033945	Up	0.00120061	0.840344
Positive	ssc-miR-9841-3p	Up	ENSSSCT00000015537	ENSSSCT00000015537	Up	3.42316e-05	0.9297
Positive	ssc-miR-9841-3p	Up	ENSSSCT00000065747	ENSSSCT00000065747	Up	0.00284399	0.804225
Positive	ssc-miR-9841-3p	Up	ENSSSCT00000086412	ENSSSCT00000086412	Up	0.000326393	0.882132
Positive	ssc-miR-9841-3p	Up	ENSSSCT00000071995	ENSSSCT00000071995	Up	6.19074e-05	0.919539
Positive	ssc-miR-9841-3p	Up	ENSSSCT00000068090	ENSSSCT00000068090	Up	0.00137698	0.835114
Positive	ssc-miR-9841-3p	Up	ENSSSCT00000082418	ENSSSCT00000082418	Up	0.00023202	0.891064
Positive	ssc-miR-9841-3p	Up	ENSSSCT00000033674	ENSSSCT00000033674	Up	3.47387e-06	0.958107
Positive	ssc-miR-9841-3p	Up	ENSSSCT00000090596	ENSSSCT00000090596	Up	4.76674e-05	0.924196
Positive	ssc-miR-9841-3p	Up	ENSSSCT00000073107	ENSSSCT00000073107	Up	0.000120024	0.906382
Positive	ssc-miR-9841-3p	Up	ENSSSCT00000072812	ENSSSCT00000072812	Up	5.68238e-06	0.953191
Positive	ssc-miR-99b	Up	ENSSSCT00000000614	ABCC9	Up	0.000784377	0.855495
Positive	ssc-miR-99b	Up	ENSSSCT00000018627	ADAMTS16	Up	0.000192686	0.895628
Positive	ssc-miR-99b	Up	ENSSSCT00000013223	ADARB1	Up	0.000940551	0.849227
Positive	ssc-miR-99b	Up	ENSSSCT00000066143	ADGRB3	Up	0.000971616	0.848075
Positive	ssc-miR-99b	Up	ENSSSCT00000055918	ALPL	Up	3.66429e-05	0.928602
Positive	ssc-miR-99b	Up	ENSSSCT00000033009	APOD	Up	4.14005e-05	0.926591
Positive	ssc-miR-99b	Up	ENSSSCT00000038460	ASIC1	Up	0.000639459	0.862219
Positive	ssc-miR-99b	Up	ENSSSCT00000023205	BMPER	Up	0.000280865	0.886155
Positive	ssc-miR-99b	Up	ENSSSCT00000019117	CACNA1G	Up	0.000274834	0.886724
Positive	ssc-miR-99b	Up	ENSSSCT00000050104	CACNA2D1	Up	0.000385249	0.877521
Positive	ssc-miR-99b	Up	ENSSSCT00000022327	CLIP3	Up	0.000176211	0.897752
Positive	ssc-miR-99b	Up	ENSSSCT00000041636	COLEC10	Up	0.000437677	0.873844
Positive	ssc-miR-99b	Up	ENSSSCT00000060530	COLGALT2	Up	0.00143242	0.833575
Positive	ssc-miR-99b	Up	ENSSSCT00000078962	CTNND2	Up	0.00277275	0.805404
Positive	ssc-miR-99b	Up	ENSSSCT00000015634	CXCL14	Up	4.16302e-05	0.926498
Positive	ssc-miR-99b	Up	ENSSSCT00000023877	DEPP1	Up	0.000757093	0.856685
Positive	ssc-miR-99b	Up	ENSSSCT00000009890	EDNRA	Up	7.31336e-05	0.916418
Positive	ssc-miR-99b	Up	ENSSSCT00000046983	EYA2	Up	0.000485899	0.870745
Positive	ssc-miR-99b	Up	ENSSSCT00000050276	F2RL2	Up	4.16878e-05	0.926475
Positive	ssc-miR-99b	Up	ENSSSCT00000017542	FZD7	Up	0.000327917	0.882005
Positive	ssc-miR-99b	Up	ENSSSCT00000064965	GADD45B	Up	0.0029493	0.802521
Positive	ssc-miR-99b	Up	ENSSSCT00000050771	GALNT15	Up	0.00109512	0.843754
Positive	ssc-miR-99b	Up	ENSSSCT00000011016	GGT5	Up	0.00177575	0.824922
Positive	ssc-miR-99b	Up	ENSSSCT00000026665	GPR173	Up	0.00015113	0.901298
Positive	ssc-miR-99b	Up	ENSSSCT00000028722	HCN1	Up	8.79252e-06	0.948342
Positive	ssc-miR-99b	Up	ENSSSCT00000004943	HTR1B	Up	0.000880773	0.851526
Positive	ssc-miR-99b	Up	ENSSSCT00000035652	IL17D	Up	0.00131267	0.836959
Positive	ssc-miR-99b	Up	ENSSSCT00000049281	ISL2	Up	2.41305e-05	0.935069
Positive	ssc-miR-99b	Up	ENSSSCT00000088757	ITIH4	Up	0.00217227	0.816368
Positive	ssc-miR-99b	Up	ENSSSCT00000057669	KCNH1	Up	0.00162541	0.828541
Positive	ssc-miR-99b	Up	ENSSSCT00000046832	KCNJ8	Up	0.00242813	0.81145
Positive	ssc-miR-99b	Up	ENSSSCT00000044966	LAMB2	Up	0.0011738	0.841188
Positive	ssc-miR-99b	Up	ENSSSCT00000089415	MAP1B	Up	0.00103339	0.845865
Positive	ssc-miR-99b	Up	ENSSSCT00000018835	MARCHF10	Up	0.00226103	0.814615
Positive	ssc-miR-99b	Up	ENSSSCT00000016732	MEOX2	Up	0.00258772	0.808576
Positive	ssc-miR-99b	Up	ENSSSCT00000010075	MMRN1	Up	0.00124661	0.838927
Positive	ssc-miR-99b	Up	ENSSSCT00000023181	MROH2B	Up	0.00295732	0.802393
Positive	ssc-miR-99b	Up	ENSSSCT00000032026	NIPAL4	Up	0.00250386	0.81007
Positive	ssc-miR-99b	Up	ENSSSCT00000077061	NKD1	Up	0.000830491	0.853553
Positive	ssc-miR-99b	Up	ENSSSCT00000007528	PALMD	Up	0.000779942	0.855686
Positive	ssc-miR-99b	Up	ENSSSCT00000007080	PEAR1	Up	0.00152645	0.831063
Positive	ssc-miR-99b	Up	ENSSSCT00000015036	PODNL1	Up	0.000280474	0.886191
Positive	ssc-miR-99b	Up	ENSSSCT00000024586	PPM1E	Up	0.00165538	0.8278
Positive	ssc-miR-99b	Up	ENSSSCT00000000208	PRPH	Up	0.00232963	0.813295
Positive	ssc-miR-99b	Up	ENSSSCT00000066426	RAB12	Up	0.00304338	0.801037
Positive	ssc-miR-99b	Up	ENSSSCT00000017784	RAMP1	Up	0.00298062	0.802023
Positive	ssc-miR-99b	Up	ENSSSCT00000038738	RASSF8	Up	0.000698401	0.859358
Positive	ssc-miR-99b	Up	ENSSSCT00000061108	RCAN2	Up	0.00162869	0.82846
Positive	ssc-miR-99b	Up	ENSSSCT00000083705	ROR1	Up	0.00178854	0.824625
Positive	ssc-miR-99b	Up	ENSSSCT00000052554	SHC4	Up	0.00188967	0.822329
Positive	ssc-miR-99b	Up	ENSSSCT00000088508	SIK3	Up	0.00251764	0.809822
Positive	ssc-miR-99b	Up	ENSSSCT00000003128	SLC6A2	Up	7.21797e-05	0.916668
Positive	ssc-miR-99b	Up	ENSSSCT00000004159	SSX2IP	Up	0.00226224	0.814592
Positive	ssc-miR-99b	Up	ENSSSCT00000015107	SYDE1	Up	0.00101213	0.846614
Positive	ssc-miR-99b	Up	ENSSSCT00000083967	TCF24	Up	0.000830557	0.85355
Positive	ssc-miR-99b	Up	ENSSSCT00000005541	TRIM9	Up	0.00203344	0.819219
Positive	ssc-miR-99b	Up	ENSSSCT00000024893	TRPC6	Up	0.00304289	0.801045
Positive	ssc-miR-99b	Up	ENSSSCT00000017798	TWIST2	Up	0.000507262	0.869447
[truncated: 451 more rows]
